# Supplementary material for: New Azido Coumarins as Potential Agents for Fluorescent Labeling and Their “Click” Chemistry Reactions for the Conjugation with closo-Dodecaborate Anion
Source: Molecules. 2022 Dec 5;27(23):8575. doi: 10.3390/molecules27238575 (PMC9738631; doi:10.3390/molecules27238575)
Supplement: Supplementary file 1 [file molecules-27-08575-s001.zip]

Archive with 5 entries (5 files):
- 2a.cif
- 2b.cif
- checkcif_2a.pdf
- checkcif_2b.pdf
- Supplementary Materials.pdf
