# Supplementary material for: New Azido Coumarins as Potential Agents for Fluorescent Labeling and Their “Click” Chemistry Reactions for the Conjugation with closo-Dodecaborate Anion
Source: Molecules. 2022 Dec 5;27(23):8575. doi: 10.3390/molecules27238575 (PMC9738631; doi:10.3390/molecules27238575)
Supplement: Supplementary file 1 [file molecules-27-08575-s001.zip › 2a.cif]

 
data_a
 
_audit_creation_method            SHELXL-2014/6
_chemical_name_systematic         ?
_chemical_name_common             ?
_chemical_melting_point           ?
_chemical_formula_moiety
 'C13 H12 N4 O4'
_chemical_formula_sum
 'C13 H12 N4 O4' 
_chemical_formula_weight          288.27

loop_
 _atom_type_symbol
 _atom_type_description
 _atom_type_scat_dispersion_real
 _atom_type_scat_dispersion_imag
 _atom_type_scat_source
 'C'  'C'   0.0033   0.0016
 'International Tables Vol C Tables 4.2.6.8 and 6.1.1.4'
 'H'  'H'   0.0000   0.0000
 'International Tables Vol C Tables 4.2.6.8 and 6.1.1.4'
 'N'  'N'   0.0061   0.0033
 'International Tables Vol C Tables 4.2.6.8 and 6.1.1.4'
 'O'  'O'   0.0106   0.0060
 'International Tables Vol C Tables 4.2.6.8 and 6.1.1.4'
 
_space_group_crystal_system       triclinic
_space_group_IT_number            2
_space_group_name_H-M_alt         'P -1'
_space_group_name_Hall            '-P 1'
 
_shelx_space_group_comment
;
The symmetry employed for this shelxl refinement is uniquely defined
by the following loop, which should always be used as a source of
symmetry information in preference to the above space-group names.
They are only intended as comments.
;
 
loop_
 _space_group_symop_operation_xyz
 'x, y, z'
 '-x, -y, -z'
 
_cell_length_a                    7.1649(3)
_cell_length_b                    7.5821(4)
_cell_length_c                    12.4106(6)
_cell_angle_alpha                 95.318(2)
_cell_angle_beta                  106.326(2)
_cell_angle_gamma                 99.061(2)
_cell_volume                      632.24(5)
_cell_formula_units_Z             2
_cell_measurement_temperature     140(2)
_cell_measurement_reflns_used     160
_cell_measurement_theta_min       3
_cell_measurement_theta_max       25
 
_exptl_crystal_description        prism
_exptl_crystal_colour             colorless
_exptl_crystal_density_meas       ?
_exptl_crystal_density_method     ?
_exptl_crystal_density_diffrn     1.514          
_exptl_crystal_F_000              300
_exptl_transmission_factor_min    ?
_exptl_transmission_factor_max    ?
_exptl_crystal_size_max           0.234
_exptl_crystal_size_mid           0.154
_exptl_crystal_size_min           0.112
_exptl_absorpt_coefficient_mu     0.116
_shelx_estimated_absorpt_T_min    0.973
_shelx_estimated_absorpt_T_max    0.987
_exptl_absorpt_correction_type    multi-scan
_exptl_absorpt_correction_T_min   0.962
_exptl_absorpt_correction_T_max   0.992
_exptl_absorpt_process_details    'SADABS'
_exptl_absorpt_special_details    ?
_diffrn_ambient_temperature       140(2)
_diffrn_radiation_wavelength      0.71073
_diffrn_radiation_type            MoK\a
_diffrn_source                    ?
_diffrn_measurement_device_type   'Bruker APEX II CCD area detector''
_diffrn_measurement_method        'omega scans'
_diffrn_detector_area_resol_mean  ?
_diffrn_reflns_number             11190
_diffrn_reflns_av_unetI/netI      0.0703
_diffrn_reflns_av_R_equivalents   0.0468
_diffrn_reflns_limit_h_min        -10
_diffrn_reflns_limit_h_max        10
_diffrn_reflns_limit_k_min        -10
_diffrn_reflns_limit_k_max        10
_diffrn_reflns_limit_l_min        -17
_diffrn_reflns_limit_l_max        17
_diffrn_reflns_theta_min          2.749
_diffrn_reflns_theta_max          29.998
_diffrn_reflns_theta_full         25.242
_diffrn_measured_fraction_theta_max   0.996
_diffrn_measured_fraction_theta_full  1.000
_diffrn_reflns_Laue_measured_fraction_max    0.996
_diffrn_reflns_Laue_measured_fraction_full   1.000
_diffrn_reflns_point_group_measured_fraction_max   0.996
_diffrn_reflns_point_group_measured_fraction_full  1.000
_reflns_number_total              3669
_reflns_number_gt                 2091
_reflns_threshold_expression      'I>2\s(I)'
_reflns_Friedel_coverage          0.000
_reflns_Friedel_fraction_max      .
_reflns_Friedel_fraction_full     .
 
_reflns_special_details
;
 Reflections were merged by SHELXL according to the crystal
 class for the calculation of statistics and refinement.
 
 _reflns_Friedel_fraction is defined as the number of unique
 Friedel pairs measured divided by the number that would be
 possible theoretically, ignoring centric projections and
 systematic absences.
;
 
_computing_data_collection        'Bruker APEX II'
_computing_cell_refinement        'Bruker SAINT'
_computing_data_reduction         'Bruker SAINT'
_computing_structure_solution     'SHELXS-97 (Sheldrick, 1997)'
_computing_structure_refinement 'SHELXL-97 (Sheldrick, 1997)'
_computing_molecular_graphics     'Bruker SHELXTL'
_computing_publication_material   'Bruker SHELXTL'
_refine_special_details           ?
_refine_ls_structure_factor_coef  Fsqd
_refine_ls_matrix_type            full
_refine_ls_weighting_scheme       calc
_refine_ls_weighting_details
'w=1/[\s^2^(Fo^2^)+(0.0724P)^2^] where P=(Fo^2^+2Fc^2^)/3'
_atom_sites_solution_primary      ?
_atom_sites_solution_secondary    ?
_atom_sites_solution_hydrogens    difmap
_refine_ls_hydrogen_treatment     refall
_refine_ls_extinction_method      none
_refine_ls_extinction_coef        .
_refine_ls_number_reflns          3669
_refine_ls_number_parameters      238
_refine_ls_number_restraints      0
_refine_ls_R_factor_all           0.0988
_refine_ls_R_factor_gt            0.0455
_refine_ls_wR_factor_ref          0.1304
_refine_ls_wR_factor_gt           0.1099
_refine_ls_goodness_of_fit_ref    0.894
_refine_ls_restrained_S_all       0.894
_refine_ls_shift/su_max           0.000
_refine_ls_shift/su_mean          0.000
 
loop_
 _atom_site_label
 _atom_site_type_symbol
 _atom_site_fract_x
 _atom_site_fract_y
 _atom_site_fract_z
 _atom_site_U_iso_or_equiv
 _atom_site_adp_type
 _atom_site_occupancy
 _atom_site_site_symmetry_order  
 _atom_site_calc_flag
 _atom_site_refinement_flags_posn
 _atom_site_refinement_flags_adp
 _atom_site_refinement_flags_occupancy
 _atom_site_disorder_assembly
 _atom_site_disorder_group
O1 O 0.40845(18) 0.54691(15) 0.78792(9) 0.0265(3) Uani 1 1 d . . . . .
O2 O 0.25891(16) 0.41425(13) 0.61269(9) 0.0216(3) Uani 1 1 d . . . . .
O3 O -0.06990(17) 0.09346(14) 0.24070(9) 0.0248(3) Uani 1 1 d . . . . .
O4 O 0.60872(17) 1.02545(14) 0.66901(9) 0.0266(3) Uani 1 1 d . . . . .
N1 N 0.6146(2) 0.89641(18) 0.82602(11) 0.0210(3) Uani 1 1 d . . . . .
N2 N 0.8060(2) 1.36027(18) 0.98077(13) 0.0354(4) Uani 1 1 d . . . . .
N3 N 0.75546(19) 1.50579(17) 0.99782(11) 0.0233(3) Uani 1 1 d . . . . .
N4 N 0.7337(2) 1.64835(19) 1.01866(12) 0.0290(3) Uani 1 1 d . . . . .
C1 C 0.3715(2) 0.5651(2) 0.68835(13) 0.0192(3) Uani 1 1 d . . . . .
C2 C 0.4314(2) 0.72438(19) 0.64041(13) 0.0175(3) Uani 1 1 d . . . . .
C3 C 0.3772(2) 0.7208(2) 0.52573(14) 0.0187(3) Uani 1 1 d . . . . .
C4 C 0.2610(2) 0.56421(19) 0.44982(13) 0.0181(3) Uani 1 1 d . . . . .
C5 C 0.2009(2) 0.5517(2) 0.33077(14) 0.0201(3) Uani 1 1 d . . . . .
C6 C 0.0913(2) 0.3939(2) 0.26395(14) 0.0211(3) Uani 1 1 d . . . . .
C7 C 0.0379(2) 0.2433(2) 0.31402(14) 0.0204(3) Uani 1 1 d . . . . .
C7A C -0.1172(3) -0.0680(2) 0.28789(16) 0.0252(4) Uani 1 1 d . . . . .
C8 C 0.0937(2) 0.2510(2) 0.43142(14) 0.0207(3) Uani 1 1 d . . . . .
C9 C 0.2051(2) 0.4119(2) 0.49694(13) 0.0176(3) Uani 1 1 d . . . . .
C10 C 0.5585(2) 0.8944(2) 0.71308(13) 0.0189(3) Uani 1 1 d . . . . .
C11 C 0.7506(2) 1.0500(2) 0.90131(14) 0.0219(4) Uani 1 1 d . . . . .
C12 C 0.6473(3) 1.2046(2) 0.92004(15) 0.0230(4) Uani 1 1 d . . . . .
H5 H 0.237(2) 0.653(2) 0.2983(13) 0.018(4) Uiso 1 1 d . . . . .
H3 H 0.418(2) 0.827(2) 0.4977(14) 0.024(5) Uiso 1 1 d . . . . .
H11B H 0.815(2) 1.013(2) 0.9757(14) 0.020(4) Uiso 1 1 d . . . . .
H6 H 0.049(3) 0.382(2) 0.1843(15) 0.031(5) Uiso 1 1 d . . . . .
H1N H 0.578(3) 0.798(3) 0.8482(16) 0.043(6) Uiso 1 1 d . . . . .
H12B H 0.575(3) 1.233(2) 0.8529(16) 0.031(5) Uiso 1 1 d . . . . .
H12A H 0.557(3) 1.175(2) 0.9689(16) 0.039(5) Uiso 1 1 d . . . . .
H7C H -0.184(3) -0.159(2) 0.2225(15) 0.029(5) Uiso 1 1 d . . . . .
H8 H 0.064(3) 0.148(2) 0.4683(15) 0.031(5) Uiso 1 1 d . . . . .
H11A H 0.858(3) 1.092(2) 0.8676(14) 0.027(5) Uiso 1 1 d . . . . .
H7B H 0.007(3) -0.099(2) 0.3348(14) 0.026(5) Uiso 1 1 d . . . . .
H7A H -0.205(3) -0.051(2) 0.3382(16) 0.038(5) Uiso 1 1 d . . . . .
 
loop_
 _atom_site_aniso_label
 _atom_site_aniso_U_11
 _atom_site_aniso_U_22
 _atom_site_aniso_U_33
 _atom_site_aniso_U_23
 _atom_site_aniso_U_13
 _atom_site_aniso_U_12
O1 0.0344(7) 0.0210(6) 0.0196(6) 0.0035(5) 0.0064(5) -0.0045(5)
O2 0.0278(6) 0.0159(5) 0.0173(6) 0.0009(4) 0.0055(5) -0.0033(5)
O3 0.0277(6) 0.0187(6) 0.0222(6) -0.0009(5) 0.0040(5) -0.0042(5)
O4 0.0351(7) 0.0169(6) 0.0235(6) 0.0037(5) 0.0064(5) -0.0034(5)
N1 0.0255(8) 0.0140(7) 0.0202(7) 0.0006(5) 0.0051(6) -0.0012(6)
N2 0.0279(8) 0.0182(7) 0.0485(10) -0.0111(7) -0.0029(7) 0.0062(6)
N3 0.0252(8) 0.0219(7) 0.0192(7) 0.0003(6) 0.0025(6) 0.0032(6)
N4 0.0326(9) 0.0222(7) 0.0303(8) 0.0001(6) 0.0071(7) 0.0061(6)
C1 0.0212(8) 0.0157(7) 0.0197(8) 0.0016(6) 0.0062(7) 0.0014(6)
C2 0.0183(8) 0.0140(7) 0.0202(8) 0.0020(6) 0.0064(6) 0.0019(6)
C3 0.0172(8) 0.0162(7) 0.0224(8) 0.0031(6) 0.0064(7) 0.0017(6)
C4 0.0188(8) 0.0153(7) 0.0196(8) 0.0012(6) 0.0060(6) 0.0019(6)
C5 0.0228(8) 0.0169(8) 0.0214(8) 0.0047(6) 0.0074(7) 0.0032(6)
C6 0.0234(9) 0.0221(8) 0.0173(8) 0.0019(6) 0.0061(7) 0.0037(6)
C7 0.0181(8) 0.0192(8) 0.0217(8) -0.0023(6) 0.0054(7) 0.0012(6)
C7A 0.0276(10) 0.0178(8) 0.0257(9) -0.0011(7) 0.0063(8) -0.0029(7)
C8 0.0207(8) 0.0167(8) 0.0232(8) 0.0026(6) 0.0062(7) 0.0001(6)
C9 0.0185(8) 0.0185(8) 0.0159(7) 0.0022(6) 0.0057(6) 0.0025(6)
C10 0.0195(8) 0.0157(7) 0.0214(8) 0.0022(6) 0.0065(7) 0.0027(6)
C11 0.0238(9) 0.0160(8) 0.0217(9) -0.0007(7) 0.0025(7) 0.0013(6)
C12 0.0225(9) 0.0190(8) 0.0246(9) -0.0016(7) 0.0057(8) 0.0006(7)
 
_geom_special_details
;
 All esds (except the esd in the dihedral angle between two l.s. planes)
 are estimated using the full covariance matrix.  The cell esds are taken
 into account individually in the estimation of esds in distances, angles
 and torsion angles; correlations between esds in cell parameters are only
 used when they are defined by crystal symmetry.  An approximate (isotropic)
 treatment of cell esds is used for estimating esds involving l.s. planes.
;
 
loop_
 _geom_bond_atom_site_label_1
 _geom_bond_atom_site_label_2
 _geom_bond_distance
 _geom_bond_site_symmetry_2
 _geom_bond_publ_flag
O1 C1 1.2147(18) . ?
O2 C9 1.3763(18) . ?
O2 C1 1.3873(17) . ?
O3 C7 1.3610(17) . ?
O3 C7A 1.439(2) . ?
O4 C10 1.2311(17) . ?
N1 C10 1.343(2) . ?
N1 C11 1.452(2) . ?
N1 H1N 0.848(19) . ?
N2 N3 1.2324(17) . ?
N2 C12 1.478(2) . ?
N3 N4 1.1328(17) . ?
C1 C2 1.453(2) . ?
C2 C3 1.362(2) . ?
C2 C10 1.502(2) . ?
C3 C4 1.425(2) . ?
C3 H3 0.944(17) . ?
C4 C9 1.395(2) . ?
C4 C5 1.407(2) . ?
C5 C6 1.375(2) . ?
C5 H5 0.935(15) . ?
C6 C7 1.401(2) . ?
C6 H6 0.940(18) . ?
C7 C8 1.391(2) . ?
C7A H7C 0.966(18) . ?
C7A H7B 0.989(17) . ?
C7A H7A 1.013(19) . ?
C8 C9 1.390(2) . ?
C8 H8 0.966(18) . ?
C11 C12 1.515(2) . ?
C11 H11B 0.998(16) . ?
C11 H11A 1.000(18) . ?
C12 H12B 0.915(19) . ?
C12 H12A 1.020(19) . ?
 
loop_
 _geom_angle_atom_site_label_1
 _geom_angle_atom_site_label_2
 _geom_angle_atom_site_label_3
 _geom_angle
 _geom_angle_site_symmetry_1
 _geom_angle_site_symmetry_3
 _geom_angle_publ_flag
C9 O2 C1 122.54(12) . . ?
C7 O3 C7A 117.66(13) . . ?
C10 N1 C11 120.91(14) . . ?
C10 N1 H1N 115.2(13) . . ?
C11 N1 H1N 123.3(13) . . ?
N3 N2 C12 117.08(14) . . ?
N4 N3 N2 171.38(17) . . ?
O1 C1 O2 115.19(13) . . ?
O1 C1 C2 127.73(14) . . ?
O2 C1 C2 117.09(13) . . ?
C3 C2 C1 119.94(14) . . ?
C3 C2 C10 117.79(13) . . ?
C1 C2 C10 122.24(13) . . ?
C2 C3 C4 121.86(15) . . ?
C2 C3 H3 117.5(10) . . ?
C4 C3 H3 120.6(10) . . ?
C9 C4 C5 117.78(14) . . ?
C9 C4 C3 117.62(14) . . ?
C5 C4 C3 124.60(14) . . ?
C6 C5 C4 120.62(15) . . ?
C6 C5 H5 120.9(10) . . ?
C4 C5 H5 118.5(10) . . ?
C5 C6 C7 120.14(15) . . ?
C5 C6 H6 122.1(11) . . ?
C7 C6 H6 117.7(11) . . ?
O3 C7 C8 123.50(14) . . ?
O3 C7 C6 115.66(14) . . ?
C8 C7 C6 120.84(14) . . ?
O3 C7A H7C 104.4(10) . . ?
O3 C7A H7B 109.3(9) . . ?
H7C C7A H7B 112.0(13) . . ?
O3 C7A H7A 111.6(10) . . ?
H7C C7A H7A 111.7(15) . . ?
H7B C7A H7A 107.9(14) . . ?
C9 C8 C7 117.84(15) . . ?
C9 C8 H8 119.4(11) . . ?
C7 C8 H8 122.7(11) . . ?
O2 C9 C8 116.28(13) . . ?
O2 C9 C4 120.94(13) . . ?
C8 C9 C4 122.78(14) . . ?
O4 C10 N1 122.10(14) . . ?
O4 C10 C2 120.22(14) . . ?
N1 C10 C2 117.68(13) . . ?
N1 C11 C12 111.91(14) . . ?
N1 C11 H11B 110.0(9) . . ?
C12 C11 H11B 109.7(9) . . ?
N1 C11 H11A 108.9(9) . . ?
C12 C11 H11A 109.2(9) . . ?
H11B C11 H11A 106.9(14) . . ?
N2 C12 C11 106.10(13) . . ?
N2 C12 H12B 109.6(11) . . ?
C11 C12 H12B 111.7(10) . . ?
N2 C12 H12A 109.1(10) . . ?
C11 C12 H12A 111.1(10) . . ?
H12B C12 H12A 109.1(15) . . ?
 
loop_
 _geom_torsion_atom_site_label_1
 _geom_torsion_atom_site_label_2
 _geom_torsion_atom_site_label_3
 _geom_torsion_atom_site_label_4
 _geom_torsion
 _geom_torsion_site_symmetry_1
 _geom_torsion_site_symmetry_2
 _geom_torsion_site_symmetry_3
 _geom_torsion_site_symmetry_4
 _geom_torsion_publ_flag
C9 O2 C1 O1 -179.61(14) . . . . ?
C9 O2 C1 C2 0.2(2) . . . . ?
O1 C1 C2 C3 179.67(16) . . . . ?
O2 C1 C2 C3 -0.2(2) . . . . ?
O1 C1 C2 C10 1.7(3) . . . . ?
O2 C1 C2 C10 -178.17(13) . . . . ?
C1 C2 C3 C4 0.4(2) . . . . ?
C10 C2 C3 C4 178.44(13) . . . . ?
C2 C3 C4 C9 -0.6(2) . . . . ?
C2 C3 C4 C5 -179.73(15) . . . . ?
C9 C4 C5 C6 -0.2(2) . . . . ?
C3 C4 C5 C6 178.98(14) . . . . ?
C4 C5 C6 C7 0.0(2) . . . . ?
C7A O3 C7 C8 -4.0(2) . . . . ?
C7A O3 C7 C6 176.10(14) . . . . ?
C5 C6 C7 O3 -179.76(14) . . . . ?
C5 C6 C7 C8 0.3(2) . . . . ?
O3 C7 C8 C9 179.57(14) . . . . ?
C6 C7 C8 C9 -0.5(2) . . . . ?
C1 O2 C9 C8 179.41(13) . . . . ?
C1 O2 C9 C4 -0.5(2) . . . . ?
C7 C8 C9 O2 -179.53(13) . . . . ?
C7 C8 C9 C4 0.4(2) . . . . ?
C5 C4 C9 O2 179.86(13) . . . . ?
C3 C4 C9 O2 0.7(2) . . . . ?
C5 C4 C9 C8 -0.1(2) . . . . ?
C3 C4 C9 C8 -179.26(14) . . . . ?
C11 N1 C10 O4 -4.7(2) . . . . ?
C11 N1 C10 C2 174.86(13) . . . . ?
C3 C2 C10 O4 0.8(2) . . . . ?
C1 C2 C10 O4 178.81(14) . . . . ?
C3 C2 C10 N1 -178.85(14) . . . . ?
C1 C2 C10 N1 -0.8(2) . . . . ?
C10 N1 C11 C12 79.20(19) . . . . ?
N3 N2 C12 C11 175.00(15) . . . . ?
N1 C11 C12 N2 -170.48(14) . . . . ?
 
_refine_diff_density_max    0.305
_refine_diff_density_min   -0.290
_refine_diff_density_rms    0.056

_publ_section_references 
;
Bruker, Programs APEX II, version 2.0-1; SAINT, version 7.23A;
SADABS, version 2004/1; XPREP, version 2005/2;
SHELXTL, version 6.1. Bruker AXS Inc., Madison, WI, USA, 2005.

G.M. Sheldrick, Programs SHELXS97 (crystal structure solution)
and SHELXL97 (crystal structure refinement), University  of
Gottingen, Germany, 1997.
;

_shelxl_version_number 2014/6

_shelx_res_file
;
TITL a in P-1
CELL 0.71073   7.16490   7.58210  12.41060  95.3178 106.3259  99.0608
ZERR    2.00   0.00030   0.00040   0.00060   0.0021   0.0020   0.0021
LATT  1
SFAC C H N O
UNIT 26 24 8 8
TEMP -133.000
size 0.234 0.154 0.112
omit -4 60
omit      0   0   1
acta
conf

L.S. 8
htab
BOND $h
FMAP 2
PLAN 20

WGHT    0.072400
FVAR       0.22034
O1    4    0.408451    0.546908    0.787923    11.00000    0.03439    0.02102 =
         0.01959    0.00347    0.00638   -0.00453
O2    4    0.258906    0.414253    0.612691    11.00000    0.02785    0.01587 =
         0.01726    0.00091    0.00549   -0.00334
O3    4   -0.069896    0.093456    0.240698    11.00000    0.02768    0.01865 =
         0.02222   -0.00089    0.00396   -0.00418
O4    4    0.608717    1.025449    0.669011    11.00000    0.03509    0.01694 =
         0.02349    0.00365    0.00644   -0.00335
N1    3    0.614601    0.896408    0.826017    11.00000    0.02551    0.01398 =
         0.02020    0.00056    0.00510   -0.00116
N2    3    0.805989    1.360271    0.980771    11.00000    0.02795    0.01821 =
         0.04855   -0.01107   -0.00285    0.00618
N3    3    0.755456    1.505792    0.997815    11.00000    0.02515    0.02189 =
         0.01919    0.00031    0.00251    0.00318
N4    3    0.733709    1.648345    1.018658    11.00000    0.03259    0.02220 =
         0.03030    0.00005    0.00712    0.00606
C1    1    0.371482    0.565082    0.688346    11.00000    0.02117    0.01574 =
         0.01972    0.00159    0.00621    0.00136
C2    1    0.431423    0.724376    0.640412    11.00000    0.01833    0.01399 =
         0.02017    0.00202    0.00644    0.00195
C3    1    0.377226    0.720842    0.525731    11.00000    0.01722    0.01615 =
         0.02241    0.00305    0.00635    0.00168
C4    1    0.260997    0.564211    0.449821    11.00000    0.01882    0.01525 =
         0.01962    0.00116    0.00601    0.00194
C5    1    0.200949    0.551737    0.330768    11.00000    0.02281    0.01690 =
         0.02136    0.00465    0.00742    0.00318
C6    1    0.091251    0.393865    0.263954    11.00000    0.02338    0.02211 =
         0.01730    0.00190    0.00609    0.00366
C7    1    0.037929    0.243304    0.314020    11.00000    0.01809    0.01918 =
         0.02170   -0.00232    0.00537    0.00125
C7A   1   -0.117228   -0.067969    0.287893    11.00000    0.02760    0.01783 =
         0.02573   -0.00111    0.00630   -0.00289
C8    1    0.093729    0.250952    0.431422    11.00000    0.02070    0.01672 =
         0.02317    0.00256    0.00618    0.00006
C9    1    0.205060    0.411915    0.496942    11.00000    0.01849    0.01847 =
         0.01586    0.00217    0.00571    0.00251
C10   1    0.558459    0.894353    0.713081    11.00000    0.01947    0.01568 =
         0.02145    0.00215    0.00654    0.00271
C11   1    0.750612    1.049962    0.901313    11.00000    0.02381    0.01601 =
         0.02165   -0.00067    0.00252    0.00133
C12   1    0.647343    1.204564    0.920035    11.00000    0.02248    0.01897 =
         0.02460   -0.00158    0.00569    0.00058
H5    2    0.236733    0.653311    0.298334    11.00000    0.01787
H3    2    0.418350    0.827040    0.497708    11.00000    0.02429
H11B  2    0.815458    1.012846    0.975714    11.00000    0.02008
H6    2    0.049106    0.382452    0.184335    11.00000    0.03098
H1N   2    0.578382    0.797735    0.848158    11.00000    0.04281
H12B  2    0.574619    1.233061    0.852892    11.00000    0.03149
H12A  2    0.556790    1.174745    0.968922    11.00000    0.03911
H7C   2   -0.183993   -0.158561    0.222532    11.00000    0.02853
H8    2    0.064150    0.147901    0.468271    11.00000    0.03056
H11A  2    0.858303    1.091910    0.867615    11.00000    0.02687
H7B   2    0.006557   -0.098616    0.334753    11.00000    0.02591
H7A   2   -0.204520   -0.051344    0.338177    11.00000    0.03791
HKLF 4

REM  a in P-1
REM R1 =  0.0455 for    2091 Fo > 4sig(Fo)  and  0.0988 for all    3669 data
REM    238 parameters refined using      0 restraints

END

WGHT      0.0600      0.0000

REM Instructions for potential hydrogen bonds
EQIV $1 x-1, y-1, z-1
HTAB C6 N2_$1
HTAB N1 O1
EQIV $2 x, y-1, z
HTAB N1 N4_$2
EQIV $3 -x+1, -y+3, -z+2
HTAB C12 N4_$3
EQIV $4 x-1, y-2, z-1
HTAB C7A N4_$4

REM Highest difference peak  0.305,  deepest hole -0.290,  1-sigma level  0.056
Q1    1   0.3836  0.6534  0.6617  11.00000  0.05    0.31
Q2    1   0.5170  0.7919  0.6823  11.00000  0.05    0.22
Q3    1   0.3187  0.6405  0.4911  11.00000  0.05    0.21
Q4    1   0.2182  0.4580  0.3130  11.00000  0.05    0.21
Q5    1   0.2509  0.4931  0.4773  11.00000  0.05    0.20
Q6    1   0.5792  0.9864  0.9012  11.00000  0.05    0.19
Q7    1   0.5804  0.8463  0.8432  11.00000  0.05    0.18
Q8    1   0.3506  0.5007  0.6602  11.00000  0.05    0.18
Q9    1   0.1935  0.0221  0.4948  11.00000  0.05    0.17
Q10   1   0.1754  0.3220  0.4635  11.00000  0.05    0.17
Q11   1  -0.1563  0.2156  0.3232  11.00000  0.05    0.17
Q12   1   0.3360  0.6997  0.5814  11.00000  0.05    0.17
Q13   1   0.7882  1.0091  1.0779  11.00000  0.05    0.17
Q14   1   0.2177  0.3360  0.1607  11.00000  0.05    0.17
Q15   1   0.0726 -0.0330  0.4061  11.00000  0.05    0.17
Q16   1  -0.1743 -0.1318  0.0973  11.00000  0.05    0.16
Q17   1   0.6436  0.6183  0.6418  11.00000  0.05    0.16
Q18   1  -0.1859  0.1042  0.4570  11.00000  0.05    0.16
Q19   1   0.6279  1.4253  0.7951  11.00000  0.05    0.16
Q20   1  -0.0893  0.4103  0.1428  11.00000  0.05    0.16
;
_shelx_res_checksum   90236

_shelx_hkl_file
;
  -1   0   0   11.11    0.38
  -1   0   0   10.98    0.37
   1   0   0   11.13    0.39
  -2   0   0   36.72    1.25
  -2   0   0   36.74    1.21
  -2   0   0   37.78    1.23
  -2   0   0   37.04    1.22
   2   0   0   36.87    1.22
   2   0   0   37.22    1.21
   2   0   0   36.25    1.24
  -3   0   0    2.75    0.20
  -3   0   0    2.82    0.24
  -3   0   0    2.21    0.18
  -3   0   0    2.53    0.18
   3   0   0    2.70    0.18
   3   0   0    2.58    0.20
   3   0   0    2.11    0.21
   3   0   0    3.01    0.24
  -4   0   0    2.13    0.22
  -4   0   0    1.86    0.26
   4   0   0    2.29    0.25
   4   0   0    2.07    0.20
   4   0   0    2.59    0.21
  -5   0   0   17.52    0.82
   5   0   0   16.64    0.70
   5   0   0   16.66    0.71
  -6   0   0   37.62    1.36
  -6   0   0   36.55    1.56
   6   0   0   36.97    1.37
   6   0   0   38.81    1.36
  -7   0   0    1.85    0.47
   7   0   0    1.96    0.33
   7   0   0    2.97    0.34
  -8   0   0    0.68    0.52
   8   0   0    0.88    0.36
  -9   0   0   -0.56    0.62
   9   0   0   -0.07    0.44
   9  -1   0   -0.12    0.44
  -9   1   0    0.75    0.63
   8  -1   0    0.22    0.33
  -8   1   0   -1.02    0.43
   7  -1   0   -0.16    0.26
   7  -1   0   -0.06    0.23
  -7   1   0    0.44    0.40
   6  -1   0    0.99    0.26
   6  -1   0    0.43    0.21
  -6   1   0    0.68    0.36
   5  -1   0    0.79    0.18
   5  -1   0    0.56    0.20
  -5   1   0    0.25    0.20
  -5   1   0    0.35    0.25
   4  -1   0    4.21    0.27
   4  -1   0    4.12    0.29
   4  -1   0    3.61    0.22
  -4   1   0    4.32    0.29
  -4   1   0    4.33    0.34
  -4   1   0    3.69    0.27
   3  -1   0    0.40    0.12
   3  -1   0    0.53    0.11
   3  -1   0    0.49    0.08
  -3   1   0    0.43    0.11
  -3   1   0    0.70    0.14
  -3   1   0    0.64    0.15
   2  -1   0  305.01    9.70
   1  -1   0    1.71    0.09
   1  -1   0    1.54    0.10
  -1   1   0    1.48    0.10
  -1   1   0    1.71    0.10
  -1   1   0    1.58    0.09
  -1   1   0    1.34    0.10
   0  -1   0   41.31    1.32
   0  -1   0   41.83    1.32
   0   1   0   40.36    1.34
   0   1   0   41.64    1.32
   0   1   0   41.03    1.32
  -1  -1   0    1.20    0.11
  -1  -1   0    1.02    0.12
  -1  -1   0    1.12    0.09
  -1  -1   0    0.71    0.07
   1   1   0    0.65    0.07
   1   1   0    0.60    0.10
   1   1   0    1.05    0.09
   1   1   0    0.93    0.09
  -2  -1   0   14.90    0.56
  -2  -1   0   14.38    0.52
  -2  -1   0   14.64    0.56
  -2  -1   0   13.52    0.51
   2   1   0   15.03    0.52
   2   1   0   14.58    0.52
   2   1   0   14.61    0.54
   2   1   0   14.09    0.56
  -3  -1   0    7.46    0.38
  -3  -1   0    6.93    0.33
  -3  -1   0    7.14    0.40
  -3  -1   0    7.09    0.32
   3   1   0    6.56    0.40
   3   1   0    7.55    0.33
  -4  -1   0   52.23    1.82
  -4  -1   0   52.22    1.78
   4   1   0   51.31    1.75
   4   1   0   52.10    1.75
  -5  -1   0   10.66    0.59
  -5  -1   0   11.32    0.67
   5   1   0   10.89    0.53
   5   1   0   11.40    0.54
  -6  -1   0    5.30    0.42
   6   1   0    5.07    0.40
   6   1   0    5.54    0.40
  -7  -1   0    0.31    0.42
   7   1   0    0.95    0.31
   7   1   0    0.55    0.31
  -8  -1   0    0.21    0.54
   8   1   0    0.34    0.35
  -9  -1   0   -0.45    0.63
  -9   2   0   -0.25    0.56
   8  -2   0    2.63    0.40
  -8   2   0    2.96    0.57
   7  -2   0    0.04    0.26
   7  -2   0    0.51    0.24
  -7   2   0    0.33    0.37
   6  -2   0    2.51    0.31
   6  -2   0    3.39    0.30
   5  -2   0    0.90    0.18
   5  -2   0    0.69    0.22
  -5   2   0    0.73    0.25
  -5   2   0    0.45    0.19
   4  -2   0   14.23    0.54
   4  -2   0   14.40    0.58
  -4   2   0   13.36    0.63
  -4   2   0   14.11    0.53
  -4   2   0   12.92    0.50
   3  -2   0    3.46    0.25
   3  -2   0    3.54    0.23
  -3   2   0    4.50    0.21
  -3   2   0    4.63    0.29
  -3   2   0    4.18    0.20
  -3   2   0    3.88    0.24
   2  -2   0  141.79    4.57
   2  -2   0  146.53    4.57
   2  -2   0  142.41    4.55
  -2   2   0  140.67    4.59
  -2   2   0  140.79    4.56
  -2   2   0  142.29    4.56
  -2   2   0  146.07    4.59
  -2   2   0  142.01    4.57
   1  -2   0    3.92    0.19
   1  -2   0    3.76    0.19
   1  -2   0    3.32    0.21
   1  -2   0    3.50    0.20
  -1   2   0    3.60    0.19
  -1   2   0    3.69    0.20
  -1   2   0    3.49    0.21
  -1   2   0    3.48    0.19
   0  -2   0   73.76    2.32
   0  -2   0   73.24    2.34
   0  -2   0   69.57    2.30
   0  -2   0   73.45    2.30
   0   2   0   73.55    2.32
   0   2   0   70.70    2.31
   0   2   0   69.15    2.29
   0   2   0   70.99    2.34
  -1  -2   0    1.06    0.11
  -1  -2   0    1.00    0.17
  -1  -2   0    0.83    0.11
   1   2   0    1.22    0.12
   1   2   0    0.93    0.13
   1   2   0    1.07    0.11
   1   2   0    1.14    0.12
  -2  -2   0    3.57    0.24
  -2  -2   0    3.69    0.27
  -2  -2   0    3.39    0.22
   2   2   0    3.42    0.22
   2   2   0    3.65    0.21
   2   2   0    3.03    0.23
   2   2   0    2.68    0.25
  -3  -2   0   22.24    0.87
  -3  -2   0   23.48    0.88
   3   2   0   22.10    0.81
   3   2   0   22.34    0.81
  -4  -2   0   34.26    1.27
  -4  -2   0   33.34    1.29
   4   2   0   34.46    1.21
   4   2   0   34.19    1.20
  -5  -2   0   14.50    0.77
  -5  -2   0   13.32    0.68
   5   2   0   12.21    0.61
   5   2   0   11.68    0.60
  -6  -2   0    7.57    0.57
  -6  -2   0    6.97    0.65
   6   2   0    5.99    0.43
   6   2   0    7.00    0.47
  -7  -2   0    0.18    0.44
   7   2   0   -0.19    0.31
   7   2   0   -0.14    0.29
  -8  -2   0   -0.14    0.56
   8   2   0    0.04    0.38
  -9  -2   0   -0.10    0.67
   9  -3   0    0.17    0.40
  -9   3   0   -0.48    0.55
   8  -3   0    0.26    0.33
  -8   3   0    0.02    0.45
   7  -3   0   -0.01    0.22
   7  -3   0   -0.09    0.27
  -7   3   0   -0.32    0.35
   6  -3   0    3.78    0.37
   6  -3   0    3.92    0.31
  -6   3   0    3.90    0.45
   5  -3   0    1.38    0.21
   5  -3   0    1.21    0.26
  -5   3   0    1.18    0.19
  -5   3   0    1.37    0.28
   4  -3   0    3.75    0.30
   4  -3   0    4.04    0.29
  -4   3   0    4.21    0.26
  -4   3   0    4.32    0.24
  -4   3   0    4.43    0.36
   3  -3   0    1.73    0.19
   3  -3   0    2.00    0.18
   3  -3   0    1.85    0.15
  -3   3   0    1.90    0.17
  -3   3   0    1.65    0.20
   2  -3   0   24.82    0.90
   2  -3   0   24.13    0.93
   2  -3   0   25.95    0.89
  -2   3   0   26.82    0.90
  -2   3   0   25.75    0.90
  -2   3   0   25.43    0.90
  -2   3   0   25.82    0.90
  -2   3   0   26.47    0.90
   1  -3   0    4.53    0.22
   1  -3   0    4.33    0.27
   1  -3   0    4.25    0.24
  -1   3   0    4.26    0.23
  -1   3   0    4.39    0.21
  -1   3   0    4.27    0.24
  -1   3   0    4.44    0.25
  -1   3   0    4.35    0.28
   0  -3   0    0.27    0.10
   0  -3   0    0.14    0.14
   0  -3   0    0.14    0.07
   0  -3   0    0.15    0.09
   0   3   0    0.30    0.08
   0   3   0    0.29    0.09
   0   3   0    0.08    0.14
   0   3   0    0.38    0.12
  -1  -3   0    0.29    0.16
  -1  -3   0    0.31    0.10
   1   3   0    0.42    0.11
   1   3   0    0.32    0.11
   1   3   0    0.50    0.12
  -2  -3   0    3.17    0.29
  -2  -3   0    2.55    0.21
  -2  -3   0    3.24    0.24
   2   3   0    2.14    0.23
   2   3   0    2.95    0.21
   2   3   0    2.68    0.22
  -3  -3   0    0.12    0.21
  -3  -3   0   -0.06    0.22
   3   3   0    0.43    0.16
   3   3   0   -0.10    0.14
  -4  -3   0    2.30    0.33
  -4  -3   0    3.21    0.37
   4   3   0    3.03    0.27
   4   3   0    2.79    0.27
  -5  -3   0    0.73    0.33
  -5  -3   0    0.03    0.29
   5   3   0    0.06    0.22
   5   3   0    0.49    0.21
  -6  -3   0    2.13    0.40
  -6  -3   0    1.75    0.42
   6   3   0    1.57    0.31
  -7  -3   0    0.30    0.48
  -7  -3   0    0.63    0.40
   7   3   0    0.59    0.31
   7   3   0    0.28    0.34
  -8  -3   0    0.00    0.58
   9  -4   0    0.60    0.45
  -9   4   0    1.71    0.63
   8  -4   0    1.02    0.36
  -8   4   0    0.59    0.53
   7  -4   0    0.23    0.30
   7  -4   0   -0.18    0.25
  -7   4   0    0.41    0.40
   6  -4   0    0.23    0.25
   6  -4   0    0.34    0.22
  -6   4   0    0.06    0.32
   5  -4   0    0.54    0.21
   5  -4   0    0.75    0.25
  -5   4   0    0.64    0.29
  -5   4   0    0.86    0.18
   4  -4   0    4.38    0.33
   4  -4   0    3.99    0.29
  -4   4   0    3.39    0.26
  -4   4   0    3.56    0.33
   3  -4   0   11.22    0.48
   3  -4   0   10.28    0.47
   3  -4   0   10.10    0.45
  -3   4   0    9.46    0.48
  -3   4   0   10.91    0.49
   2  -4   0    1.83    0.22
   2  -4   0    2.17    0.21
   2  -4   0    2.12    0.20
  -2   4   0    1.83    0.18
  -2   4   0    1.98    0.20
  -2   4   0    1.91    0.23
   1  -4   0    5.06    0.31
   1  -4   0    4.95    0.33
   1  -4   0    4.79    0.25
  -1   4   0    4.48    0.25
  -1   4   0    4.91    0.28
   0  -4   0    0.67    0.21
   0  -4   0    0.95    0.14
   0  -4   0    0.70    0.10
   0  -4   0    1.05    0.18
   0   4   0    0.70    0.14
   0   4   0    1.00    0.14
  -1  -4   0    5.21    0.25
  -1  -4   0    4.37    0.29
  -1  -4   0    5.71    0.41
   1   4   0    4.53    0.31
   1   4   0    4.41    0.28
  -2  -4   0   17.62    0.65
  -2  -4   0   16.69    0.77
   2   4   0   17.32    0.70
   2   4   0   16.46    0.66
   2   4   0   16.37    0.65
  -3  -4   0   -0.07    0.20
  -3  -4   0    0.06    0.28
   3   4   0    0.07    0.18
   3   4   0    0.07    0.18
  -4  -4   0    0.21    0.26
  -4  -4   0    0.17    0.29
   4   4   0    0.11    0.22
   4   4   0   -0.02    0.20
  -5  -4   0    8.69    0.62
  -5  -4   0    8.97    0.69
   5   4   0    7.68    0.51
   5   4   0    7.62    0.53
  -6  -4   0   -0.19    0.40
  -6  -4   0    0.00    0.36
   6   4   0    0.08    0.30
   6   4   0   -0.04    0.28
  -7  -4   0    0.37    0.50
  -7  -4   0   -0.07    0.44
   7   4   0   -0.48    0.38
   9  -5   0    0.20    0.46
  -9   5   0   -0.06    0.63
   8  -5   0    0.47    0.36
  -8   5   0   -0.48    0.50
   7  -5   0    0.55    0.30
   7  -5   0    0.19    0.27
  -7   5   0    0.22    0.43
   6  -5   0    0.01    0.23
   6  -5   0    0.73    0.27
  -6   5   0   -0.07    0.32
   5  -5   0    0.50    0.25
   5  -5   0    0.89    0.23
  -5   5   0    0.77    0.31
   4  -5   0    5.60    0.38
   4  -5   0    4.53    0.35
   4  -5   0    5.55    0.40
  -4   5   0    4.35    0.38
   3  -5   0    0.19    0.20
   3  -5   0    0.09    0.18
   3  -5   0    0.30    0.19
  -3   5   0    0.28    0.18
   2  -5   0    7.94    0.46
   2  -5   0    8.49    0.44
  -2   5   0    7.92    0.41
  -2   5   0    7.91    0.42
  -2   5   0    7.29    0.44
   1  -5   0    6.12    0.41
   1  -5   0    7.33    0.47
   1  -5   0    6.84    0.33
  -1   5   0    6.87    0.36
  -1   5   0    6.99    0.38
   0  -5   0    0.27    0.19
   0  -5   0    0.10    0.23
   0  -5   0    0.07    0.11
   0   5   0   -0.27    0.15
   0   5   0    0.14    0.14
  -1  -5   0   10.21    0.58
  -1  -5   0   10.70    0.43
   1   5   0   11.32    0.53
   1   5   0   10.48    0.51
  -2  -5   0   58.85    2.12
  -2  -5   0   59.34    1.96
   2   5   0   58.48    2.05
   2   5   0   60.26    2.00
  -3  -5   0    1.02    0.34
  -3  -5   0    0.35    0.22
   3   5   0    0.74    0.22
   3   5   0    0.62    0.24
  -4  -5   0    0.60    0.35
  -4  -5   0    0.56    0.29
   4   5   0    0.50    0.24
   4   5   0    0.51    0.27
  -5  -5   0    0.29    0.37
   5   5   0    0.19    0.27
   5   5   0   -0.16    0.28
  -6  -5   0    2.70    0.51
   6   5   0    2.26    0.43
  -7  -5   0    4.79    0.65
   7   5   0    3.41    0.55
   8  -6   0   -0.40    0.39
  -8   6   0    0.34    0.58
   7  -6   0   -0.07    0.30
   7  -6   0   -0.22    0.34
  -7   6   0   -0.20    0.42
   6  -6   0    2.31    0.38
   6  -6   0    1.90    0.32
  -6   6   0    1.76    0.42
   5  -6   0    1.22    0.30
  -5   6   0    0.67    0.32
   4  -6   0    3.06    0.35
   4  -6   0    3.27    0.32
   4  -6   0    3.34    0.33
  -4   6   0    2.78    0.33
   3  -6   0    0.56    0.26
   3  -6   0    0.76    0.25
  -3   6   0    0.43    0.21
  -3   6   0    0.35    0.23
   2  -6   0    0.60    0.24
   2  -6   0    0.36    0.26
  -2   6   0    0.22    0.16
  -2   6   0    0.48    0.22
   1  -6   0    0.27    0.27
   1  -6   0    0.37    0.22
   1  -6   0    0.45    0.16
  -1   6   0    0.46    0.22
   0  -6   0   33.22    1.34
   0  -6   0   34.22    1.14
   0   6   0   32.94    1.26
   0   6   0   34.34    1.22
  -1  -6   0    4.61    0.45
   1   6   0    4.48    0.35
   1   6   0    5.00    0.37
  -2  -6   0    3.61    0.44
   2   6   0    5.26    0.38
   2   6   0    5.40    0.42
  -3  -6   0    1.87    0.41
   3   6   0    1.53    0.29
   3   6   0    1.32    0.30
  -4  -6   0    0.10    0.35
   4   6   0    0.53    0.45
   4   6   0    0.14    0.29
  -5  -6   0    0.33    0.43
   5   6   0    0.01    0.33
  -6  -6   0    3.87    0.64
   6   6   0    3.47    0.51
   8  -7   0   -0.21    0.42
  -8   7   0   -0.81    0.71
   7  -7   0    1.01    0.37
   7  -7   0    0.54    0.39
  -7   7   0    0.47    0.53
   6  -7   0    1.79    0.36
   6  -7   0    1.63    0.35
  -6   7   0    1.71    0.48
   5  -7   0    0.25    0.29
  -5   7   0    0.93    0.33
   4  -7   0    0.23    0.26
   4  -7   0   -0.38    0.26
  -4   7   0   -0.12    0.28
  -4   7   0    0.09    0.26
   3  -7   0    1.46    0.31
   3  -7   0    0.78    0.27
  -3   7   0    1.15    0.26
  -3   7   0    1.78    0.35
   2  -7   0    3.14    0.37
   2  -7   0    2.61    0.38
  -2   7   0    2.90    0.33
   1  -7   0   31.05    1.41
   1  -7   0   34.59    1.27
  -1   7   0   32.27    1.23
   0  -7   0    0.23    0.31
   0   7   0    0.04    0.24
   0   7   0    0.41    0.24
  -1  -7   0    0.93    0.36
   1   7   0    0.93    0.27
   1   7   0    1.16    0.28
  -2  -7   0    1.94    0.45
   2   7   0    1.63    0.34
   2   7   0    1.16    0.30
  -3  -7   0    2.33    0.46
   3   7   0    2.93    0.40
  -4  -7   0    1.82    0.54
   4   7   0    0.97    0.38
   5   7   0    5.02    0.56
   7  -8   0    0.89    0.44
  -7   8   0    1.31    0.47
   6  -8   0   -0.14    0.36
  -6   8   0   -0.21    0.39
   5  -8   0    0.64    0.34
  -5   8   0    0.45    0.36
   4  -8   0    0.16    0.32
  -4   8   0    0.38    0.33
   3  -8   0    1.91    0.40
   3  -8   0    1.26    0.35
  -3   8   0    1.56    0.36
   2  -8   0   20.29    0.95
   2  -8   0   20.48    1.01
  -2   8   0   20.15    0.91
   1  -8   0    0.67    0.37
  -1   8   0    0.80    0.32
  -1   8   0    1.06    0.32
   0  -8   0   -0.28    0.36
   0   8   0   -0.08    0.29
   0   8   0    0.28    0.31
  -1  -8   0    0.06    0.38
   1   8   0    0.28    0.29
  -2  -8   0    0.70    0.48
   2   8   0    1.69    0.38
  -3  -8   0    1.54    0.56
   3   8   0    0.40    0.37
  -4  -8   0    0.92    0.60
   4   8   0    0.54    0.45
  -6   9   0    0.10    0.45
   5  -9   0    1.26    0.43
  -5   9   0    1.32    0.47
   4  -9   0    3.38    0.48
  -4   9   0    3.83    0.52
   3  -9   0    1.66    0.47
   3  -9   0    1.47    0.41
  -3   9   0    1.07    0.41
   2  -9   0    0.86    0.45
  -2   9   0    0.39    0.36
  -2   9   0    0.44    0.39
   1  -9   0    3.53    0.56
  -1   9   0    2.95    0.46
  -1   9   0    2.92    0.46
   0  -9   0    0.90    0.48
   0   9   0    0.30    0.35
  -1  -9   0    1.06    0.52
   1   9   0    0.05    0.37
  -2  -9   0    0.48    0.52
   2   9   0    0.04    0.41
  -3  -9   0   -0.06    0.59
   3   9   0   -0.28    0.44
   5 -10   0    0.51    0.48
  -5  10   0    0.39    0.56
   4 -10   0    2.70    0.53
  -4  10   0    1.43    0.56
   3 -10   0   -0.31    0.52
  -3  10   0    0.45    0.47
  -3  10   0   -0.26    0.47
   2 -10   0    0.08    0.51
  -2  10   0    0.43    0.44
  -1  10   0    0.40    0.43
   0 -10   0    0.39    0.55
   0  10   0    0.04    0.42
  -1 -10   0    0.60    0.62
   1  10   0    0.06    0.48
   1  10  -1    1.24    0.48
  -1 -10   1    0.45    0.56
   0  10  -1    0.74    0.43
   0 -10   1    0.31    0.55
  -1  10  -1    0.11    0.43
   1 -10   1    0.06    0.51
  -2  10  -1    6.54    0.67
  -2  10  -1    7.10    0.67
   2 -10   1    7.83    0.75
  -3  10  -1    0.60    0.49
   3 -10   1    0.62    0.45
   4 -10   1   -0.56    0.43
   3   9  -1    1.14    0.49
  -3  -9   1    1.46    0.58
  -2  -9   1    1.72    0.63
   1   9  -1    0.30    0.37
  -1  -9   1    0.22    0.48
   0   9  -1    0.14    0.38
   0   9  -1    0.23    0.33
   0  -9   1    0.27    0.45
  -1   9  -1    0.01    0.37
  -1   9  -1    0.31    0.33
   1  -9   1   -0.16    0.41
  -2   9  -1   -0.21    0.38
   2  -9   1    0.05    0.34
   2  -9   1    0.63    0.41
  -3   9  -1    0.17    0.39
   3  -9   1    0.70    0.36
   3  -9   1   -0.01    0.40
  -4   9  -1   -0.24    0.40
   4  -9   1   -0.39    0.36
  -5   9  -1    0.03    0.45
   5  -9   1    0.04    0.41
  -6   9  -1    0.42    0.47
   6  -9   1    0.32    0.43
   5   8  -1    0.32    0.50
  -5  -8   1    0.62    0.63
   4   8  -1    2.09    0.48
  -4  -8   1    3.13    0.64
   3   8  -1    0.95    0.40
  -3  -8   1    1.39    0.50
   2   8  -1    1.67    0.58
   2   8  -1    1.67    0.37
  -2  -8   1    1.24    0.48
   1   8  -1    4.65    0.49
   1   8  -1    5.30    0.51
  -1  -8   1    5.78    0.60
   0   8  -1    1.04    0.32
   0   8  -1    0.36    0.37
   0  -8   1    0.56    0.39
  -1   8  -1    0.24    0.32
   1  -8   1    0.21    0.27
   1  -8   1    0.50    0.37
  -2   8  -1   10.49    0.67
   2  -8   1   10.82    0.74
   2  -8   1   10.38    0.67
  -3   8  -1    1.67    0.37
   3  -8   1    1.53    0.35
  -4   8  -1    0.02    0.32
   4  -8   1    0.41    0.31
  -5   8  -1    1.14    0.38
   5  -8   1    1.09    0.37
  -6   8  -1    0.50    0.41
   6  -8   1    1.22    0.41
  -7   8  -1    1.33    0.50
   7  -8   1   -0.08    0.40
   6   7  -1    2.08    0.54
  -6  -7   1    2.21    0.63
   5   7  -1    4.27    0.54
  -5  -7   1    4.06    0.66
   4   7  -1   -0.13    0.32
  -4  -7   1    0.00    0.44
   3   7  -1   -0.15    0.28
   3   7  -1   -0.13    0.28
  -3  -7   1    0.17    0.37
   2   7  -1    7.74    0.53
   2   7  -1    6.97    0.48
  -2  -7   1    6.40    0.61
   1   7  -1    1.90    0.33
   1   7  -1    2.23    0.32
  -1  -7   1    1.29    0.37
   0   7  -1   80.13    2.69
   0   7  -1   79.78    2.72
   0  -7   1   78.43    2.80
  -1   7  -1    2.92    0.34
   1  -7   1    4.79    0.43
   1  -7   1    4.26    0.43
  -2   7  -1    1.09    0.28
   2  -7   1    1.79    0.34
   2  -7   1    1.08    0.29
  -3   7  -1    0.73    0.29
   3  -7   1    0.61    0.31
   3  -7   1    0.23    0.26
  -4   7  -1    0.41    0.31
  -4   7  -1    0.72    0.29
   4  -7   1    0.81    0.30
   4  -7   1    1.41    0.32
  -5   7  -1    0.12    0.31
  -5   7  -1   -0.14    0.37
   5  -7   1    0.36    0.27
  -6   7  -1    8.78    0.71
   6  -7   1    7.22    0.58
   6  -7   1    7.06    0.55
  -7   7  -1    0.87    0.56
   7  -7   1    0.86    0.38
  -8   7  -1   -0.56    0.65
   8  -7   1    0.02    0.46
   7   6  -1    2.91    0.61
  -7  -6   1    2.80    0.66
   6   6  -1    0.35    0.39
  -6  -6   1    0.60    0.50
   5   6  -1    3.40    0.49
   5   6  -1    2.70    0.42
  -5  -6   1    3.09    0.54
   4   6  -1    8.39    0.56
   4   6  -1    9.19    0.58
  -4  -6   1    6.35    0.61
   3   6  -1    1.89    0.29
   3   6  -1    2.82    0.34
  -3  -6   1    2.55    0.45
   2   6  -1   16.39    0.74
  -2  -6   1   17.10    0.87
   1   6  -1   53.15    1.89
   1   6  -1   54.17    1.86
  -1  -6   1   54.54    1.98
   0   6  -1    1.20    0.26
   0  -6   1    1.54    0.29
   0  -6   1    1.58    0.34
  -1   6  -1    0.44    0.22
  -1   6  -1    0.45    0.14
   1  -6   1    0.61    0.28
   1  -6   1    0.53    0.22
  -2   6  -1    8.83    0.50
  -2   6  -1    8.86    0.58
   2  -6   1    8.97    0.55
   2  -6   1    8.92    0.52
  -3   6  -1    2.07    0.28
  -3   6  -1    1.78    0.27
   3  -6   1    1.88    0.28
   3  -6   1    1.59    0.26
  -4   6  -1   18.23    0.83
  -4   6  -1   18.53    0.82
   4  -6   1   19.10    0.78
   4  -6   1   18.52    0.81
  -5   6  -1    0.05    0.32
   5  -6   1    0.43    0.29
   5  -6   1    0.01    0.23
  -6   6  -1    2.54    0.48
   6  -6   1    2.88    0.36
   6  -6   1    2.10    0.34
  -7   6  -1   -0.08    0.48
   7  -6   1   -0.10    0.32
   7  -6   1    0.02    0.30
  -8   6  -1   -0.13    0.59
   8  -6   1    0.02    0.40
   7   5  -1   -0.30    0.42
  -7  -5   1   -0.11    0.49
   6   5  -1    0.23    0.33
   6   5  -1    0.32    0.34
  -6  -5   1    1.00    0.46
   5   5  -1    2.37    0.35
   5   5  -1    1.93    0.37
  -5  -5   1    1.61    0.42
   4   5  -1   -0.03    0.24
  -4  -5   1    0.04    0.25
  -4  -5   1    0.20    0.34
   3   5  -1   11.30    0.59
   3   5  -1   10.74    0.55
  -3  -5   1   11.96    0.72
   2   5  -1   57.32    1.99
   2   5  -1   58.36    1.97
  -2  -5   1   58.71    2.08
  -2  -5   1   57.09    1.89
   1   5  -1   -0.03    0.18
   1   5  -1    0.20    0.12
   1   5  -1    0.20    0.16
  -1  -5   1    0.22    0.09
  -1  -5   1    0.34    0.26
   0   5  -1    2.34    0.16
   0   5  -1    2.79    0.25
   0  -5   1    2.10    0.16
   0  -5   1    2.24    0.30
   0  -5   1    2.37    0.27
  -1   5  -1    4.91    0.34
  -1   5  -1    5.04    0.28
  -1   5  -1    5.27    0.26
   1  -5   1    5.38    0.35
   1  -5   1    4.75    0.37
  -2   5  -1    2.80    0.25
  -2   5  -1    3.23    0.28
  -2   5  -1    2.98    0.24
   2  -5   1    1.89    0.24
   2  -5   1    3.26    0.30
  -3   5  -1   -0.08    0.19
   3  -5   1   -0.34    0.16
   3  -5   1   -0.07    0.19
   3  -5   1   -0.12    0.17
  -4   5  -1   38.69    1.45
   4  -5   1   40.02    1.36
   4  -5   1   39.41    1.42
   4  -5   1   39.10    1.41
  -5   5  -1    0.94    0.32
   5  -5   1    0.96    0.27
   5  -5   1    0.71    0.22
  -6   5  -1    2.87    0.47
   6  -5   1    4.41    0.37
   6  -5   1    3.65    0.41
  -7   5  -1    0.25    0.48
   7  -5   1    0.44    0.29
   7  -5   1    0.65    0.32
  -8   5  -1    0.01    0.57
   8  -5   1    0.60    0.37
   8  -5   1   -0.25    0.35
  -9   5  -1   -0.52    0.64
   9  -5   1    0.01    0.46
   7   4  -1   -0.06    0.33
   7   4  -1   -0.42    0.35
  -7  -4   1    0.10    0.42
  -7  -4   1   -0.61    0.48
   6   4  -1    0.49    0.29
   6   4  -1    0.12    0.28
  -6  -4   1    0.52    0.38
   5   4  -1   -0.07    0.23
   5   4  -1    0.05    0.23
  -5  -4   1   -0.26    0.31
  -5  -4   1    0.05    0.30
   4   4  -1   36.91    1.32
   4   4  -1   35.98    1.34
  -4  -4   1   36.79    1.34
  -4  -4   1   36.25    1.44
   3   4  -1    9.11    0.48
   3   4  -1    8.95    0.48
  -3  -4   1    9.37    0.60
   2   4  -1    4.25    0.29
   2   4  -1    3.74    0.25
   2   4  -1    3.79    0.28
  -2  -4   1    4.18    0.36
  -2  -4   1    4.47    0.26
   1   4  -1    0.60    0.15
   1   4  -1    0.48    0.14
   1   4  -1    0.27    0.10
  -1  -4   1    0.29    0.08
  -1  -4   1    0.25    0.21
   0   4  -1    9.57    0.42
   0   4  -1    9.27    0.34
   0  -4   1    9.21    0.43
   0  -4   1    8.95    0.33
   0  -4   1    9.50    0.48
  -1   4  -1    1.41    0.17
  -1   4  -1    1.08    0.12
  -1   4  -1    1.00    0.12
   1  -4   1    0.84    0.16
   1  -4   1    1.02    0.19
  -2   4  -1   58.49    1.97
  -2   4  -1   58.22    1.95
  -2   4  -1   57.87    1.97
  -2   4  -1   59.72    1.95
   2  -4   1   59.75    1.96
   2  -4   1   58.80    1.97
  -3   4  -1    4.04    0.30
   3  -4   1    4.21    0.27
   3  -4   1    2.92    0.24
   3  -4   1    4.08    0.29
  -4   4  -1    5.38    0.40
  -4   4  -1    4.07    0.25
   4  -4   1    4.41    0.34
   4  -4   1    4.21    0.31
  -5   4  -1    1.94    0.35
   5  -4   1    2.78    0.29
   5  -4   1    2.29    0.30
  -6   4  -1    0.11    0.33
   6  -4   1   -0.06    0.25
   6  -4   1    0.01    0.21
  -7   4  -1    0.51    0.43
   7  -4   1    0.19    0.31
   7  -4   1    0.29    0.27
  -8   4  -1    0.50    0.55
   8  -4   1    0.74    0.34
   8  -4   1    1.13    0.40
  -9   4  -1   -0.21    0.62
   9  -4   1   -0.22    0.42
   8   3  -1    0.63    0.40
  -8  -3   1    0.16    0.55
   7   3  -1    0.72    0.35
   7   3  -1    1.68    0.35
  -7  -3   1    1.28    0.49
  -7  -3   1    1.67    0.43
   6   3  -1   -0.08    0.26
   6   3  -1    0.25    0.26
  -6  -3   1    0.22    0.39
  -6  -3   1    0.13    0.37
   5   3  -1    0.15    0.20
   5   3  -1    0.02    0.22
  -5  -3   1   -0.24    0.29
  -5  -3   1    0.16    0.31
   4   3  -1    9.07    0.50
   4   3  -1    9.89    0.49
  -4  -3   1    9.47    0.57
  -4  -3   1   10.52    0.61
   3   3  -1   -0.05    0.16
   3   3  -1    0.03    0.16
   3   3  -1    0.08    0.14
  -3  -3   1    0.26    0.20
  -3  -3   1   -0.04    0.21
   2   3  -1    3.68    0.24
   2   3  -1    3.08    0.23
   2   3  -1    2.75    0.21
  -2  -3   1    3.04    0.22
  -2  -3   1    3.19    0.24
  -2  -3   1    3.49    0.32
   1   3  -1    5.19    0.29
   1   3  -1    5.82    0.28
   1   3  -1    5.17    0.22
  -1  -3   1    5.33    0.22
  -1  -3   1    5.26    0.27
  -1  -3   1    4.53    0.34
  -1  -3   1    5.52    0.28
   0   3  -1    0.10    0.10
   0   3  -1    0.12    0.05
   0   3  -1    0.10    0.11
   0   3  -1    0.06    0.14
   0  -3   1    0.08    0.10
   0  -3   1    0.07    0.13
   0  -3   1    0.10    0.10
  -1   3  -1    4.92    0.23
  -1   3  -1    4.65    0.26
  -1   3  -1    5.19    0.29
  -1   3  -1    5.12    0.27
  -1   3  -1    5.40    0.23
  -1   3  -1    4.95    0.27
   1  -3   1    5.34    0.28
   1  -3   1    4.94    0.27
  -2   3  -1    4.82    0.28
  -2   3  -1    4.67    0.26
  -2   3  -1    5.29    0.28
   2  -3   1    5.23    0.27
   2  -3   1    4.93    0.26
   2  -3   1    5.06    0.28
  -3   3  -1   -0.02    0.15
  -3   3  -1    0.07    0.10
   3  -3   1    0.05    0.12
   3  -3   1    0.32    0.14
  -4   3  -1    0.94    0.25
  -4   3  -1    1.50    0.13
  -4   3  -1    1.46    0.13
   4  -3   1    0.95    0.20
   4  -3   1    1.07    0.18
  -5   3  -1    1.66    0.34
   5  -3   1    1.11    0.21
   5  -3   1    0.91    0.22
  -6   3  -1    0.88    0.38
   6  -3   1    1.13    0.28
   6  -3   1    0.86    0.23
  -7   3  -1    0.05    0.43
   7  -3   1    0.12    0.28
  -8   3  -1    1.09    0.53
   8  -3   1    1.14    0.34
   8  -3   1    0.93    0.36
  -9   3  -1   -0.32    0.60
   9  -3   1    0.20    0.43
   9   2  -1    0.27    0.47
  -9  -2   1   -1.01    0.63
   8   2  -1    0.19    0.35
  -8  -2   1    0.07    0.53
   7   2  -1    0.26    0.29
   7   2  -1   -0.03    0.30
  -7  -2   1    0.36    0.44
  -7  -2   1    0.32    0.34
   6   2  -1    8.97    0.55
   6   2  -1   10.18    0.56
  -6  -2   1   10.00    0.73
  -6  -2   1   10.36    0.66
   5   2  -1    0.18    0.19
   5   2  -1    0.26    0.21
  -5  -2   1    0.50    0.30
  -5  -2   1    0.02    0.28
   4   2  -1    3.70    0.28
   4   2  -1    3.24    0.26
  -4  -2   1    4.06    0.37
  -4  -2   1    4.38    0.37
   3   2  -1    4.68    0.31
   3   2  -1    5.14    0.31
   3   2  -1    5.35    0.28
  -3  -2   1    5.28    0.30
  -3  -2   1    5.11    0.34
  -3  -2   1    5.58    0.40
   2   2  -1    4.80    0.26
   2   2  -1    5.04    0.34
   2   2  -1    5.08    0.25
   2   2  -1    5.03    0.25
   2   2  -1    4.91    0.26
  -2  -2   1    5.04    0.26
  -2  -2   1    5.25    0.34
  -2  -2   1    5.34    0.27
   1   2  -1    2.93    0.19
   1   2  -1    2.86    0.19
   1   2  -1    2.88    0.14
  -1  -2   1    2.80    0.17
  -1  -2   1    3.06    0.19
  -1  -2   1    2.51    0.21
   0   2  -1    3.53    0.20
   0   2  -1    3.72    0.14
   0   2  -1    3.93    0.20
   0   2  -1    3.90    0.25
   0  -2   1    4.11    0.21
   0  -2   1    3.84    0.19
   0  -2   1    3.50    0.24
  -1   2  -1    0.42    0.11
  -1   2  -1    0.53    0.10
  -1   2  -1    0.56    0.09
  -1   2  -1    0.43    0.09
   1  -2   1    0.39    0.10
   1  -2   1    0.40    0.09
   1  -2   1    0.30    0.09
  -2   2  -1   27.40    0.95
  -2   2  -1   27.75    0.91
  -2   2  -1   28.43    0.97
  -2   2  -1   27.28    0.95
   2  -2   1   28.00    0.91
   2  -2   1   28.41    0.95
   2  -2   1   27.33    0.94
   2  -2   1   27.70    0.98
  -3   2  -1    4.17    0.30
  -3   2  -1    4.29    0.18
  -3   2  -1    4.33    0.28
  -3   2  -1    4.20    0.18
   3  -2   1    4.17    0.26
   3  -2   1    4.57    0.27
  -4   2  -1    8.59    0.53
  -4   2  -1    9.74    0.35
   4  -2   1    9.75    0.44
   4  -2   1    9.82    0.46
  -5   2  -1    0.18    0.28
   5  -2   1    0.17    0.20
   5  -2   1    0.74    0.20
  -6   2  -1    0.15    0.33
   6  -2   1    0.18    0.20
  -7   2  -1    1.68    0.48
   7  -2   1    0.63    0.27
   7  -2   1    0.80    0.29
  -8   2  -1    0.47    0.50
   8  -2   1    0.98    0.36
   8  -2   1    0.47    0.33
  -9   2  -1   -0.41    0.61
   9  -2   1    0.64    0.43
   9   1  -1   -0.05    0.61
  -9  -1   1   -0.35    0.63
   8   1  -1    0.01    0.34
  -8  -1   1    0.18    0.47
   7   1  -1    0.67    0.29
   7   1  -1    0.68    0.30
  -7  -1   1    0.94    0.34
  -7  -1   1    1.13    0.42
   6   1  -1    0.05    0.21
   6   1  -1    0.09    0.23
  -6  -1   1    0.39    0.31
  -6  -1   1   -0.02    0.27
   5   1  -1    0.29    0.21
   5   1  -1    0.26    0.17
  -5  -1   1    0.45    0.26
  -5  -1   1    0.54    0.27
   4   1  -1   14.46    0.58
   4   1  -1   14.41    0.56
  -4  -1   1   14.20    0.65
  -4  -1   1   14.38    0.66
   3   1  -1   14.69    0.55
   3   1  -1   14.09    0.53
   3   1  -1   13.58    0.56
   3   1  -1   13.46    0.60
  -3  -1   1   15.05    0.54
  -3  -1   1   14.74    0.60
  -3  -1   1   14.67    0.57
  -3  -1   1   14.35    0.55
   2   1  -1   13.97    0.56
   2   1  -1   13.77    0.49
   2   1  -1   14.75    0.52
   2   1  -1   13.87    0.51
  -2  -1   1   14.14    0.51
  -2  -1   1   13.97    0.56
  -2  -1   1   13.60    0.49
  -2  -1   1   14.12    0.52
   1   1  -1   27.57    0.90
   1   1  -1   27.58    0.91
   1   1  -1   28.32    0.91
   1   1  -1   28.06    0.91
   1   1  -1   27.37    0.94
  -1  -1   1   27.50    0.94
  -1  -1   1   27.40    0.91
   0   1  -1   94.00    3.00
   0   1  -1   93.03    3.01
   0   1  -1   94.10    2.98
   0  -1   1   94.15    3.00
   0  -1   1   93.51    3.01
   0  -1   1   96.00    2.98
  -1   1  -1   28.88    0.91
  -1   1  -1   27.04    0.94
  -1   1  -1   29.07    0.95
   1  -1   1   27.89    0.95
   1  -1   1   28.25    0.91
   1  -1   1   28.93    0.94
   1  -1   1   29.30    0.94
  -2   1  -1  156.69    5.13
  -2   1  -1  160.95    5.10
  -2   1  -1  157.29    5.10
   2  -1   1  162.77    5.10
   2  -1   1  160.29    5.10
  -3   1  -1    0.00    0.15
  -3   1  -1   -0.01    0.12
  -3   1  -1    0.08    0.08
   3  -1   1   -0.02    0.05
   3  -1   1    0.09    0.11
   3  -1   1   -0.03    0.10
  -4   1  -1    2.60    0.18
  -4   1  -1    2.42    0.30
   4  -1   1    2.21    0.17
   4  -1   1    2.76    0.23
   4  -1   1    2.57    0.23
  -5   1  -1    0.48    0.29
  -5   1  -1    0.43    0.16
   5  -1   1    0.18    0.20
   5  -1   1    0.57    0.19
  -6   1  -1    6.31    0.56
   6  -1   1    7.85    0.47
   6  -1   1    7.09    0.47
  -7   1  -1   -0.11    0.37
   7  -1   1    0.10    0.26
   7  -1   1    0.15    0.27
  -8   1  -1   -0.17    0.50
   8  -1   1    0.58    0.32
   8  -1   1    0.05    0.33
  -9   1  -1    0.50    0.64
   9   0  -1   -0.07    0.38
  -9   0   1   -0.57    0.72
   8   0  -1    0.10    0.30
  -8   0   1   -0.79    0.44
   7   0  -1    0.09    0.23
   7   0  -1    0.32    0.29
  -7   0   1    0.17    0.38
   6   0  -1    5.80    0.38
   6   0  -1    4.93    0.40
  -6   0   1    5.66    0.51
  -6   0   1    5.26    0.42
   5   0  -1    0.10    0.18
   5   0  -1   -0.11    0.16
  -5   0   1    0.06    0.22
  -5   0   1    0.19    0.23
   4   0  -1    1.04    0.15
   4   0  -1    0.99    0.18
   4   0  -1    1.11    0.20
  -4   0   1    1.15    0.21
  -4   0   1    0.89    0.14
  -4   0   1    1.23    0.22
   3   0  -1    0.01    0.11
   3   0  -1    0.12    0.11
   3   0  -1    0.13    0.08
  -3   0   1    0.07    0.07
  -3   0   1    0.27    0.15
  -3   0   1    0.18    0.14
  -3   0   1    0.00    0.12
   2   0  -1   22.61    0.75
   2   0  -1   22.28    0.77
   2   0  -1   22.88    0.78
  -2   0   1   22.87    0.75
  -2   0   1   21.91    0.77
  -2   0   1   21.82    0.78
  -2   0   1   23.10    0.80
  -2   0   1   23.36    0.78
   1   0  -1    3.25    0.11
   1   0  -1    3.01    0.14
  -1   0   1    3.20    0.14
  -1   0   1    3.22    0.14
  -1   0   1    3.12    0.11
   0   0  -1    2.63    0.10
  -1   0  -1   11.92    0.43
  -1   0  -1   11.62    0.39
  -1   0  -1   11.25    0.40
  -1   0  -1   11.48    0.39
   1   0   1   11.55    0.39
   1   0   1   11.26    0.39
   1   0   1   11.69    0.40
  -2   0  -1   11.85    0.44
  -2   0  -1   12.64    0.51
  -2   0  -1   12.37    0.44
  -2   0  -1   12.14    0.45
   2   0   1   12.23    0.44
   2   0   1   11.99    0.44
   2   0   1   12.23    0.46
  -3   0  -1    0.00    0.11
  -3   0  -1    0.06    0.11
  -3   0  -1   -0.02    0.18
  -3   0  -1    0.02    0.10
   3   0   1    0.13    0.13
   3   0   1    0.08    0.13
   3   0   1   -0.10    0.11
  -4   0  -1    5.48    0.41
  -4   0  -1    5.50    0.33
   4   0   1    5.45    0.34
   4   0   1    6.06    0.35
   4   0   1    4.70    0.34
  -5   0  -1    0.51    0.30
  -5   0  -1    0.20    0.19
   5   0   1   -0.09    0.20
   5   0   1    0.33    0.22
  -6   0  -1    0.15    0.36
   6   0   1    0.03    0.22
   6   0   1   -0.38    0.21
  -7   0  -1   -0.20    0.41
   7   0   1    0.39    0.28
   7   0   1   -0.07    0.29
  -8   0  -1    0.34    0.54
   8   0   1    0.52    0.34
   8   0   1    0.35    0.36
  -9   0  -1   -0.72    0.60
   9  -1  -1    0.98    0.38
   8  -1  -1   14.83    0.79
  -8   1   1   14.94    1.04
   7  -1  -1    6.97    0.47
   7  -1  -1    5.30    0.44
  -7   1   1    7.98    0.65
   6  -1  -1    3.54    0.28
   6  -1  -1    3.07    0.34
  -6   1   1    3.18    0.42
  -6   1   1    3.27    0.33
   5  -1  -1   -0.05    0.15
   5  -1  -1    0.39    0.15
   5  -1  -1   -0.07    0.19
  -5   1   1    0.19    0.23
  -5   1   1    0.26    0.22
   4  -1  -1    1.50    0.18
   4  -1  -1    1.75    0.16
  -4   1   1    1.14    0.15
  -4   1   1    1.27    0.20
  -4   1   1    1.44    0.21
   3  -1  -1    1.46    0.12
   3  -1  -1    1.39    0.16
   3  -1  -1    0.75    0.10
  -3   1   1    1.08    0.16
  -3   1   1    1.60    0.15
  -3   1   1    1.25    0.15
  -3   1   1    1.30    0.12
  -3   1   1    1.26    0.17
   2  -1  -1  971.83   31.58
  -2   1   1 1000.00   31.58
   1  -1  -1    2.19    0.11
   1  -1  -1    2.25    0.13
   1  -1  -1    2.31    0.11
   1  -1  -1    2.21    0.13
  -1   1   1    2.12    0.10
  -1   1   1    2.16    0.12
  -1   1   1    2.07    0.12
  -1   1   1    2.02    0.11
   0  -1  -1   14.80    0.51
   0  -1  -1   14.16    0.49
   0  -1  -1   14.44    0.49
   0   1   1   14.09    0.50
   0   1   1   14.36    0.47
   0   1   1   14.64    0.49
   0   1   1   15.06    0.50
  -1  -1  -1    4.49    0.25
  -1  -1  -1    4.40    0.25
  -1  -1  -1    4.13    0.20
   1   1   1    4.40    0.18
   1   1   1    4.34    0.24
   1   1   1    4.06    0.23
   1   1   1    4.42    0.21
  -2  -1  -1   70.92    2.28
  -2  -1  -1   70.85    2.31
  -2  -1  -1   69.38    2.30
  -2  -1  -1   71.39    2.33
   2   1   1   72.37    2.28
   2   1   1   71.42    2.32
   2   1   1   68.73    2.33
   2   1   1   71.11    2.30
  -3  -1  -1    9.37    0.41
  -3  -1  -1   10.25    0.50
  -3  -1  -1    9.59    0.44
   3   1   1    8.71    0.46
   3   1   1    9.51    0.40
   3   1   1   10.03    0.42
  -4  -1  -1   34.75    1.31
  -4  -1  -1   34.43    1.24
   4   1   1   34.39    1.21
   4   1   1   35.57    1.23
  -5  -1  -1    0.08    0.33
  -5  -1  -1   -0.15    0.22
   5   1   1    0.00    0.19
   5   1   1    0.20    0.21
  -6  -1  -1    0.46    0.37
  -6  -1  -1    0.54    0.26
   6   1   1    0.07    0.25
   6   1   1    0.50    0.24
  -7  -1  -1    1.77    0.50
   7   1   1    2.18    0.38
   7   1   1    2.11    0.35
  -8  -1  -1    1.09    0.59
   8   1   1    1.50    0.43
   8   1   1    1.49    0.39
  -9  -1  -1    0.89    0.65
   9  -2  -1    1.18    0.45
  -9   2   1    0.36    0.68
   8  -2  -1    1.23    0.35
  -8   2   1    0.03    0.41
   7  -2  -1    0.62    0.22
   7  -2  -1    0.34    0.24
  -7   2   1   -0.04    0.32
   6  -2  -1    0.26    0.23
   6  -2  -1    0.15    0.17
  -6   2   1    0.10    0.25
  -6   2   1    0.14    0.29
   5  -2  -1    0.95    0.22
   5  -2  -1    1.75    0.19
  -5   2   1    2.04    0.31
  -5   2   1    2.06    0.25
   4  -2  -1   70.96    2.38
   4  -2  -1   72.33    2.34
  -4   2   1   70.80    2.35
  -4   2   1   71.77    2.35
  -4   2   1   73.96    2.42
  -4   2   1   70.35    2.34
   3  -2  -1    5.21    0.25
   3  -2  -1    5.68    0.29
  -3   2   1    5.27    0.27
  -3   2   1    5.48    0.31
  -3   2   1    5.55    0.27
  -3   2   1    5.68    0.26
   2  -2  -1   15.98    0.58
   2  -2  -1   15.49    0.56
   2  -2  -1   15.77    0.56
   2  -2  -1   15.65    0.54
  -2   2   1   15.43    0.56
  -2   2   1   15.03    0.54
  -2   2   1   14.92    0.56
   1  -2  -1    0.22    0.08
   1  -2  -1    0.27    0.08
   1  -2  -1    0.27    0.10
   1  -2  -1    0.58    0.09
  -1   2   1    0.45    0.12
  -1   2   1    0.16    0.08
  -1   2   1    0.31    0.09
  -1   2   1    0.37    0.09
   0  -2  -1    0.28    0.11
   0  -2  -1    0.03    0.04
   0  -2  -1    0.15    0.08
   0   2   1    0.18    0.10
   0   2   1    0.14    0.11
   0   2   1    0.10    0.09
   0   2   1    0.15    0.08
   0   2   1    0.34    0.07
  -1  -2  -1    3.87    0.27
  -1  -2  -1    3.75    0.21
  -1  -2  -1    4.13    0.23
   1   2   1    3.99    0.18
   1   2   1    3.72    0.22
   1   2   1    3.72    0.23
   1   2   1    3.97    0.27
  -2  -2  -1   10.73    0.41
  -2  -2  -1   10.72    0.48
   2   2   1   11.23    0.42
   2   2   1   11.56    0.45
   2   2   1   10.55    0.50
   2   2   1    9.73    0.47
  -3  -2  -1    4.79    0.35
  -3  -2  -1    4.63    0.29
  -3  -2  -1    5.24    0.37
   3   2   1    5.29    0.32
  -4  -2  -1    2.71    0.31
  -4  -2  -1    4.33    0.40
   4   2   1    2.53    0.25
   4   2   1    3.07    0.26
  -5  -2  -1   -0.17    0.32
  -5  -2  -1    0.04    0.24
   5   2   1   -0.06    0.19
   5   2   1    0.35    0.22
  -6  -2  -1    3.25    0.49
  -6  -2  -1    2.75    0.38
   6   2   1    3.25    0.33
  -7  -2  -1   -0.02    0.44
   7   2   1    0.43    0.32
   7   2   1   -0.25    0.32
  -8  -2  -1    0.86    0.60
   8   2   1    1.40    0.47
   8   2   1    1.56    0.42
   9  -3  -1    0.11    0.42
  -9   3   1   -0.36    0.54
   8  -3  -1    0.28    0.32
  -8   3   1    0.09    0.42
   7  -3  -1    0.37    0.22
   7  -3  -1    0.39    0.29
  -7   3   1   -0.01    0.32
   6  -3  -1    0.68    0.24
   6  -3  -1    1.19    0.22
   5  -3  -1    2.42    0.23
   5  -3  -1    2.17    0.29
  -5   3   1    2.04    0.24
  -5   3   1    2.64    0.33
   4  -3  -1   87.43    2.90
   4  -3  -1   87.49    2.87
  -4   3   1   87.74    2.87
  -4   3   1   89.04    2.87
  -4   3   1   87.73    2.93
   3  -3  -1    1.06    0.17
  -3   3   1    0.77    0.17
  -3   3   1    0.97    0.17
  -3   3   1    0.65    0.14
   2  -3  -1   65.80    2.12
   2  -3  -1   64.16    2.11
   2  -3  -1   65.03    2.13
   2  -3  -1   64.57    2.11
  -2   3   1   63.60    2.11
  -2   3   1   64.87    2.12
  -2   3   1   64.15    2.11
  -2   3   1   64.10    2.13
   1  -3  -1   31.79    1.11
   1  -3  -1   32.33    1.08
   1  -3  -1   31.53    1.06
  -1   3   1   31.89    1.06
  -1   3   1   31.76    1.07
  -1   3   1   30.83    1.08
  -1   3   1   32.13    1.06
  -1   3   1   31.17    1.11
   0  -3  -1    0.50    0.09
   0  -3  -1    0.58    0.10
   0  -3  -1    0.47    0.17
   0   3   1    0.60    0.12
   0   3   1    0.53    0.16
   0   3   1    0.49    0.12
   0   3   1    0.61    0.14
   0   3   1    0.51    0.10
  -1  -3  -1   39.07    1.33
  -1  -3  -1   38.72    1.31
  -1  -3  -1   41.21    1.40
   1   3   1   40.31    1.31
   1   3   1   40.81    1.36
   1   3   1   38.87    1.34
  -2  -3  -1   20.02    0.80
  -2  -3  -1   20.19    0.75
  -2  -3  -1   19.31    0.70
   2   3   1   19.82    0.70
   2   3   1   19.99    0.74
   2   3   1   18.14    0.75
  -3  -3  -1   29.36    1.14
  -3  -3  -1   29.82    1.11
   3   3   1   29.23    1.03
   3   3   1   30.00    1.09
  -4  -3  -1    6.24    0.47
  -4  -3  -1    5.06    0.44
   4   3   1    6.09    0.42
   4   3   1    5.73    0.37
  -5  -3  -1    0.59    0.34
  -5  -3  -1   -0.15    0.27
   5   3   1    0.09    0.22
   5   3   1   -0.04    0.20
  -6  -3  -1    0.22    0.39
  -6  -3  -1    0.16    0.37
   6   3   1   -0.12    0.24
   6   3   1   -0.13    0.29
  -7  -3  -1    4.28    0.61
   7   3   1    4.53    0.50
   7   3   1    4.09    0.44
  -8  -3  -1   -0.30    0.59
   8   3   1   -0.50    0.54
   9  -4  -1    0.89    0.42
  -9   4   1    0.88    0.59
   8  -4  -1    2.77    0.44
  -8   4   1    2.66    0.53
   7  -4  -1    0.14    0.28
   7  -4  -1    0.73    0.24
  -7   4   1    0.16    0.36
   6  -4  -1    2.60    0.34
   6  -4  -1    3.15    0.29
  -6   4   1    2.28    0.39
   5  -4  -1    0.25    0.18
   5  -4  -1    0.50    0.23
  -5   4   1    0.10    0.17
  -5   4   1    0.59    0.25
   4  -4  -1    6.03    0.38
   4  -4  -1    6.83    0.42
  -4   4   1    6.62    0.42
  -4   4   1    6.53    0.42
   3  -4  -1    0.36    0.17
   3  -4  -1    0.48    0.16
   3  -4  -1    0.32    0.15
  -3   4   1    0.17    0.15
   2  -4  -1    2.43    0.21
   2  -4  -1    2.79    0.25
   2  -4  -1    3.06    0.23
  -2   4   1    2.66    0.22
   1  -4  -1    1.67    0.15
   1  -4  -1    0.81    0.19
   1  -4  -1    1.24    0.17
  -1   4   1    1.51    0.17
  -1   4   1    1.41    0.19
  -1   4   1    1.48    0.16
   0  -4  -1    4.97    0.36
   0  -4  -1    4.01    0.23
   0   4   1    4.18    0.28
   0   4   1    3.65    0.26
   0   4   1    4.25    0.25
   0   4   1    3.58    0.25
  -1  -4  -1    5.49    0.38
  -1  -4  -1    5.22    0.29
  -1  -4  -1    5.15    0.29
   1   4   1    4.99    0.33
   1   4   1    5.70    0.30
   1   4   1    5.37    0.33
  -2  -4  -1   -0.02    0.16
  -2  -4  -1    0.17    0.18
  -2  -4  -1    0.16    0.24
   2   4   1    0.15    0.17
  -3  -4  -1    0.36    0.26
  -3  -4  -1    0.12    0.22
   3   4   1    0.17    0.20
   3   4   1    0.26    0.18
  -4  -4  -1    4.14    0.45
  -4  -4  -1    3.42    0.39
   4   4   1    4.13    0.31
   4   4   1    2.78    0.32
  -5  -4  -1    0.24    0.31
  -5  -4  -1    0.04    0.32
   5   4   1   -0.06    0.22
   5   4   1    0.17    0.27
  -6  -4  -1    2.32    0.46
  -6  -4  -1    2.21    0.47
   6   4   1    2.37    0.41
  -7  -4  -1   -0.48    0.50
   7   4   1   -0.12    0.42
   9  -5  -1    0.63    0.44
  -9   5   1   -0.08    0.60
   8  -5  -1    0.41    0.36
  -8   5   1   -0.25    0.46
   7  -5  -1    0.13    0.30
   7  -5  -1    0.19    0.32
  -7   5   1   -0.47    0.38
   6  -5  -1    5.55    0.45
   6  -5  -1    7.61    0.49
  -6   5   1    7.22    0.57
   5  -5  -1    3.02    0.31
   5  -5  -1    5.18    0.58
  -5   5   1    2.93    0.29
  -5   5   1    3.60    0.39
   4  -5  -1    2.68    0.27
   4  -5  -1    2.59    0.29
   4  -5  -1    2.78    0.29
  -4   5   1    2.29    0.30
   3  -5  -1    3.77    0.33
   3  -5  -1    3.88    0.30
   3  -5  -1    3.19    0.29
  -3   5   1    3.30    0.29
   2  -5  -1    0.66    0.23
   2  -5  -1    0.84    0.21
   2  -5  -1    1.04    0.19
  -2   5   1    1.11    0.20
   1  -5  -1    0.03    0.21
   1  -5  -1    0.06    0.14
   1  -5  -1    0.10    0.17
  -1   5   1    0.30    0.15
  -1   5   1    0.44    0.17
   0  -5  -1    3.30    0.22
   0  -5  -1    3.94    0.38
   0   5   1    4.53    0.28
   0   5   1    3.03    0.27
   0   5   1    3.18    0.26
  -1  -5  -1    0.33    0.27
  -1  -5  -1    0.12    0.15
   1   5   1    0.12    0.16
   1   5   1    0.40    0.17
  -2  -5  -1    0.77    0.31
  -2  -5  -1    0.77    0.20
   2   5   1    0.71    0.19
   2   5   1    0.92    0.23
  -3  -5  -1   11.32    0.59
   3   5   1   11.03    0.53
  -4  -5  -1    0.89    0.37
  -4  -5  -1    0.98    0.30
   4   5   1    0.85    0.29
   4   5   1    0.66    0.23
  -5  -5  -1    0.38    0.37
  -5  -5  -1    0.32    0.36
   5   5   1   -0.20    0.29
  -6  -5  -1   -0.01    0.43
   6   5   1   -0.26    0.35
   9  -6  -1    0.08    0.47
  -9   6   1   -1.08    0.65
   8  -6  -1    1.57    0.70
  -8   6   1    1.42    0.57
   7  -6  -1   -0.04    0.29
   7  -6  -1    0.25    0.35
  -7   6   1   -0.12    0.41
   6  -6  -1   16.15    0.79
   6  -6  -1   17.27    0.83
  -6   6   1   17.49    0.91
   5  -6  -1    1.88    0.29
   5  -6  -1    1.73    0.30
  -5   6   1    0.90    0.32
  -5   6   1    1.54    0.31
   4  -6  -1    1.16    0.26
   4  -6  -1    0.84    0.26
   4  -6  -1    0.89    0.24
  -4   6   1    0.62    0.26
   3  -6  -1    1.18    0.29
   3  -6  -1    0.91    0.25
  -3   6   1    1.60    0.25
  -3   6   1    1.44    0.25
   2  -6  -1    4.55    0.31
   2  -6  -1    3.28    0.33
   2  -6  -1    3.87    0.39
  -2   6   1    3.66    0.32
   1  -6  -1   18.88    0.82
   1  -6  -1   19.06    0.88
   1  -6  -1   18.98    0.72
  -1   6   1   19.31    0.77
   0  -6  -1   78.03    2.51
   0  -6  -1   77.43    2.67
   0   6   1   75.13    2.54
   0   6   1   75.59    2.60
  -1  -6  -1    0.05    0.17
  -1  -6  -1    0.03    0.36
   1   6   1    0.39    0.21
   1   6   1    0.20    0.22
  -2  -6  -1    2.32    0.42
   2   6   1    1.95    0.27
   2   6   1    2.89    0.35
  -3  -6  -1    0.17    0.34
   3   6   1    0.04    0.26
  -4  -6  -1    1.34    0.43
   4   6   1    0.93    0.33
  -5  -6  -1    2.30    0.53
   5   6   1    2.06    0.45
  -6  -6  -1    1.00    0.55
   8  -7  -1    2.19    0.48
   7  -7  -1    0.30    0.38
   7  -7  -1    0.38    0.37
  -7   7   1   -0.37    0.46
   6  -7  -1   -0.07    0.31
   6  -7  -1    0.13    0.32
  -6   7   1    0.10    0.40
   5  -7  -1    0.25    0.29
   5  -7  -1    0.49    0.29
  -5   7   1    0.43    0.37
   4  -7  -1    1.75    0.32
   4  -7  -1    1.42    0.34
  -4   7   1    1.43    0.32
  -4   7   1    1.73    0.32
   3  -7  -1    0.35    0.26
   3  -7  -1    0.81    0.33
  -3   7   1    0.74    0.25
  -3   7   1    0.58    0.26
   2  -7  -1   62.60    2.25
   2  -7  -1   62.17    2.20
   2  -7  -1   63.15    2.11
  -2   7   1   62.88    2.16
   1  -7  -1    5.78    0.50
  -1   7   1    7.39    0.45
  -1   7   1    5.18    0.43
   0  -7  -1    2.00    0.40
   0   7   1    1.94    0.30
   0   7   1    2.65    0.32
  -1  -7  -1    1.76    0.41
   1   7   1    1.51    0.29
   1   7   1    1.46    0.30
  -2  -7  -1    0.87    0.40
   2   7   1    0.90    0.32
  -3  -7  -1    0.13    0.44
   3   7   1   -0.02    0.31
  -4  -7  -1    5.25    0.67
   4   7   1    3.60    0.50
  -5  -7  -1    1.65    0.59
   5   7   1    1.72    0.49
   7  -8  -1   -0.10    0.42
   7  -8  -1    0.15    0.50
  -7   8   1   -0.79    0.54
   6  -8  -1    0.41    0.37
  -6   8   1    0.70    0.42
   5  -8  -1   -0.04    0.33
  -5   8   1   -0.06    0.34
   4  -8  -1    2.79    0.40
   4  -8  -1    2.64    0.44
  -4   8   1    1.44    0.37
   3  -8  -1   25.59    1.09
   3  -8  -1   24.43    1.14
  -3   8   1   24.83    1.07
   2  -8  -1    9.08    0.67
  -2   8   1    9.22    0.64
  -2   8   1    8.99    0.64
   1  -8  -1    0.05    0.34
  -1   8   1    0.53    0.29
  -1   8   1    0.09    0.31
   0  -8  -1    6.97    0.63
   0   8   1    5.88    0.51
  -1  -8  -1    1.01    0.44
   1   8   1    1.06    0.34
  -2  -8  -1   -0.29    0.38
   2   8   1   -0.29    0.32
  -3  -8  -1   16.38    1.10
   3   8   1   17.69    0.97
  -4  -8  -1    0.80    0.55
   4   8   1    0.61    0.47
   6  -9  -1   -0.29    0.43
  -6   9   1   -0.01    0.46
   5  -9  -1    1.24    0.44
  -5   9   1    1.58    0.49
   4  -9  -1   12.23    0.82
   4  -9  -1   10.33    0.77
  -4   9   1   11.38    0.81
   3  -9  -1    0.11    0.37
   3  -9  -1    0.00    0.42
  -3   9   1   -0.31    0.37
   2  -9  -1    0.19    0.42
  -2   9   1    0.28    0.36
   1  -9  -1   -0.31    0.41
  -1   9   1    0.12    0.35
   0  -9  -1   -0.18    0.43
   0   9   1    0.13    0.35
  -1  -9  -1    5.43    0.69
   1   9   1    4.37    0.56
  -2  -9  -1    5.15    0.71
   2   9   1    4.79    0.57
  -3  -9  -1    1.13    0.62
   3   9   1    0.43    0.47
   5 -10  -1    1.61    0.51
  -4  10   1    0.73    0.50
   3 -10  -1    5.31    0.68
  -3  10   1    4.87    0.62
   2 -10  -1    0.84    0.59
  -2  10   1   -0.05    0.45
   1 -10  -1    0.02    0.53
  -1  10   1    0.34    0.44
   0 -10  -1    0.58    0.57
   0  10   1    0.50    0.48
  -1 -10  -1    0.20    0.62
   1  10   1    0.11    0.48
   2  10  -2    1.28    0.53
   1  10  -2    0.88    0.46
  -1 -10   2    0.89    0.60
   0  10  -2    0.20    0.43
   0 -10   2    0.97    0.58
  -1  10  -2    2.38    0.55
  -1  10  -2    2.10    0.52
   1 -10   2    1.99    0.58
  -2  10  -2    0.07    0.49
   2 -10   2    0.28    0.49
   2 -10   2   -0.24    0.42
  -3  10  -2   -0.50    0.47
   3 -10   2    0.50    0.44
  -4  10  -2   -0.34    0.50
   4 -10   2    0.16    0.46
   3   9  -2    0.12    0.43
  -3  -9   2    0.42    0.57
   2   9  -2    0.30    0.39
   1   9  -2    1.41    0.44
   1   9  -2    1.77    0.41
  -1  -9   2    1.51    0.54
   0   9  -2    6.22    0.55
   0   9  -2    5.92    0.55
   0  -9   2    4.97    0.62
  -1   9  -2    1.81    0.44
   1  -9   2    2.91    0.52
   1  -9   2    2.33    0.39
  -2   9  -2    0.15    0.39
   2  -9   2    0.06    0.32
   2  -9   2    0.28    0.41
  -3   9  -2    0.38    0.39
   3  -9   2    0.12    0.33
  -4   9  -2    1.41    0.45
   4  -9   2    2.06    0.45
   5  -9   2    0.57    0.60
  -6   9  -2    0.43    0.48
   6  -9   2   -0.40    0.43
   5   8  -2   -0.20    0.46
  -5  -8   2    0.28    0.60
   4   8  -2    0.04    0.41
  -4  -8   2   -0.25    0.50
   3   8  -2    0.50    0.37
   3   8  -2   -0.02    0.36
  -3  -8   2    0.73    0.47
   2   8  -2    1.06    0.38
   2   8  -2    0.78    0.33
  -2  -8   2    1.18    0.47
   1   8  -2    0.10    0.29
   1   8  -2    0.10    0.33
  -1  -8   2    0.05    0.37
   0   8  -2    0.58    0.34
   0  -8   2    0.14    0.31
   0  -8   2    0.04    0.38
  -1   8  -2    0.38    0.31
   1  -8   2    0.96    0.31
   1  -8   2    0.80    0.36
  -2   8  -2    2.61    0.38
   2  -8   2    1.56    0.33
   2  -8   2    2.57    0.41
  -3   8  -2   -0.06    0.31
   3  -8   2    0.52    0.35
   3  -8   2    0.09    0.29
  -4   8  -2    0.20    0.35
   4  -8   2    0.56    0.31
  -5   8  -2    0.16    0.37
   5  -8   2    0.88    0.37
  -6   8  -2    0.31    0.45
  -7   8  -2    0.43    0.51
   7  -8   2    0.27    0.44
   6   7  -2    1.04    0.63
  -6  -7   2    1.04    0.61
   5   7  -2    0.17    0.36
  -5  -7   2    1.02    0.53
   4   7  -2    0.27    0.32
   4   7  -2    0.00    0.32
  -4  -7   2    0.43    0.46
   3   7  -2    3.36    0.40
   3   7  -2    3.67    0.43
  -3  -7   2    3.41    0.50
   2   7  -2   13.37    0.73
   2   7  -2   14.75    0.74
  -2  -7   2   15.17    0.87
   1   7  -2   -0.04    0.23
   1   7  -2    0.11    0.28
  -1  -7   2   -0.29    0.30
   0   7  -2    0.29    0.26
   0  -7   2    0.18    0.24
   0  -7   2    0.08    0.34
  -1   7  -2    7.56    0.50
   1  -7   2    7.34    0.56
   1  -7   2    7.60    0.52
   2  -7   2    2.59    0.36
   2  -7   2    1.73    0.29
  -3   7  -2    0.20    0.26
   3  -7   2    0.24    0.25
   3  -7   2    0.31    0.27
  -4   7  -2    4.92    0.48
  -4   7  -2    4.14    0.43
   4  -7   2    4.20    0.42
  -5   7  -2    0.98    0.37
   5  -7   2    1.39    0.33
  -6   7  -2   -0.20    0.49
  -6   7  -2    0.30    0.37
   6  -7   2    0.30    0.32
  -7   7  -2   -0.67    0.54
   7  -7   2    0.06    0.37
   7  -7   2   -0.32    0.37
  -8   7  -2   -0.43    0.67
   8  -7   2    0.76    0.62
   8  -7   2    0.45    0.45
  -7  -6   2    3.12    0.67
   6   6  -2    0.12    0.37
  -6  -6   2    1.00    0.53
   5   6  -2    0.39    0.32
   5   6  -2    0.21    0.32
  -5  -6   2    0.23    0.44
   4   6  -2    0.01    0.27
  -4  -6   2    0.78    0.44
   3   6  -2    1.65    0.30
   3   6  -2    2.82    0.34
  -3  -6   2    1.32    0.40
   2   6  -2   39.06    1.44
   2   6  -2   40.11    1.43
  -2  -6   2   38.69    1.55
   1   6  -2    0.08    0.24
   1   6  -2    0.04    0.20
  -1  -6   2    0.33    0.33
   0   6  -2    6.41    0.42
   0  -6   2    5.67    0.48
   0  -6   2    4.93    0.38
  -1   6  -2    0.28    0.19
  -1   6  -2    0.16    0.21
   1  -6   2    0.42    0.26
   1  -6   2    0.19    0.23
  -2   6  -2    2.09    0.24
  -2   6  -2    1.78    0.27
   2  -6   2    1.80    0.30
   2  -6   2    1.41    0.27
  -3   6  -2    0.41    0.23
  -3   6  -2    0.79    0.25
   3  -6   2    1.22    0.25
   3  -6   2    1.11    0.25
  -4   6  -2    2.71    0.35
  -4   6  -2    2.92    0.37
   4  -6   2    2.76    0.31
  -5   6  -2   -0.06    0.35
   5  -6   2    0.31    0.26
   5  -6   2   -0.01    0.24
  -6   6  -2    1.98    0.48
   6  -6   2    1.80    0.36
   6  -6   2    2.00    0.35
  -7   6  -2    0.41    0.53
   7  -6   2    0.18    0.35
   7  -6   2    0.21    0.33
   8  -6   2    0.21    0.43
   8  -6   2    0.95    0.41
   7   5  -2   -0.27    0.37
  -7  -5   2    1.04    0.52
   6   5  -2    2.30    0.39
   6   5  -2    2.90    0.40
  -6  -5   2    1.78    0.46
   5   5  -2    1.97    0.33
   5   5  -2    2.66    0.35
  -5  -5   2    2.12    0.46
   4   5  -2   10.15    0.58
   4   5  -2    9.52    0.56
  -4  -5   2    9.85    0.72
   3   5  -2   27.71    1.08
   3   5  -2   27.41    1.07
  -3  -5   2   27.52    0.99
  -3  -5   2   30.11    1.21
   2   5  -2   -0.02    0.21
   2   5  -2    0.13    0.18
  -2  -5   2   -0.16    0.27
  -2  -5   2    0.08    0.09
   1   5  -2    1.07    0.22
  -1  -5   2    0.63    0.28
  -1  -5   2    0.76    0.20
   0   5  -2    7.47    0.42
   0  -5   2    6.32    0.43
   0  -5   2    7.23    0.48
  -1   5  -2    0.25    0.12
  -1   5  -2    0.30    0.18
  -1   5  -2    0.25    0.12
   1  -5   2    0.41    0.22
   1  -5   2    0.09    0.17
  -2   5  -2    6.52    0.40
  -2   5  -2    6.54    0.37
  -2   5  -2    5.75    0.37
   2  -5   2    5.82    0.41
   2  -5   2    6.13    0.40
  -3   5  -2    3.95    0.33
  -3   5  -2    3.70    0.33
   3  -5   2    3.82    0.33
  -4   5  -2    6.98    0.49
   4  -5   2    6.20    0.41
   4  -5   2    6.33    0.44
   4  -5   2    6.06    0.35
  -5   5  -2   -0.35    0.31
   5  -5   2    0.10    0.24
   5  -5   2   -0.16    0.22
  -6   5  -2    2.96    0.50
   6  -5   2    3.62    0.37
   6  -5   2    2.76    0.38
  -7   5  -2    0.59    0.49
   7  -5   2   -0.02    0.34
   7  -5   2    0.21    0.30
  -8   5  -2    3.02    0.69
   8  -5   2    1.80    0.51
   8  -5   2    2.21    0.43
   8   4  -2    0.13    0.41
   7   4  -2    2.07    0.40
   7   4  -2    1.57    0.41
  -7  -4   2    2.03    0.48
   6   4  -2    0.01    0.27
   6   4  -2    0.28    0.30
  -6  -4   2    0.05    0.36
  -6  -4   2   -0.10    0.38
   5   4  -2    7.72    0.49
   5   4  -2    6.75    0.46
  -5  -4   2    6.17    0.57
  -5  -4   2    7.76    0.53
   4   4  -2   64.85    2.30
   4   4  -2   69.69    2.30
  -4  -4   2   67.42    2.41
  -4  -4   2   69.29    2.30
   3   4  -2    3.36    0.28
   3   4  -2    4.41    0.33
  -3  -4   2    2.61    0.36
  -3  -4   2    3.76    0.28
   2   4  -2    8.40    0.45
   2   4  -2    9.31    0.44
  -2  -4   2    9.09    0.36
  -2  -4   2    9.16    0.56
   1   4  -2    0.88    0.18
  -1  -4   2    0.87    0.17
  -1  -4   2    0.88    0.22
   0   4  -2    0.03    0.14
   0  -4   2    0.08    0.14
   0  -4   2    0.28    0.19
  -1   4  -2    0.32    0.14
  -1   4  -2    0.15    0.11
  -1   4  -2    0.32    0.10
  -1   4  -2    0.29    0.19
   1  -4   2    0.56    0.15
   1  -4   2    0.21    0.17
  -2   4  -2   40.66    1.44
  -2   4  -2   42.88    1.43
  -2   4  -2   41.63    1.42
  -2   4  -2   42.71    1.45
   2  -4   2   42.05    1.45
   2  -4   2   42.10    1.43
  -3   4  -2    6.53    0.43
  -3   4  -2    6.87    0.38
   3  -4   2    6.77    0.33
   3  -4   2    6.47    0.39
   3  -4   2    8.10    0.42
  -4   4  -2    2.09    0.33
  -4   4  -2    1.65    0.13
   4  -4   2    1.77    0.23
   4  -4   2    1.79    0.25
  -5   4  -2    0.57    0.33
   5  -4   2    0.83    0.23
   5  -4   2    0.99    0.37
  -6   4  -2   -0.04    0.37
   6  -4   2   -0.08    0.25
  -7   4  -2    2.48    0.52
   7  -4   2    3.67    0.43
   7  -4   2    4.01    0.41
  -8   4  -2    1.90    0.61
   8  -4   2    3.43    0.48
   8  -4   2    2.80    0.43
  -9   4  -2   -0.03    0.65
   9  -4   2    0.44    0.48
   8   3  -2    0.45    0.39
  -8  -3   2    0.27    0.58
   7   3  -2   -0.11    0.30
   7   3  -2   -0.17    0.30
  -7  -3   2    0.10    0.44
  -7  -3   2    0.50    0.41
   6   3  -2   26.88    1.05
   6   3  -2   26.31    1.06
  -6  -3   2   25.72    1.17
   5   3  -2   13.72    0.66
   5   3  -2   13.37    0.63
  -5  -3   2   14.57    0.74
  -5  -3   2   14.05    0.79
   4   3  -2    4.96    0.37
   4   3  -2    4.50    0.32
  -4  -3   2    4.61    0.37
  -4  -3   2    5.44    0.47
   3   3  -2    1.77    0.23
   3   3  -2    1.81    0.19
  -3  -3   2    1.30    0.28
  -3  -3   2    1.56    0.21
   2   3  -2   21.92    0.79
   2   3  -2   21.31    0.77
  -2  -3   2   21.94    0.74
  -2  -3   2   20.85    0.72
  -2  -3   2   19.79    0.85
   1   3  -2    7.20    0.34
   1   3  -2    6.92    0.36
  -1  -3   2    8.00    0.41
  -1  -3   2    6.99    0.34
   0   3  -2  147.84    4.76
   0   3  -2  146.01    4.79
   0  -3   2  155.42    4.81
   0  -3   2  148.87    4.79
   0  -3   2  144.25    4.76
  -1   3  -2    0.24    0.10
  -1   3  -2    0.11    0.11
  -1   3  -2   -0.01    0.08
  -1   3  -2   -0.15    0.11
  -1   3  -2    0.28    0.13
  -1   3  -2   -0.04    0.09
   1  -3   2   -0.06    0.11
   1  -3   2    0.11    0.09
  -2   3  -2   31.82    1.10
  -2   3  -2   30.48    1.07
   2  -3   2   32.96    1.09
   2  -3   2   31.26    1.06
   2  -3   2   31.32    1.10
   2  -3   2   31.51    1.09
  -3   3  -2    5.46    0.25
  -3   3  -2    6.17    0.40
   3  -3   2    5.90    0.32
   3  -3   2    6.01    0.35
  -4   3  -2    0.87    0.29
   4  -3   2    0.77    0.20
   4  -3   2   -0.01    0.19
  -5   3  -2    0.06    0.33
   5  -3   2    0.01    0.20
   5  -3   2    0.19    0.22
  -6   3  -2    7.39    0.62
   6  -3   2    5.10    0.39
   6  -3   2    5.45    0.43
  -7   3  -2    0.35    0.44
   7  -3   2    0.43    0.30
   7  -3   2    0.27    0.28
  -8   3  -2   -0.48    0.53
   8  -3   2   -0.36    0.33
   8  -3   2    0.05    0.33
  -9   3  -2   -0.88    0.62
   9  -3   2   -0.26    0.42
   9   2  -2    1.30    0.47
   8   2  -2    0.05    0.33
  -8  -2   2   -0.17    0.52
   7   2  -2   -0.05    0.28
   7   2  -2    0.37    0.30
  -7  -2   2    0.39    0.36
  -7  -2   2   -0.18    0.39
   6   2  -2   -0.03    0.21
   6   2  -2   -0.01    0.24
  -6  -2   2    0.05    0.29
  -6  -2   2    0.03    0.30
   5   2  -2    0.17    0.24
   5   2  -2    0.61    0.19
  -5  -2   2    0.76    0.31
  -5  -2   2    1.34    0.30
   4   2  -2    5.59    0.31
   4   2  -2    5.87    0.37
  -4  -2   2    5.31    0.42
  -4  -2   2    5.87    0.39
   3   2  -2   17.77    0.65
   3   2  -2   18.73    0.68
   3   2  -2   18.08    0.66
  -3  -2   2   18.49    0.69
  -3  -2   2   17.59    0.76
  -3  -2   2   17.29    0.66
   2   2  -2    0.02    0.08
   2   2  -2    0.20    0.12
   2   2  -2    0.08    0.10
   2   2  -2   -0.23    0.16
  -2  -2   2    0.13    0.13
  -2  -2   2    0.06    0.09
  -2  -2   2   -0.04    0.06
   1   2  -2   30.59    1.02
   1   2  -2   30.52    1.03
  -1  -2   2   31.01    1.08
  -1  -2   2   30.98    1.02
  -1  -2   2   29.71    0.98
  -1  -2   2   29.75    1.04
   0   2  -2   62.34    1.96
   0   2  -2   60.28    2.00
   0   2  -2   61.71    2.00
   0   2  -2   62.02    2.02
   0  -2   2   60.32    1.96
   0  -2   2   61.47    2.00
   0  -2   2   61.36    2.00
   0  -2   2   62.51    2.02
  -1   2  -2    0.16    0.11
  -1   2  -2    0.15    0.11
  -1   2  -2    0.05    0.11
  -1   2  -2    0.10    0.10
  -1   2  -2    0.02    0.09
   1  -2   2    0.17    0.08
   1  -2   2   -0.01    0.08
   1  -2   2    0.20    0.09
  -2   2  -2   -0.03    0.11
  -2   2  -2    0.14    0.12
  -2   2  -2    0.20    0.14
   2  -2   2   -0.03    0.10
   2  -2   2    0.01    0.04
   2  -2   2    0.00    0.11
  -3   2  -2   10.38    0.51
   3  -2   2    9.99    0.43
   3  -2   2    9.39    0.43
  -4   2  -2    5.46    0.43
   4  -2   2    6.01    0.37
   4  -2   2    6.61    0.38
  -5   2  -2    0.05    0.29
   5  -2   2    0.91    0.23
   5  -2   2    0.60    0.23
  -6   2  -2    2.81    0.44
   6  -2   2    2.14    0.30
   6  -2   2    2.50    0.31
  -7   2  -2    1.63    0.48
   7  -2   2    1.23    0.30
   7  -2   2    0.98    0.31
  -8   2  -2   -0.02    0.51
   8  -2   2    0.22    0.33
   8  -2   2    0.37    0.35
  -9   2  -2    0.98    0.67
   9  -2   2    1.46    0.47
   9   1  -2    0.00    0.50
  -9  -1   2   -0.15    0.62
   8   1  -2    0.22    0.33
  -8  -1   2    0.01    0.45
   7   1  -2   -0.08    0.27
   7   1  -2   -0.06    0.25
  -7  -1   2   -0.02    0.33
  -7  -1   2    0.11    0.37
   6   1  -2    4.41    0.37
   6   1  -2    4.67    0.34
  -6  -1   2    5.40    0.48
  -6  -1   2    5.03    0.46
   5   1  -2    1.55    0.19
   5   1  -2    1.04    0.22
  -5  -1   2    1.68    0.29
  -5  -1   2    1.08    0.30
   4   1  -2    8.46    0.36
   4   1  -2    8.50    0.41
  -4  -1   2    8.35    0.44
  -4  -1   2    8.20    0.51
  -4  -1   2    7.76    0.35
   3   1  -2    1.23    0.16
   3   1  -2    1.61    0.13
   3   1  -2    1.92    0.24
  -3  -1   2    1.40    0.12
  -3  -1   2    1.31    0.17
  -3  -1   2    1.52    0.17
  -3  -1   2    1.63    0.24
   2   1  -2    4.46    0.18
   2   1  -2    4.25    0.24
   2   1  -2    4.46    0.30
  -2  -1   2    3.24    0.24
  -2  -1   2    4.37    0.32
  -2  -1   2    3.74    0.21
  -2  -1   2    4.06    0.22
   1   1  -2    2.26    0.15
   1   1  -2    1.94    0.12
   1   1  -2    2.60    0.13
   1   1  -2    3.23    0.21
  -1  -1   2    2.46    0.13
  -1  -1   2    2.45    0.16
  -1  -1   2    2.69    0.20
   0   1  -2  221.91    6.92
   0   1  -2  216.77    6.93
   0  -1   2  212.73    6.92
   0  -1   2  220.89    6.94
  -1   1  -2   27.44    0.95
  -1   1  -2   27.41    0.93
  -1   1  -2   27.21    0.89
  -1   1  -2   27.49    0.92
   1  -1   2   27.39    0.94
   1  -1   2   27.40    0.92
   1  -1   2   28.46    0.93
   1  -1   2   27.57    0.90
  -2   1  -2    0.59    0.16
  -2   1  -2    0.59    0.11
  -2   1  -2    0.51    0.12
   2  -1   2    0.64    0.12
   2  -1   2    0.44    0.09
   2  -1   2    0.40    0.13
  -3   1  -2    0.13    0.19
   3  -1   2   -0.06    0.11
   3  -1   2    0.03    0.11
  -4   1  -2    0.09    0.08
  -4   1  -2    0.41    0.27
   4  -1   2    0.02    0.16
   4  -1   2    0.22    0.16
   4  -1   2    0.07    0.08
  -5   1  -2    0.74    0.34
  -5   1  -2    1.37    0.23
   5  -1   2    1.22    0.25
   5  -1   2    1.97    0.26
  -6   1  -2    0.26    0.38
   6  -1   2    0.09    0.24
   6  -1   2    0.29    0.23
  -7   1  -2   -0.32    0.44
   7  -1   2   -0.57    0.27
   7  -1   2    0.03    0.27
  -8   1  -2   -0.07    0.49
   8  -1   2    0.00    0.35
   8  -1   2    0.24    0.33
  -9   1  -2    0.42    0.65
   9  -1   2    0.88    0.43
   9   0  -2    0.78    0.41
  -9   0   2    0.63    0.57
   8   0  -2    1.14    0.38
  -8   0   2    1.36    0.50
   7   0  -2    2.57    0.29
   7   0  -2    2.80    0.36
  -7   0   2    2.25    0.42
  -7   0   2    2.67    0.39
   6   0  -2    0.52    0.23
   6   0  -2    0.49    0.20
  -6   0   2   -0.09    0.26
  -6   0   2   -0.24    0.27
   5   0  -2    1.03    0.21
   5   0  -2    1.50    0.22
  -5   0   2    0.84    0.16
  -5   0   2    1.18    0.26
  -5   0   2    0.96    0.28
   4   0  -2   36.29    1.26
   4   0  -2   34.57    1.27
   4   0  -2   37.28    1.21
  -4   0   2   36.92    1.29
  -4   0   2   36.08    1.21
  -4   0   2   36.48    1.35
   3   0  -2   14.49    0.55
   3   0  -2   13.83    0.58
   3   0  -2   14.38    0.49
  -3   0   2   14.91    0.59
  -3   0   2   13.43    0.54
  -3   0   2   14.05    0.49
  -3   0   2   14.01    0.56
  -3   0   2   14.50    0.56
   2   0  -2  380.54   12.93
  -2   0   2  397.68   12.95
   1   0  -2   15.58    0.55
   1   0  -2   15.50    0.53
   1   0  -2   15.87    0.50
   1   0  -2   15.82    0.53
  -1   0   2   15.70    0.53
  -1   0   2   15.09    0.53
  -1   0   2   15.80    0.55
  -1   0   2   16.07    0.50
   0   0  -2    5.81    0.23
   0   0  -2    5.48    0.21
   0   0  -2    5.13    0.21
   0   0   2    5.33    0.21
   0   0   2    5.51    0.22
   0   0   2    5.49    0.19
   0   0   2    5.30    0.21
  -1   0  -2   15.09    0.51
  -1   0  -2   15.53    0.58
  -1   0  -2   15.47    0.52
  -1   0  -2   15.22    0.54
   1   0   2   15.25    0.52
   1   0   2   14.78    0.57
  -2   0  -2   77.08    2.49
  -2   0  -2   74.14    2.42
  -2   0  -2   76.28    2.42
  -2   0  -2   71.07    2.44
   2   0   2   76.20    2.43
   2   0   2   77.64    2.45
   2   0   2   74.15    2.42
  -3   0  -2    0.07    0.12
  -3   0  -2    0.08    0.11
  -3   0  -2    0.04    0.20
   3   0   2    0.08    0.14
   3   0   2    0.04    0.12
  -4   0  -2   32.01    1.26
  -4   0  -2   33.04    1.12
   4   0   2   32.27    1.14
   4   0   2   31.55    1.14
   4   0   2   33.58    1.17
  -5   0  -2    0.90    0.36
  -5   0  -2    0.70    0.20
   5   0   2    1.26    0.26
   5   0   2    0.76    0.22
  -6   0  -2    0.47    0.38
   6   0   2    0.91    0.27
   6   0   2    0.68    0.23
  -7   0  -2    0.65    0.45
   7   0   2   -0.37    0.27
   7   0   2   -0.28    0.29
  -8   0  -2    1.19    0.56
   8   0   2    0.94    0.38
   8   0   2    1.47    0.40
  -9   0  -2    0.85    0.66
   9   0   2    0.98    0.49
   9  -1  -2    0.34    0.35
  -9   1   2   -0.25    0.55
   8  -1  -2    1.03    0.31
  -8   1   2    1.56    0.49
   7  -1  -2    0.84    0.23
   7  -1  -2    0.78    0.31
  -7   1   2    0.92    0.36
   6  -1  -2    0.38    0.24
   6  -1  -2    0.48    0.18
  -6   1   2    0.30    0.29
  -6   1   2    0.29    0.26
   5  -1  -2    1.65    0.24
   5  -1  -2    1.47    0.16
   5  -1  -2    1.33    0.23
  -5   1   2    1.44    0.27
  -5   1   2    1.12    0.23
  -5   1   2    1.15    0.16
   4  -1  -2   12.88    0.53
   4  -1  -2   13.16    0.48
   4  -1  -2   13.80    0.54
  -4   1   2   14.49    0.58
  -4   1   2   12.26    0.49
  -4   1   2   13.87    0.58
   3  -1  -2    3.41    0.21
   3  -1  -2    3.84    0.17
   3  -1  -2    3.98    0.22
  -3   1   2    3.91    0.25
  -3   1   2    3.33    0.17
  -3   1   2    3.35    0.25
  -3   1   2    3.37    0.24
  -3   1   2    3.30    0.23
   2  -1  -2  160.48    5.03
   2  -1  -2  162.03    5.00
   2  -1  -2  157.10    5.05
   2  -1  -2  156.75    5.04
  -2   1   2  154.53    5.04
  -2   1   2  155.88    5.03
  -2   1   2  155.71    5.04
  -2   1   2  158.60    5.00
   1  -1  -2    2.58    0.17
   1  -1  -2    2.51    0.13
   1  -1  -2    2.29    0.16
  -1   1   2    2.43    0.12
  -1   1   2    2.27    0.12
  -1   1   2    2.31    0.15
  -1   1   2    2.54    0.13
  -1   1   2    2.53    0.18
   0  -1  -2   21.27    0.73
   0  -1  -2   22.07    0.75
   0  -1  -2   22.06    0.76
   0   1   2   21.89    0.75
   0   1   2   21.72    0.76
   0   1   2   22.54    0.74
  -1  -1  -2   10.09    0.39
  -1  -1  -2   10.72    0.43
  -1  -1  -2   10.23    0.35
  -1  -1  -2   10.58    0.41
   1   1   2    9.81    0.41
   1   1   2   10.25    0.35
   1   1   2   10.09    0.43
   1   1   2   10.53    0.40
  -2  -1  -2    6.57    0.33
  -2  -1  -2    7.06    0.38
  -2  -1  -2    7.27    0.29
  -2  -1  -2    7.42    0.34
   2   1   2    6.88    0.39
   2   1   2    6.97    0.34
   2   1   2    7.39    0.29
  -3  -1  -2   17.84    0.75
  -3  -1  -2   17.23    0.65
  -3  -1  -2   17.20    0.68
   3   1   2   18.00    0.70
   3   1   2   17.62    0.64
   3   1   2   18.01    0.69
  -4  -1  -2   11.15    0.52
  -4  -1  -2   11.82    0.65
   4   1   2   11.13    0.49
   4   1   2   10.56    0.53
  -5  -1  -2    1.05    0.37
  -5  -1  -2    0.82    0.23
   5   1   2    0.87    0.26
   5   1   2    0.81    0.23
  -6  -1  -2    3.94    0.54
   6   1   2    3.33    0.34
  -7  -1  -2    0.19    0.44
   7   1   2    0.22    0.33
   7   1   2    0.12    0.28
  -8  -1  -2    0.41    0.56
   8   1   2    0.16    0.37
   8   1   2   -0.19    0.41
   9  -2  -2    0.44    0.37
  -9   2   2    0.26    0.57
   8  -2  -2    0.19    0.29
  -8   2   2    0.03    0.42
   7  -2  -2    1.75    0.30
   7  -2  -2    1.23    0.23
  -7   2   2    1.15    0.35
   6  -2  -2    0.20    0.16
   6  -2  -2    0.20    0.23
  -6   2   2    0.10    0.25
  -6   2   2    0.20    0.29
   5  -2  -2    0.15    0.19
  -5   2   2    0.20    0.16
  -5   2   2    0.58    0.24
  -5   2   2    0.24    0.20
   4  -2  -2  293.65    9.33
   4  -2  -2  294.62    9.29
  -4   2   2  289.49    9.32
  -4   2   2  295.55    9.33
  -4   2   2  295.61    9.37
  -4   2   2  284.24    9.31
   3  -2  -2   16.19    0.61
   3  -2  -2   16.89    0.64
   3  -2  -2   16.36    0.58
  -3   2   2   16.65    0.65
  -3   2   2   15.98    0.61
  -3   2   2   16.13    0.57
   2  -2  -2   18.91    0.65
   2  -2  -2   19.02    0.64
   2  -2  -2   18.19    0.67
   2  -2  -2   18.96    0.67
  -2   2   2   18.23    0.63
  -2   2   2   18.28    0.68
  -2   2   2   18.30    0.66
  -2   2   2   18.76    0.68
   1  -2  -2   -0.02    0.10
   1  -2  -2    0.21    0.09
   1  -2  -2    0.14    0.07
  -1   2   2    0.17    0.07
  -1   2   2    0.35    0.07
  -1   2   2    0.23    0.11
  -1   2   2    0.13    0.09
  -1   2   2   -0.15    0.08
   0  -2  -2   23.28    0.84
   0  -2  -2   23.95    0.81
   0   2   2   23.86    0.76
   0   2   2   23.50    0.76
   0   2   2   22.90    0.81
   0   2   2   23.45    0.84
   0   2   2   23.19    0.82
  -1  -2  -2   50.84    1.70
  -1  -2  -2   49.08    1.67
  -1  -2  -2   50.09    1.62
  -1  -2  -2   52.79    1.68
   1   2   2   51.46    1.71
   1   2   2   50.51    1.62
   1   2   2   49.20    1.70
   1   2   2   49.48    1.68
  -2  -2  -2  248.45    8.01
  -2  -2  -2  253.08    8.02
   2   2   2  249.49    8.00
   2   2   2  249.66    7.95
  -3  -2  -2    0.13    0.18
  -3  -2  -2    0.05    0.21
  -3  -2  -2   -0.05    0.14
   3   2   2    0.33    0.15
   3   2   2    0.15    0.12
  -4  -2  -2    8.23    0.51
  -4  -2  -2    6.87    0.52
   4   2   2    8.60    0.41
   4   2   2    7.78    0.48
  -5  -2  -2    2.59    0.43
  -5  -2  -2    3.08    0.36
   5   2   2    3.42    0.30
   5   2   2    3.44    0.34
  -6  -2  -2    0.18    0.29
  -6  -2  -2   -0.20    0.39
   6   2   2   -0.02    0.26
   6   2   2    0.12    0.30
  -7  -2  -2    0.80    0.50
   7   2   2    1.11    0.34
   7   2   2    1.21    0.38
  -8  -2  -2    0.00    0.77
   8   2   2   -0.51    0.43
   8  -3  -2   -0.12    0.29
  -8   3   2   -0.01    0.39
   7  -3  -2    1.17    0.25
   7  -3  -2    1.31    0.31
  -7   3   2    1.36    0.37
   6  -3  -2   23.09    0.87
  -6   3   2   23.53    0.95
  -6   3   2   22.97    1.19
   5  -3  -2    3.73    0.26
   5  -3  -2    4.16    0.34
  -5   3   2    4.02    0.37
  -5   3   2    3.93    0.30
   4  -3  -2   -0.03    0.12
   4  -3  -2    0.07    0.17
  -4   3   2    0.14    0.17
  -4   3   2   -0.06    0.14
  -4   3   2    0.08    0.17
  -4   3   2   -0.14    0.12
   3  -3  -2   10.53    0.49
   3  -3  -2   10.79    0.44
   3  -3  -2   11.32    0.46
  -3   3   2   11.30    0.47
  -3   3   2   10.66    0.44
  -3   3   2   10.83    0.50
   2  -3  -2    0.89    0.13
   2  -3  -2    1.13    0.15
   2  -3  -2    0.90    0.13
   2  -3  -2    0.84    0.16
  -2   3   2    1.02    0.15
  -2   3   2    1.13    0.18
  -2   3   2    0.88    0.13
  -2   3   2    1.06    0.16
   1  -3  -2    3.50    0.18
   1  -3  -2    3.19    0.25
   1  -3  -2    3.22    0.21
  -1   3   2    2.93    0.22
  -1   3   2    3.08    0.21
  -1   3   2    3.09    0.26
  -1   3   2    3.32    0.20
  -1   3   2    3.02    0.19
   0  -3  -2   41.40    1.43
   0  -3  -2   41.91    1.38
   0   3   2   40.36    1.34
   0   3   2   39.84    1.41
   0   3   2   41.00    1.34
   0   3   2   42.28    1.39
  -1  -3  -2    3.03    0.23
  -1  -3  -2    3.45    0.19
  -1  -3  -2    3.60    0.29
   1   3   2    3.61    0.25
   1   3   2    3.59    0.19
   1   3   2    3.64    0.27
  -2  -3  -2    0.28    0.12
  -2  -3  -2   -0.10    0.18
  -2  -3  -2    0.50    0.19
   2   3   2    0.51    0.16
   2   3   2    0.52    0.12
  -3  -3  -2    0.68    0.26
  -3  -3  -2    0.47    0.25
  -3  -3  -2    0.65    0.19
   3   3   2    0.99    0.18
   3   3   2    0.68    0.20
  -4  -3  -2    1.04    0.29
  -4  -3  -2    0.77    0.31
   4   3   2    1.60    0.27
   4   3   2    1.29    0.22
  -5  -3  -2    0.29    0.33
  -5  -3  -2    0.76    0.31
   5   3   2    0.44    0.21
   5   3   2    0.29    0.27
  -6  -3  -2    0.79    0.43
   6   3   2    0.85    0.29
   6   3   2    0.57    0.33
  -7  -3  -2    0.76    0.51
   7   3   2    1.06    0.42
  -8  -3  -2    1.82    0.65
   8   3   2    0.89    0.75
   9  -4  -2    0.63    0.42
  -9   4   2   -0.28    0.51
   8  -4  -2    0.33    0.34
  -8   4   2    0.17    0.43
   7  -4  -2    1.10    0.26
   7  -4  -2    0.89    0.30
  -7   4   2    0.75    0.38
   6  -4  -2   33.78    1.30
   6  -4  -2   36.18    1.24
  -6   4   2   33.62    1.37
   5  -4  -2   -0.13    0.17
   5  -4  -2    0.29    0.23
  -5   4   2   -0.04    0.23
  -5   4   2    0.22    0.19
   4  -4  -2   19.99    0.77
   4  -4  -2   19.83    0.79
  -4   4   2   20.72    0.83
  -4   4   2   20.71    0.80
   3  -4  -2    7.48    0.40
   3  -4  -2    6.09    0.36
   3  -4  -2    7.36    0.41
   3  -4  -2    6.83    0.37
   2  -4  -2    0.28    0.14
   2  -4  -2    0.41    0.13
   2  -4  -2    0.11    0.14
   2  -4  -2    0.28    0.18
   1  -4  -2    8.85    0.40
   1  -4  -2    8.64    0.47
  -1   4   2    9.06    0.41
  -1   4   2    9.26    0.38
  -1   4   2    9.03    0.41
  -1   4   2    8.61    0.38
   0  -4  -2   12.28    0.48
   0  -4  -2   12.42    0.58
   0   4   2   11.18    0.50
   0   4   2   11.18    0.45
   0   4   2   11.77    0.46
   0   4   2   12.38    0.51
  -1  -4  -2   14.64    0.55
  -1  -4  -2   15.86    0.60
  -1  -4  -2   15.22    0.69
   1   4   2   15.37    0.56
   1   4   2   14.04    0.67
   1   4   2   14.45    0.62
  -2  -4  -2    2.81    0.36
  -2  -4  -2    2.89    0.29
   2   4   2    2.94    0.21
   2   4   2    2.54    0.27
  -3  -4  -2    0.14    0.26
  -3  -4  -2    0.13    0.29
   3   4   2    0.28    0.16
   3   4   2    0.05    0.21
  -4  -4  -2    0.06    0.28
  -4  -4  -2    0.15    0.29
   4   4   2    0.19    0.18
   4   4   2   -0.04    0.24
  -5  -4  -2    4.95    0.52
  -5  -4  -2    6.61    0.58
   5   4   2    6.46    0.50
  -6  -4  -2    1.18    0.47
  -6  -4  -2    0.62    0.41
   6   4   2    0.67    0.36
  -7  -4  -2    0.35    0.54
   7   4   2   -0.07    0.43
   9  -5  -2    0.44    0.45
  -9   5   2    0.26    0.59
   8  -5  -2    6.11    0.57
  -8   5   2    5.74    0.67
   7  -5  -2    0.28    0.32
   7  -5  -2    1.24    0.46
  -7   5   2    0.33    0.37
   6  -5  -2    0.89    0.29
   6  -5  -2    1.31    0.26
  -6   5   2    0.83    0.32
   5  -5  -2    0.05    0.23
   5  -5  -2    0.37    0.21
  -5   5   2    0.31    0.26
  -5   5   2    0.36    0.22
   4  -5  -2    2.64    0.29
   4  -5  -2    4.14    0.33
   4  -5  -2    3.83    0.34
  -4   5   2    3.54    0.34
   3  -5  -2    0.22    0.21
   3  -5  -2    0.10    0.19
   3  -5  -2   -0.19    0.17
   3  -5  -2   -0.05    0.21
   2  -5  -2    5.37    0.42
   2  -5  -2    5.83    0.39
   2  -5  -2    4.99    0.35
  -2   5   2    4.93    0.34
   1  -5  -2    3.21    0.35
   1  -5  -2    4.12    0.28
  -1   5   2    4.69    0.33
  -1   5   2    4.02    0.27
   0  -5  -2    2.63    0.23
   0  -5  -2    2.05    0.33
   0   5   2    2.79    0.24
   0   5   2    2.20    0.22
   0   5   2    2.74    0.26
  -1  -5  -2    0.57    0.19
  -1  -5  -2   -0.34    0.25
   1   5   2    0.30    0.20
   1   5   2   -0.08    0.15
  -2  -5  -2    4.16    0.32
  -2  -5  -2    3.90    0.45
   2   5   2    3.49    0.26
   2   5   2    2.97    0.31
  -3  -5  -2    0.16    0.31
  -3  -5  -2    0.18    0.24
   3   5   2   -0.01    0.18
   3   5   2   -0.15    0.23
  -4  -5  -2    1.08    0.40
  -4  -5  -2    1.35    0.34
   4   5   2    1.39    0.33
  -5  -5  -2    0.15    0.38
  -5  -5  -2    0.37    0.40
   5   5   2   -0.32    0.32
  -6  -5  -2    0.86    0.47
   6   5   2   -0.16    0.40
   7   5   2    0.48    0.52
   9  -6  -2   -0.32    0.44
  -9   6   2   -0.34    0.61
   8  -6  -2    0.47    0.56
  -8   6   2    0.25    0.49
   7  -6  -2   -0.35    0.33
  -7   6   2   -0.16    0.38
   6  -6  -2    2.38    0.34
   6  -6  -2    1.91    0.35
  -6   6   2    1.56    0.39
   5  -6  -2    0.47    0.24
   5  -6  -2    0.23    0.25
  -5   6   2   -0.01    0.27
  -5   6   2    0.27    0.26
   4  -6  -2    2.44    0.29
   4  -6  -2    3.04    0.33
   4  -6  -2    2.37    0.31
  -4   6   2    2.62    0.31
   3  -6  -2   -0.31    0.22
   3  -6  -2    0.20    0.23
   3  -6  -2   -0.10    0.25
  -3   6   2    0.03    0.21
   2  -6  -2    0.94    0.30
   2  -6  -2    0.44    0.24
   2  -6  -2    0.23    0.20
  -2   6   2    0.75    0.22
   1  -6  -2    0.08    0.18
   1  -6  -2    0.77    0.31
  -1   6   2    0.65    0.20
  -1   6   2    0.83    0.22
   0  -6  -2   16.67    0.85
   0  -6  -2   17.13    0.68
   0   6   2   17.36    0.70
   0   6   2   17.21    0.76
  -1  -6  -2   12.90    0.75
  -1  -6  -2   13.25    0.59
   1   6   2   14.13    0.59
   1   6   2   13.41    0.67
  -2  -6  -2    0.58    0.32
  -2  -6  -2    0.66    0.23
   2   6   2    1.08    0.29
  -3  -6  -2    0.79    0.38
   3   6   2    1.07    0.33
  -4  -6  -2    0.27    0.41
   4   6   2   -0.16    0.32
  -5  -6  -2    0.56    0.48
   5   6   2    0.20    0.38
   6   6   2   -0.62    0.43
   8  -7  -2    3.01    0.50
   7  -7  -2    0.27    0.37
  -7   7   2   -0.46    0.47
   6  -7  -2   -0.12    0.30
   6  -7  -2    0.22    0.31
  -6   7   2    0.00    0.38
   5  -7  -2    0.34    0.29
   5  -7  -2    0.35    0.29
  -5   7   2    0.41    0.31
  -5   7   2    0.03    0.31
   4  -7  -2    0.66    0.28
   4  -7  -2    0.43    0.32
  -4   7   2    0.55    0.28
  -4   7   2    0.76    0.28
   3  -7  -2    4.90    0.47
   3  -7  -2    6.19    0.44
   3  -7  -2    6.93    0.49
  -3   7   2    7.25    0.47
   2  -7  -2    6.96    0.46
   2  -7  -2    6.85    0.55
  -2   7   2    5.24    0.44
  -2   7   2    6.81    0.48
   1  -7  -2    0.95    0.25
   1  -7  -2    1.06    0.35
  -1   7   2    1.13    0.28
  -1   7   2    0.92    0.25
   0  -7  -2    2.57    0.43
   0   7   2    2.43    0.30
   0   7   2    2.68    0.34
  -1  -7  -2    0.40    0.36
   1   7   2    0.55    0.28
  -2  -7  -2    2.95    0.46
   2   7   2    5.01    0.48
  -3  -7  -2    1.88    0.50
   3   7   2    1.70    0.41
  -4  -7  -2    1.47    0.52
   4   7   2    1.43    0.45
  -5  -7  -2    2.54    0.64
   5   7   2    2.80    0.54
   7  -8  -2    0.66    0.44
  -7   8   2    0.44    0.57
   6  -8  -2    0.01    0.36
  -6   8   2    0.05    0.39
  -6   8   2   -0.57    0.42
   5  -8  -2   -0.32    0.31
  -5   8   2    0.25    0.36
   4  -8  -2   13.99    0.85
   4  -8  -2   13.86    0.80
  -4   8   2   14.48    0.79
   3  -8  -2    5.05    0.52
  -3   8   2    4.87    0.48
  -3   8   2    3.66    0.42
   2  -8  -2    0.92    0.39
  -2   8   2    0.68    0.31
  -2   8   2    1.04    0.32
   1  -8  -2    0.28    0.39
  -1   8   2    0.42    0.30
   0  -8  -2    0.94    0.42
   0   8   2    0.74    0.32
  -1  -8  -2    0.93    0.46
   1   8   2    0.18    0.32
  -2  -8  -2   -0.16    0.44
   2   8   2    0.56    0.38
  -3  -8  -2   -0.24    0.54
   3   8   2    0.25    0.71
  -4  -8  -2    1.91    0.64
   4   8   2    1.46    0.53
   6  -9  -2    2.08    0.49
  -6   9   2    0.98    0.89
   5  -9  -2   15.47    0.95
  -5   9   2   16.09    0.96
   4  -9  -2    6.61    0.67
  -4   9   2    6.46    0.61
   3  -9  -2    0.43    0.45
  -3   9   2    0.30    0.38
   2  -9  -2    4.72    0.60
  -2   9   2    4.56    0.53
   1  -9  -2    2.20    0.54
  -1   9   2    3.05    0.47
   0  -9  -2    0.27    0.48
   0   9   2    0.70    0.41
  -1  -9  -2    8.03    0.81
   1   9   2    9.32    0.74
  -2  -9  -2    0.80    0.56
   2   9   2    0.57    0.46
   4 -10  -2    0.48    0.80
  -4  10   2    0.01    0.47
   3 -10  -2    0.45    0.58
  -3  10   2    1.41    0.52
   2 -10  -2   -0.11    0.56
  -2  10   2    0.02    0.44
   1 -10  -2    2.68    0.64
  -1  10   2    2.16    0.51
   0 -10  -2    2.00    0.66
   0  10   2    2.57    0.57
   2  10  -3   -0.13    0.46
  -2 -10   3    0.31    0.63
   1  10  -3    0.30    0.43
  -1 -10   3    0.39    0.55
   0  10  -3    4.16    0.59
   0  10  -3    4.68    0.62
  -1  10  -3   -0.06    0.49
   1 -10   3    1.08    0.56
   1 -10   3   -0.28    0.43
  -2  10  -3    1.66    0.55
   2 -10   3    1.55    0.56
   2 -10   3    1.16    0.45
  -3  10  -3    0.50    0.56
   3 -10   3    0.84    0.45
  -4  10  -3    0.04    0.51
   4 -10   3   -0.36    0.45
   4   9  -3    0.11    0.49
  -4  -9   3    0.58    0.60
   3   9  -3    3.54    0.56
  -3  -9   3    3.93    0.72
   2   9  -3    0.47    0.37
   2   9  -3    0.53    0.45
  -2  -9   3    0.97    0.51
   1   9  -3    1.02    0.42
   1   9  -3    1.17    0.39
  -1  -9   3    0.44    0.48
   0   9  -3    1.10    0.40
   0   9  -3    1.42    0.44
   0  -9   3    1.23    0.49
  -1   9  -3    0.39    0.41
   1  -9   3    0.63    0.36
   1  -9   3    0.48    0.42
  -2   9  -3   -0.07    0.39
   2  -9   3   -0.07    0.40
   2  -9   3    0.07    0.34
  -3   9  -3    0.43    0.41
   3  -9   3    0.14    0.37
  -4   9  -3    0.32    0.43
   4  -9   3   -0.11    0.37
  -5   9  -3    0.26    0.44
   5  -9   3    0.91    0.43
  -6   9  -3   -0.40    0.47
   6  -9   3    0.47    0.46
   5   8  -3    2.08    0.52
  -5  -8   3    3.67    0.74
   4   8  -3    0.10    0.39
   4   8  -3   -0.01    0.50
  -4  -8   3    0.19    0.60
   3   8  -3    0.58    0.37
   3   8  -3    0.05    0.36
  -3  -8   3    1.11    0.52
   2   8  -3    2.47    0.42
   2   8  -3    2.18    0.38
  -2  -8   3    2.65    0.53
   1   8  -3    3.35    0.42
   1   8  -3    3.66    0.46
  -1  -8   3    2.78    0.46
   0   8  -3    3.89    0.45
   0  -8   3    3.77    0.50
   0  -8   3    4.25    0.43
  -1   8  -3    0.11    0.31
   1  -8   3   -0.29    0.29
   1  -8   3    0.04    0.34
  -2   8  -3    0.19    0.31
   2  -8   3    0.39    0.30
   2  -8   3   -0.20    0.34
  -3   8  -3   -0.22    0.31
   3  -8   3    0.20    0.29
  -4   8  -3    1.22    0.39
   4  -8   3    0.76    0.34
  -5   8  -3    0.02    0.35
   5  -8   3    0.48    0.35
  -6   8  -3    0.41    0.42
   6  -8   3    0.01    0.38
  -7   8  -3    0.23    0.48
   7  -8   3   -0.10    0.43
   6   7  -3   -0.03    0.43
  -6  -7   3    0.64    0.57
   5   7  -3    0.10    0.38
   5   7  -3   -0.14    0.36
  -5  -7   3   -0.48    0.51
   4   7  -3    0.35    0.34
   4   7  -3    0.40    0.35
  -4  -7   3    0.41    0.45
   3   7  -3   -0.04    0.27
   3   7  -3    0.15    0.30
  -3  -7   3   -0.44    0.40
   2   7  -3    4.27    0.41
   2   7  -3    3.16    0.40
  -2  -7   3    3.23    0.49
   1   7  -3    1.43    0.33
  -1  -7   3    1.51    0.40
  -1  -7   3    2.37    0.35
   0   7  -3    1.06    0.29
   0  -7   3    1.25    0.28
   1  -7   3    1.25    0.34
   1  -7   3    1.00    0.26
  -2   7  -3    5.35    0.45
   2  -7   3    6.66    0.52
   2  -7   3    6.60    0.47
  -3   7  -3    0.07    0.26
   3  -7   3    0.10    0.26
   3  -7   3    0.26    0.26
  -4   7  -3    1.68    0.34
   4  -7   3    0.75    0.28
  -5   7  -3    0.22    0.34
  -5   7  -3    0.19    0.43
   5  -7   3    0.31    0.28
  -6   7  -3    0.55    0.40
  -6   7  -3   -0.68    0.48
   6  -7   3   -0.05    0.31
  -7   7  -3    0.41    0.43
  -7   7  -3   -0.10    0.60
   7  -7   3    0.21    0.39
  -7  -6   3    0.72    0.58
   6   6  -3    0.22    0.37
   6   6  -3    0.82    0.40
  -6  -6   3    0.99    0.53
   5   6  -3    0.82    0.32
   5   6  -3    1.06    0.36
  -5  -6   3    0.74    0.46
   4   6  -3    4.18    0.40
   4   6  -3    2.75    0.38
  -4  -6   3    1.98    0.44
   3   6  -3    0.31    0.23
   3   6  -3    0.64    0.28
  -3  -6   3    0.29    0.33
   2   6  -3   11.42    0.62
   2   6  -3   11.21    0.59
  -2  -6   3   11.27    0.77
   1   6  -3    2.39    0.33
  -1  -6   3    2.43    0.40
  -1  -6   3    1.68    0.27
   0   6  -3    1.64    0.28
   0  -6   3    1.52    0.33
   0  -6   3    1.32    0.28
  -1   6  -3    1.09    0.27
   1  -6   3    0.87    0.29
   1  -6   3    0.51    0.23
  -2   6  -3    1.04    0.25
  -2   6  -3    0.91    0.24
   2  -6   3    0.91    0.26
   2  -6   3    1.13    0.27
  -3   6  -3    0.40    0.27
   3  -6   3    0.36    0.22
  -4   6  -3    3.25    0.41
  -4   6  -3    2.39    0.32
   4  -6   3    3.27    0.35
  -5   6  -3    0.69    0.29
  -5   6  -3    0.84    0.43
   5  -6   3    0.76    0.28
  -6   6  -3    0.64    0.47
   6  -6   3    1.03    0.34
   6  -6   3    1.44    0.33
  -7   6  -3    0.17    0.54
   7  -6   3    0.20    0.34
   7  -6   3    0.43    0.39
  -8   6  -3    0.52    0.67
   8  -6   3    0.15    0.40
   8  -6   3    0.04    0.44
   7   5  -3    0.13    0.42
  -7  -5   3    0.32    0.48
   6   5  -3    1.27    0.35
   6   5  -3    0.83    0.33
  -6  -5   3    0.94    0.45
   5   5  -3    3.55    0.43
   5   5  -3    3.00    0.38
  -5  -5   3    4.84    0.57
   4   5  -3   38.81    1.36
   4   5  -3   34.36    1.36
  -4  -5   3   36.61    1.48
   3   5  -3    0.50    0.20
   3   5  -3    0.86    0.26
  -3  -5   3    0.81    0.36
   2   5  -3    8.05    0.44
   2   5  -3    7.81    0.48
  -2  -5   3    7.70    0.59
   1   5  -3    0.31    0.22
  -1  -5   3    0.04    0.19
  -1  -5   3   -0.03    0.25
   0   5  -3    0.16    0.18
   0  -5   3   -0.31    0.23
   0  -5   3    0.15    0.19
  -1   5  -3    0.41    0.12
  -1   5  -3    0.15    0.19
  -1   5  -3    0.32    0.15
   1  -5   3    0.24    0.21
   1  -5   3    0.26    0.17
  -2   5  -3   42.81    1.47
  -2   5  -3   44.26    1.52
  -2   5  -3   38.64    1.57
   2  -5   3   42.94    1.48
   2  -5   3   43.79    1.51
  -3   5  -3    0.59    0.20
  -3   5  -3    0.59    0.26
   3  -5   3    1.21    0.24
   3  -5   3    0.85    0.19
  -4   5  -3    2.32    0.38
   4  -5   3    2.67    0.32
  -5   5  -3    1.81    0.41
   5  -5   3    1.26    0.27
   5  -5   3    1.62    0.32
  -6   5  -3    0.55    0.45
   6  -5   3    0.41    0.31
   6  -5   3    0.59    0.28
  -7   5  -3    1.92    0.56
   7  -5   3    1.94    0.38
   7  -5   3    2.10    0.42
  -8   5  -3    0.00    1.05
   8  -5   3    0.48    0.39
   8  -5   3    0.13    0.39
   8   4  -3    1.77    0.48
  -8  -4   3    3.08    0.60
   7   4  -3    2.90    0.43
  -7  -4   3    3.47    0.57
   6   4  -3    4.16    0.43
   6   4  -3    5.71    0.43
  -6  -4   3    5.76    0.59
  -6  -4   3    5.38    0.52
   5   4  -3   10.90    0.61
   5   4  -3   10.83    0.58
  -5  -4   3   11.63    0.66
  -5  -4   3   11.70    0.75
   4   4  -3    2.91    0.28
   4   4  -3    3.01    0.31
  -4  -4   3    2.02    0.30
  -4  -4   3    3.30    0.46
   3   4  -3    6.83    0.39
   3   4  -3    7.94    0.45
  -3  -4   3    7.10    0.38
  -3  -4   3    6.46    0.51
   2   4  -3    7.71    0.43
  -2  -4   3    6.55    0.52
   1   4  -3    1.71    0.21
  -1  -4   3    1.89    0.21
  -1  -4   3    1.28    0.26
   0   4  -3   30.20    1.07
   0  -4   3   29.51    1.06
   0  -4   3   30.48    1.11
  -1   4  -3   13.21    0.54
  -1   4  -3   11.88    0.58
  -1   4  -3   12.35    0.47
  -1   4  -3   12.53    0.49
   1  -4   3   12.50    0.53
  -2   4  -3    9.99    0.47
  -2   4  -3    9.46    0.46
  -2   4  -3    8.62    0.50
   2  -4   3    9.53    0.43
   2  -4   3    9.61    0.42
   2  -4   3    8.99    0.45
  -3   4  -3    0.70    0.19
  -3   4  -3    1.01    0.25
   3  -4   3    1.02    0.21
   3  -4   3    1.21    0.14
   3  -4   3    1.07    0.21
  -4   4  -3    3.84    0.42
   4  -4   3    3.09    0.30
   4  -4   3    3.67    0.33
  -5   4  -3   -0.19    0.33
   5  -4   3   -0.24    0.23
   5  -4   3   -0.06    0.21
  -6   4  -3    1.06    0.41
   6  -4   3    1.36    0.34
   6  -4   3    1.43    0.29
  -7   4  -3    0.95    0.51
   7  -4   3    1.44    0.37
   7  -4   3    1.52    0.33
  -8   4  -3   -0.69    0.60
   8  -4   3    0.04    0.41
   8  -4   3    0.42    0.37
   9   3  -3   -0.03    0.44
   8   3  -3    0.09    0.38
  -8  -3   3   -0.05    0.45
  -8  -3   3   -0.69    0.54
   7   3  -3    4.75    0.46
  -7  -3   3    5.80    0.60
  -7  -3   3    5.58    0.59
   6   3  -3   47.59    1.71
   6   3  -3   47.28    1.66
  -6  -3   3   47.73    1.76
  -6  -3   3   45.79    1.82
   5   3  -3    1.09    0.22
   5   3  -3    1.50    0.28
  -5  -3   3    1.72    0.31
  -5  -3   3    1.05    0.36
   4   3  -3   12.88    0.55
   4   3  -3   13.67    0.61
  -4  -3   3   12.59    0.60
  -4  -3   3   11.86    0.74
   3   3  -3    0.99    0.20
   3   3  -3    0.65    0.15
  -3  -3   3    1.16    0.30
  -3  -3   3    0.71    0.17
   2   3  -3    2.62    0.23
   2   3  -3    2.29    0.20
  -2  -3   3    2.43    0.16
  -2  -3   3    2.37    0.19
  -2  -3   3    2.45    0.16
  -2  -3   3    2.65    0.31
   1   3  -3    8.80    0.38
   1   3  -3    8.36    0.39
  -1  -3   3    7.90    0.45
   0   3  -3   43.89    1.47
   0   3  -3   44.54    1.41
   0   3  -3   42.44    1.51
   0   3  -3   44.46    1.47
   0  -3   3   44.78    1.50
   0  -3   3   43.06    1.41
   0  -3   3   43.01    1.46
  -1   3  -3    0.83    0.14
  -1   3  -3    1.13    0.15
  -1   3  -3    0.52    0.16
   1  -3   3    0.96    0.15
   1  -3   3    0.86    0.14
  -2   3  -3    0.05    0.17
  -2   3  -3    0.06    0.12
  -2   3  -3   -0.14    0.12
   2  -3   3    0.20    0.15
   2  -3   3   -0.04    0.12
   2  -3   3    0.01    0.09
  -3   3  -3    0.24    0.23
   3  -3   3    0.64    0.17
   3  -3   3    0.36    0.17
  -4   3  -3    0.24    0.29
   4  -3   3    0.30    0.20
   4  -3   3    0.09    0.18
  -5   3  -3   11.64    0.73
   5  -3   3   11.32    0.60
   5  -3   3   10.72    0.58
  -6   3  -3    0.26    0.41
   6  -3   3    0.94    0.29
   6  -3   3    0.44    0.25
  -7   3  -3    0.68    0.47
   7  -3   3   -0.11    0.30
   7  -3   3    0.20    0.28
  -8   3  -3   -0.52    0.56
   8  -3   3    0.18    0.36
   8  -3   3    0.04    0.36
  -9   3  -3   -1.04    0.61
   9  -3   3    0.10    0.46
   9   2  -3    0.62    0.45
  -9  -2   3   -0.30    0.63
   8   2  -3   23.93    1.07
  -8  -2   3   23.24    1.25
   7   2  -3   10.23    0.65
  -7  -2   3   11.48    0.80
  -7  -2   3    9.57    0.74
   6   2  -3    1.34    0.24
  -6  -2   3    1.15    0.36
  -6  -2   3    0.59    0.32
   5   2  -3    2.21    0.29
   5   2  -3    3.22    0.25
  -5  -2   3    2.59    0.32
  -5  -2   3    3.22    0.42
   4   2  -3   -0.05    0.15
   4   2  -3   -0.09    0.18
  -4  -2   3   -0.20    0.24
  -4  -2   3    0.15    0.17
   3   2  -3    0.16    0.12
   3   2  -3    0.00    0.09
   3   2  -3    0.29    0.15
  -3  -2   3    0.20    0.12
  -3  -2   3   -0.09    0.22
  -3  -2   3    0.08    0.12
   2   2  -3  152.18    5.24
   2   2  -3  164.29    5.13
   2   2  -3  165.57    5.16
  -2  -2   3  166.12    5.22
  -2  -2   3  165.70    5.12
  -2  -2   3  154.53    5.15
  -2  -2   3  159.13    5.13
  -2  -2   3  156.88    5.12
   1   2  -3    2.82    0.20
   1   2  -3    2.84    0.18
   1   2  -3    2.90    0.25
   1   2  -3    2.96    0.14
  -1  -2   3    3.18    0.19
  -1  -2   3    3.51    0.22
  -1  -2   3    2.92    0.14
  -1  -2   3    3.14    0.27
   0   2  -3   28.84    0.92
   0   2  -3   27.62    0.97
   0   2  -3   27.20    0.95
   0   2  -3   28.32    0.95
   0  -2   3   27.32    0.97
   0  -2   3   27.97    0.94
   0  -2   3   27.40    0.92
   0  -2   3   26.93    0.94
  -1   2  -3    5.47    0.27
  -1   2  -3    5.40    0.27
  -1   2  -3    5.62    0.29
  -1   2  -3    5.07    0.25
  -1   2  -3    5.60    0.27
   1  -2   3    4.98    0.26
   1  -2   3    5.40    0.28
   1  -2   3    5.57    0.26
  -2   2  -3   -0.29    0.16
   2  -2   3   -0.06    0.11
   2  -2   3    0.02    0.11
   2  -2   3    0.06    0.15
  -3   2  -3    0.85    0.23
   3  -2   3    1.00    0.17
   3  -2   3    1.22    0.17
  -4   2  -3    7.89    0.55
   4  -2   3    8.07    0.45
   4  -2   3    8.66    0.46
  -5   2  -3    2.10    0.41
   5  -2   3    3.32    0.33
   5  -2   3    2.42    0.29
  -6   2  -3    0.13    0.39
   6  -2   3   -0.05    0.24
  -7   2  -3    2.42    0.57
   7  -2   3    2.86    0.38
   7  -2   3    3.22    0.40
  -8   2  -3   -0.15    0.55
   8  -2   3   -0.21    0.34
   8  -2   3   -0.12    0.36
  -9   2  -3    2.00    0.73
   9  -2   3    1.54    0.49
   9   1  -3    0.38    0.56
  -9  -1   3    0.28    0.57
   8   1  -3    4.58    0.44
  -8  -1   3    3.30    0.56
   7   1  -3    1.78    0.33
  -7  -1   3    1.63    0.41
  -7  -1   3    1.50    0.39
   6   1  -3    1.72    0.30
   6   1  -3    0.88    0.20
  -6  -1   3    0.97    0.35
  -6  -1   3    0.74    0.30
   5   1  -3   -0.11    0.20
   5   1  -3    0.21    0.14
  -5  -1   3   -0.16    0.27
  -5  -1   3    0.10    0.21
   4   1  -3   13.27    0.47
   4   1  -3   11.68    0.54
  -4  -1   3   12.38    0.64
  -4  -1   3   12.46    0.47
  -4  -1   3   12.85    0.56
   3   1  -3    4.13    0.21
   3   1  -3    4.57    0.20
   3   1  -3    4.35    0.28
  -3  -1   3    3.77    0.27
  -3  -1   3    3.96    0.26
  -3  -1   3    4.47    0.34
   2   1  -3  177.10    5.83
   2   1  -3  183.81    5.75
   2   1  -3  183.32    5.78
   2   1  -3  178.97    5.79
  -2  -1   3  181.24    5.78
  -2  -1   3  186.17    5.84
  -2  -1   3  177.50    5.79
   1   1  -3    5.53    0.23
   1   1  -3    4.32    0.21
   1   1  -3    5.71    0.26
   1   1  -3    4.95    0.26
  -1  -1   3    5.21    0.25
  -1  -1   3    5.79    0.32
  -1  -1   3    5.71    0.23
  -1  -1   3    5.50    0.22
   0   1  -3   81.78    2.62
   0   1  -3   83.75    2.62
   0   1  -3   81.46    2.62
   0   1  -3   80.58    2.63
   0  -1   3   82.52    2.64
   0  -1   3   82.16    2.62
   0  -1   3   81.10    2.63
   0  -1   3   78.84    2.62
  -1   1  -3   23.23    0.81
  -1   1  -3   23.19    0.85
  -1   1  -3   23.79    0.79
  -1   1  -3   24.73    0.85
  -1   1  -3   23.44    0.81
   1  -1   3   24.70    0.80
   1  -1   3   23.10    0.85
   1  -1   3   24.35    0.82
  -2   1  -3    1.37    0.17
  -2   1  -3    1.18    0.22
  -2   1  -3    1.73    0.15
   2  -1   3    1.63    0.16
   2  -1   3    1.68    0.15
   2  -1   3    1.51    0.22
   2  -1   3    1.54    0.10
  -3   1  -3    2.52    0.30
   3  -1   3    2.72    0.21
   3  -1   3    1.94    0.21
  -4   1  -3   12.81    0.70
  -4   1  -3   12.64    0.44
   4  -1   3   12.39    0.45
   4  -1   3   13.16    0.59
   4  -1   3   12.62    0.55
  -5   1  -3    0.22    0.35
   5  -1   3    0.25    0.22
   5  -1   3    0.07    0.21
  -6   1  -3   -0.06    0.36
  -7   1  -3    2.67    0.57
   7  -1   3    2.91    0.39
   7  -1   3    2.64    0.37
  -8   1  -3   -0.04    0.55
   8  -1   3    0.64    0.38
   8  -1   3    0.30    0.35
  -9   1  -3    2.55    0.74
   9   0  -3    0.53    0.43
  -9   0   3   -0.46    0.53
   8   0  -3    1.04    0.35
  -8   0   3    1.20    0.47
   7   0  -3    0.09    0.26
  -7   0   3   -0.31    0.29
  -7   0   3   -0.05    0.32
   6   0  -3    0.30    0.16
   6   0  -3    0.25    0.23
  -6   0   3    0.66    0.33
  -6   0   3    0.06    0.25
   5   0  -3    0.31    0.13
   5   0  -3    0.02    0.19
  -5   0   3    0.40    0.21
  -5   0   3    0.26    0.28
   4   0  -3   21.40    0.80
   4   0  -3   21.44    0.72
  -4   0   3   21.74    0.87
  -4   0   3   21.09    0.81
  -4   0   3   21.12    0.72
   3   0  -3    0.79    0.14
   3   0  -3    1.04    0.19
   3   0  -3    1.28    0.15
  -3   0   3    1.11    0.19
  -3   0   3    0.99    0.16
  -3   0   3    1.05    0.07
   2   0  -3    1.02    0.12
   2   0  -3    1.62    0.15
   2   0  -3    1.42    0.14
  -2   0   3    1.18    0.13
  -2   0   3    1.38    0.14
  -2   0   3    1.12    0.15
   1   0  -3   43.65    1.39
   1   0  -3   43.39    1.37
   1   0  -3   41.09    1.41
   1   0  -3   40.89    1.40
  -1   0   3   41.92    1.39
  -1   0   3   42.82    1.40
  -1   0   3   44.23    1.37
   0   0  -3  106.51    3.40
   0   0  -3  106.77    3.41
   0   0  -3  104.36    3.38
   0   0   3  106.57    3.42
   0   0   3  107.79    3.41
   0   0   3  106.32    3.38
   0   0   3  107.83    3.41
   0   0   3  103.80    3.40
  -1   0  -3    8.11    0.40
  -1   0  -3    7.58    0.38
  -1   0  -3    9.34    0.34
   1   0   3    9.06    0.32
   1   0   3    8.79    0.41
   1   0   3    8.41    0.34
   1   0   3    8.75    0.36
  -2   0  -3   24.56    0.91
  -2   0  -3   24.45    0.83
  -2   0  -3   23.72    0.82
   2   0   3   24.12    0.83
   2   0   3   24.22    0.83
   2   0   3   24.64    0.86
  -3   0  -3    8.42    0.37
  -3   0  -3    7.87    0.50
  -3   0  -3    8.51    0.39
   3   0   3    8.49    0.38
   3   0   3    9.48    0.42
   3   0   3    8.25    0.38
  -4   0  -3    1.44    0.19
  -4   0  -3    1.44    0.32
   4   0   3    1.40    0.23
   4   0   3    1.47    0.24
   4   0   3    1.74    0.21
  -5   0  -3    1.99    0.23
  -5   0  -3    1.44    0.37
   5   0   3    0.98    0.27
   5   0   3    1.19    0.24
  -6   0  -3    0.91    0.42
   6   0   3    1.32    0.28
   6   0   3    1.57    0.32
  -7   0  -3    1.51    0.50
   7   0   3    1.57    0.37
   7   0   3    1.69    0.34
  -8   0  -3    0.62    1.00
   8   0   3    0.40    0.38
   8   0   3    0.47    0.39
 -10   1   3    1.18    0.70
   9  -1  -3    2.12    0.43
  -9   1   3    0.90    0.54
   8  -1  -3    0.15    0.33
  -8   1   3   -0.05    0.37
   7  -1  -3   -0.07    0.25
  -7   1   3    0.63    0.34
  -7   1   3    0.60    0.32
   6  -1  -3    2.11    0.23
   6  -1  -3    1.80    0.29
  -6   1   3    2.61    0.35
  -6   1   3    2.37    0.38
   5  -1  -3    9.18    0.48
   5  -1  -3    9.58    0.37
  -5   1   3    9.35    0.56
  -5   1   3    8.55    0.37
  -5   1   3    8.81    0.52
   4  -1  -3   35.00    1.14
   4  -1  -3   32.99    1.22
   4  -1  -3   35.62    1.22
  -4   1   3   35.52    1.25
  -4   1   3   35.68    1.25
  -4   1   3   34.59    1.14
   3  -1  -3    0.31    0.06
   3  -1  -3    0.14    0.13
   3  -1  -3    0.35    0.11
   3  -1  -3    0.25    0.12
  -3   1   3    0.26    0.12
  -3   1   3    0.37    0.13
  -3   1   3    0.34    0.06
   2  -1  -3  104.94    3.28
   2  -1  -3  101.80    3.30
   2  -1  -3  100.54    3.33
  -2   1   3  100.89    3.25
  -2   1   3  100.52    3.28
  -2   1   3  100.45    3.30
  -2   1   3  103.41    3.25
  -2   1   3  105.12    3.31
   1  -1  -3    1.21    0.09
   1  -1  -3    1.27    0.13
   1  -1  -3    1.26    0.09
  -1   1   3    0.99    0.09
  -1   1   3    1.06    0.09
  -1   1   3    0.99    0.12
  -1   1   3    1.16    0.13
  -1   1   3    1.14    0.15
   0  -1  -3    9.53    0.39
   0  -1  -3    9.60    0.39
   0  -1  -3    9.16    0.35
   0   1   3    9.11    0.39
   0   1   3    9.39    0.39
   0   1   3    9.51    0.36
  -1  -1  -3   25.20    0.83
  -1  -1  -3   25.70    0.91
  -1  -1  -3   25.22    0.88
  -1  -1  -3   25.56    0.89
   1   1   3   24.11    0.91
   1   1   3   25.16    0.89
   1   1   3   26.45    0.89
   1   1   3   26.17    0.83
  -2  -1  -3    2.33    0.25
  -2  -1  -3    1.94    0.19
   2   1   3    2.71    0.21
   2   1   3    1.61    0.19
   2   1   3    2.39    0.15
  -3  -1  -3    5.41    0.30
  -3  -1  -3    6.47    0.44
  -3  -1  -3    5.65    0.34
   3   1   3    5.36    0.37
   3   1   3    5.71    0.29
   3   1   3    5.16    0.35
  -4  -1  -3   36.16    1.36
  -4  -1  -3   34.50    1.24
   4   1   3   34.99    1.21
   4   1   3   33.41    1.27
  -5  -1  -3    3.54    0.45
  -5  -1  -3    3.47    0.32
   5   1   3    3.21    0.30
   5   1   3    3.90    0.36
  -6  -1  -3    0.56    0.40
   6   1   3    0.59    0.25
   6   1   3    1.12    0.32
  -7  -1  -3    3.07    0.58
   7   1   3    2.16    0.43
   7   1   3    2.69    0.39
  -8  -1  -3   -0.31    0.56
   8   1   3    0.45    0.45
  10  -2  -3    0.42    0.47
 -10   2   3   -0.04    0.62
   9  -2  -3   -0.26    0.32
  -9   2   3   -1.15    0.45
   8  -2  -3   -0.35    0.24
  -8   2   3    0.19    0.39
   7  -2  -3    0.19    0.25
  -7   2   3   -0.12    0.29
   6  -2  -3    2.68    0.32
   6  -2  -3    3.76    0.24
  -6   2   3    3.41    0.39
  -6   2   3    3.58    0.39
   5  -2  -3    4.69    0.35
   5  -2  -3    4.04    0.26
  -5   2   3    3.64    0.33
  -5   2   3    4.06    0.34
   4  -2  -3   43.96    1.49
   4  -2  -3   44.72    1.43
   4  -2  -3   43.51    1.52
  -4   2   3   42.18    1.43
  -4   2   3   43.18    1.50
   3  -2  -3    1.13    0.18
   3  -2  -3    1.34    0.12
   3  -2  -3    1.17    0.16
  -3   2   3    1.39    0.12
  -3   2   3    1.36    0.19
  -3   2   3    1.62    0.18
   2  -2  -3   24.44    0.86
   2  -2  -3   24.86    0.83
  -2   2   3   24.57    0.87
  -2   2   3   23.38    0.82
  -2   2   3   23.89    0.87
  -2   2   3   24.50    0.86
  -2   2   3   23.94    0.82
   1  -2  -3    0.33    0.07
   1  -2  -3    0.16    0.11
   1  -2  -3    0.42    0.11
  -1   2   3    0.38    0.09
  -1   2   3    0.52    0.10
  -1   2   3    0.33    0.12
  -1   2   3    0.40    0.07
  -1   2   3    0.25    0.14
   0  -2  -3    1.60    0.16
   0  -2  -3    1.29    0.16
   0  -2  -3    1.48    0.14
   0   2   3    1.62    0.14
   0   2   3    1.00    0.15
   0   2   3    1.29    0.17
  -1  -2  -3   12.74    0.54
  -1  -2  -3   12.34    0.42
   1   2   3   12.33    0.54
   1   2   3   12.52    0.54
   1   2   3   12.55    0.42
   1   2   3   12.52    0.50
  -2  -2  -3    5.09    0.38
  -2  -2  -3    5.65    0.35
  -2  -2  -3    5.37    0.25
   2   2   3    5.06    0.32
   2   2   3    5.49    0.23
  -3  -2  -3    0.08    0.14
  -3  -2  -3    0.00    0.19
  -3  -2  -3    0.06    0.24
   3   2   3    0.11    0.17
   3   2   3    0.02    0.12
  -4  -2  -3    0.54    0.24
  -4  -2  -3    0.19    0.31
   4   2   3    0.85    0.19
   4   2   3    0.24    0.22
  -5  -2  -3   -0.05    0.24
  -5  -2  -3   -0.33    0.33
   5   2   3   -0.14    0.25
   5   2   3   -0.04    0.20
  -6  -2  -3    0.33    0.43
   6   2   3    0.49    0.26
   6   2   3    0.43    0.32
  -7  -2  -3    7.19    0.70
   7   2   3    5.69    0.57
  -8  -2  -3   -0.02    0.58
   8   2   3    0.19    0.47
  -9   3   3    1.20    0.74
   8  -3  -3   -0.19    0.28
  -8   3   3   -0.28    0.35
   7  -3  -3    0.08    0.25
  -7   3   3    0.26    0.32
   6  -3  -3   99.64    3.25
  -6   3   3  100.12    3.34
   5  -3  -3    8.38    0.48
   5  -3  -3    8.76    0.40
  -5   3   3    8.32    0.51
  -5   3   3    8.72    0.48
   4  -3  -3    0.61    0.13
   4  -3  -3    0.83    0.20
   4  -3  -3    0.24    0.20
  -4   3   3    0.70    0.15
  -4   3   3    0.75    0.17
   3  -3  -3    6.46    0.37
   3  -3  -3    6.61    0.33
   3  -3  -3    6.24    0.31
  -3   3   3    6.46    0.36
  -3   3   3    6.36    0.31
   2  -3  -3    7.97    0.41
   2  -3  -3    8.60    0.39
   2  -3  -3    7.84    0.36
   2  -3  -3    8.33    0.34
  -2   3   3    8.36    0.37
  -2   3   3    7.94    0.34
   1  -3  -3   21.52    0.78
   1  -3  -3   21.79    0.73
   1  -3  -3   21.24    0.83
  -1   3   3   22.06    0.78
  -1   3   3   21.72    0.77
  -1   3   3   21.46    0.73
  -1   3   3   20.49    0.78
   0  -3  -3  172.04    5.43
   0  -3  -3  165.16    5.43
   0   3   3  165.22    5.32
   0   3   3  162.04    5.39
   0   3   3  169.61    5.32
   0   3   3  171.41    5.39
  -1  -3  -3    0.84    0.18
  -1  -3  -3    1.02    0.19
  -1  -3  -3    0.96    0.09
   1   3   3    1.01    0.09
   1   3   3    1.01    0.16
  -2  -3  -3    6.58    0.30
  -2  -3  -3    6.18    0.43
  -2  -3  -3    6.04    0.44
   2   3   3    6.72    0.29
   2   3   3    6.65    0.39
  -3  -3  -3    3.94    0.38
  -3  -3  -3    4.16    0.38
   3   3   3    4.02    0.27
   3   3   3    4.86    0.35
  -4  -3  -3    0.52    0.31
  -4  -3  -3    0.74    0.28
   4   3   3    0.50    0.18
   4   3   3    0.43    0.22
  -5  -3  -3    4.45    0.43
  -5  -3  -3    2.99    0.45
   5   3   3    3.85    0.41
   5   3   3    4.29    0.43
  -6  -3  -3   -0.01    0.40
   6   3   3   -0.06    0.32
  -7  -3  -3    1.25    0.55
   7   3   3    0.65    0.46
   9  -4  -3   -0.33    0.38
  -9   4   3   -0.46    0.49
   8  -4  -3    5.59    0.48
  -8   4   3    6.10    0.63
   7  -4  -3    1.55    0.33
  -7   4   3    1.17    0.37
   6  -4  -3    0.21    0.19
   6  -4  -3    0.13    0.23
  -6   4   3    0.66    0.27
  -6   4   3   -0.07    0.25
   5  -4  -3    0.58    0.18
   5  -4  -3    1.06    0.25
  -5   4   3    1.10    0.25
  -5   4   3    0.90    0.22
   4  -4  -3    2.27    0.30
   4  -4  -3    2.58    0.24
   4  -4  -3    3.18    0.28
  -4   4   3    2.32    0.26
   3  -4  -3    1.73    0.25
   3  -4  -3    1.29    0.19
   3  -4  -3    2.00    0.21
   3  -4  -3    1.72    0.23
   2  -4  -3   14.44    0.55
   2  -4  -3   13.15    0.62
   2  -4  -3   13.17    0.58
  -2   4   3   14.28    0.56
  -2   4   3   14.38    0.55
   1  -4  -3   19.68    0.73
   1  -4  -3   19.71    0.79
  -1   4   3   20.38    0.74
  -1   4   3   17.51    0.76
  -1   4   3   18.96    0.68
   0  -4  -3    2.59    0.31
   0  -4  -3    2.26    0.22
   0   4   3    2.36    0.22
   0   4   3    2.33    0.16
   0   4   3    1.97    0.15
  -1  -4  -3    0.23    0.11
  -1  -4  -3   -0.01    0.17
  -1  -4  -3    0.05    0.22
   1   4   3   -0.01    0.16
   1   4   3   -0.01    0.10
  -2  -4  -3    0.24    0.22
  -2  -4  -3   -0.12    0.24
   2   4   3    0.41    0.20
   2   4   3    0.11    0.12
  -3  -4  -3    0.10    0.25
  -3  -4  -3    0.55    0.27
   3   4   3    0.43    0.25
  -4  -4  -3    0.96    0.36
  -4  -4  -3    0.85    0.33
   4   4   3    0.53    0.28
  -5  -4  -3    2.21    0.41
  -5  -4  -3    2.48    0.43
   5   4   3    2.02    0.38
  -6  -4  -3    0.11    0.43
  -6  -4  -3    0.14    0.41
   6   4   3   -0.04    0.39
  -7  -4  -3   -0.03    0.54
   7   4   3   -0.52    0.48
   9  -5  -3    0.99    0.45
  -9   5   3    0.52    0.57
   8  -5  -3    3.45    0.45
  -8   5   3    3.10    0.57
   7  -5  -3    0.12    0.30
  -7   5   3   -0.16    0.32
   6  -5  -3    0.15    0.26
   6  -5  -3    0.50    0.23
  -6   5   3    0.27    0.30
  -6   5   3    0.49    0.27
   5  -5  -3    0.57    0.24
   5  -5  -3    0.32    0.20
  -5   5   3    0.69    0.25
  -5   5   3    0.56    0.25
   4  -5  -3    5.22    0.38
   4  -5  -3    5.01    0.41
   4  -5  -3    5.97    0.38
   4  -5  -3    5.89    0.41
   3  -5  -3   11.14    0.53
   3  -5  -3   11.33    0.56
   3  -5  -3   12.17    0.60
   3  -5  -3   13.03    0.64
   2  -5  -3    7.58    0.43
   2  -5  -3    7.74    0.53
  -2   5   3    7.49    0.40
  -2   5   3    7.90    0.43
   1  -5  -3    5.48    0.45
   1  -5  -3    5.45    0.36
  -1   5   3    5.47    0.37
  -1   5   3    5.09    0.31
   0  -5  -3    4.03    0.30
   0  -5  -3    4.13    0.42
   0   5   3    3.91    0.33
   0   5   3    4.10    0.27
  -1  -5  -3    2.72    0.29
  -1  -5  -3    2.04    0.34
   1   5   3    2.43    0.28
   1   5   3    3.45    0.22
  -2  -5  -3    1.66    0.27
  -2  -5  -3    1.24    0.30
  -3  -5  -3    6.73    0.55
  -3  -5  -3    5.98    0.46
   3   5   3    6.79    0.49
  -4  -5  -3   -0.12    0.33
  -4  -5  -3    0.09    0.35
   4   5   3    0.26    0.30
  -5  -5  -3    3.64    0.53
  -5  -5  -3    3.59    0.51
   5   5   3    3.07    0.47
  -6  -5  -3    0.44    0.49
   6   5   3    0.30    0.44
   9  -6  -3    0.09    0.46
  -9   6   3   -0.88    0.56
   8  -6  -3    0.69    0.39
  -8   6   3    0.82    0.52
   7  -6  -3    0.68    0.33
  -7   6   3    0.61    0.40
   6  -6  -3    0.34    0.29
   6  -6  -3    0.46    0.27
  -6   6   3    0.50    0.34
   5  -6  -3    1.74    0.30
   5  -6  -3    1.07    0.27
  -5   6   3    1.25    0.31
   4  -6  -3   -0.17    0.22
   4  -6  -3   -0.15    0.25
   4  -6  -3    0.05    0.21
   4  -6  -3    0.09    0.26
   3  -6  -3    1.50    0.32
   3  -6  -3    0.88    0.26
   3  -6  -3    1.03    0.26
  -3   6   3    1.24    0.24
   2  -6  -3   15.93    0.71
   2  -6  -3   14.96    0.82
  -2   6   3   17.02    0.72
  -2   6   3   16.70    0.69
   1  -6  -3    0.49    0.30
   1  -6  -3    0.45    0.22
  -1   6   3    0.80    0.20
  -1   6   3    0.31    0.21
   0  -6  -3    3.72    0.32
   0  -6  -3    3.54    0.70
   0   6   3    4.01    0.28
  -1  -6  -3    0.00    0.31
  -1  -6  -3    0.03    0.21
   1   6   3   -0.02    0.22
  -2  -6  -3    5.14    0.40
  -2  -6  -3    5.27    0.54
   2   6   3    3.83    0.39
  -3  -6  -3    2.34    0.46
  -3  -6  -3    1.61    0.33
   3   6   3    1.08    0.34
  -4  -6  -3    0.71    0.42
   4   6   3    0.43    0.35
  -5  -6  -3    0.40    0.48
   5   6   3    0.43    0.43
  -6  -6  -3    0.30    0.59
   6   6   3   -0.38    0.51
   8  -7  -3    0.57    0.45
  -8   7   3    0.13    0.64
   7  -7  -3    0.38    0.39
  -7   7   3    0.27    0.44
   6  -7  -3    0.11    0.32
   6  -7  -3   -0.40    0.30
  -6   7   3    0.16    0.39
   5  -7  -3    0.06    0.28
   5  -7  -3   -0.04    0.27
  -5   7   3    0.82    0.34
  -5   7   3    0.57    0.33
   4  -7  -3    3.37    0.39
   4  -7  -3    4.10    0.40
   4  -7  -3    3.47    0.42
  -4   7   3    3.80    0.42
   3  -7  -3    0.30    0.26
   3  -7  -3    0.09    0.32
  -3   7   3    0.10    0.25
  -3   7   3    0.45    0.27
   2  -7  -3   -0.16    0.23
   2  -7  -3   -0.27    0.32
  -2   7   3    0.19    0.24
  -2   7   3   -0.01    0.24
   1  -7  -3   10.04    0.56
   1  -7  -3    9.22    0.68
  -1   7   3   10.60    0.62
   0  -7  -3    2.80    0.44
   0   7   3    2.63    0.35
  -1  -7  -3    0.52    0.38
   1   7   3    1.06    0.31
  -2  -7  -3    1.46    0.46
   2   7   3    1.14    0.36
  -3  -7  -3    1.95    0.48
   3   7   3    2.29    0.44
  -4  -7  -3    0.27    0.51
   4   7   3   -0.27    0.66
  -5  -7  -3    0.66    0.61
   5   7   3    0.02    0.51
  -7   8   3    0.65    0.53
   6  -8  -3    0.01    0.37
  -6   8   3    0.00    0.44
  -6   8   3    0.39    0.38
   5  -8  -3    5.28    0.50
  -5   8   3    3.99    0.50
  -5   8   3    4.72    0.52
   4  -8  -3   10.03    0.78
  -4   8   3   10.88    0.72
  -4   8   3   10.33    0.70
   3  -8  -3    1.79    0.44
  -3   8   3    2.71    0.40
  -3   8   3    2.75    0.40
   2  -8  -3    0.12    0.40
  -2   8   3    0.11    0.29
   1  -8  -3    0.52    0.40
  -1   8   3    0.21    0.31
   0  -8  -3    0.26    0.42
   0   8   3    0.24    0.31
  -1  -8  -3    5.75    0.64
   1   8   3    5.07    0.52
  -2  -8  -3    6.07    0.67
   2   8   3    6.56    0.61
  -3  -8  -3    0.90    0.55
   3   8   3    0.39    0.45
   6  -9  -3    5.59    0.63
  -6   9   3    3.77    0.60
  -5   9   3    2.18    0.49
  -5   9   3    0.95    0.47
   4  -9  -3    1.23    0.50
  -4   9   3    1.44    0.43
   3  -9  -3   -0.10    0.45
  -3   9   3   -0.14    0.37
   2  -9  -3    1.74    0.52
  -2   9   3    0.54    0.40
   1  -9  -3    0.85    0.50
  -1   9   3    0.00    0.40
   0  -9  -3    2.15    0.64
   0   9   3    1.95    0.52
  -1  -9  -3   -0.10    0.53
   1   9   3    0.04    0.41
  -2  -9  -3    0.31    0.53
   2   9   3    0.33    0.47
   4 -10  -3   -0.04    1.04
  -4  10   3    0.71    0.50
   3 -10  -3    0.47    0.57
  -3  10   3    0.16    0.48
   2 -10  -3    0.13    0.56
  -2  10   3    0.24    0.48
   1 -10  -3    6.41    0.78
  -1  10   3    7.39    0.73
   0 -10  -3    0.14    0.60
   0  10   3   -0.28    0.49
   2  10  -4    0.18    0.47
  -2 -10   4    0.37    0.62
   1  10  -4    2.16    0.53
   1  10  -4    1.19    0.54
  -1 -10   4    2.19    0.66
   0  10  -4    1.28    0.54
   0  10  -4    1.90    0.48
  -1  10  -4    0.29    0.52
   1 -10   4    0.84    0.46
   1 -10   4    1.00    0.55
   2 -10   4   -0.39    0.42
  -3  10  -4    0.05    0.51
   3 -10   4    0.42    0.44
  -4  10  -4    0.50    0.53
   4 -10   4    0.01    0.44
   4   9  -4   -0.08    0.49
  -4  -9   4    0.46    0.58
   3   9  -4    1.49    0.49
   3   9  -4    1.95    0.50
  -3  -9   4    2.70    0.65
   2   9  -4    5.30    0.55
   2   9  -4    5.22    0.59
  -2  -9   4    5.10    0.68
   1   9  -4    0.59    0.46
   1   9  -4    1.35    0.43
  -1  -9   4    0.79    0.50
   0   9  -4    1.32    0.46
   0  -9   4    1.07    0.46
   0  -9   4    0.44    0.38
  -1   9  -4    0.19    0.42
   1  -9   4    0.45    0.33
   1  -9   4    0.66    0.46
  -2   9  -4   -0.25    0.39
   2  -9   4   -0.45    0.41
   2  -9   4   -0.26    0.33
  -3   9  -4   -0.04    0.40
   3  -9   4    0.94    0.40
  -5   9  -4    0.14    0.48
   5  -9   4    0.08    0.42
   5   8  -4    0.14    0.75
  -5  -8   4    0.37    0.60
   4   8  -4    2.66    0.48
   4   8  -4    2.27    0.46
  -4  -8   4    3.40    0.94
   3   8  -4    2.39    0.41
   3   8  -4    2.55    0.44
  -3  -8   4    2.44    0.55
   2   8  -4    6.40    0.54
   2   8  -4    7.42    0.58
  -2  -8   4    6.40    0.67
   1   8  -4    0.01    0.35
  -1  -8   4    0.37    0.42
  -1  -8   4   -0.06    0.30
   0   8  -4    3.10    0.43
   0  -8   4    2.30    0.36
   0  -8   4    3.58    0.49
  -1   8  -4    0.51    0.34
   1  -8   4    1.00    0.37
   1  -8   4    0.51    0.31
  -2   8  -4    0.72    0.35
   2  -8   4    1.19    0.32
  -3   8  -4    0.51    0.36
   3  -8   4    0.75    0.33
  -4   8  -4    0.17    0.38
   4  -8   4   -0.11    0.31
  -5   8  -4    0.04    0.40
   5  -8   4   -0.01    0.34
  -6   8  -4   -0.26    0.42
   6  -8   4   -0.20    0.38
   6   7  -4    0.31    0.44
  -6  -7   4    0.48    0.56
   5   7  -4    0.66    0.37
   5   7  -4    0.41    0.41
  -5  -7   4    0.97    0.55
   4   7  -4    9.33    0.61
   4   7  -4   10.39    0.66
  -4  -7   4    7.96    0.70
   3   7  -4    3.84    0.41
   3   7  -4    4.47    0.46
  -3  -7   4    4.24    0.57
   2   7  -4    1.02    0.33
   2   7  -4    0.67    0.28
  -2  -7   4    0.59    0.40
   1   7  -4    0.54    0.31
  -1  -7   4    0.51    0.28
  -1  -7   4    0.49    0.36
   0   7  -4   11.56    0.66
   0  -7   4   11.68    0.82
   0  -7   4   11.51    0.66
  -1   7  -4    1.99    0.34
   1  -7   4    0.69    0.32
   1  -7   4    2.02    0.32
  -2   7  -4    0.22    0.29
   2  -7   4   -0.13    0.23
   2  -7   4    0.28    0.28
  -3   7  -4   -0.14    0.27
   3  -7   4    0.71    0.29
  -4   7  -4    0.03    0.30
   4  -7   4    0.22    0.27
  -5   7  -4    0.09    0.33
   5  -7   4    0.14    0.31
  -6   7  -4    3.57    0.65
  -6   7  -4    3.30    0.49
   6  -7   4    4.41    0.50
  -7   7  -4    0.90    0.67
  -7   7  -4    2.44    0.56
   7  -7   4    0.89    0.44
   7   6  -4    0.24    0.45
  -7  -6   4    0.35    0.57
   6   6  -4    0.69    0.42
   6   6  -4    0.50    0.38
  -6  -6   4    0.47    0.52
   5   6  -4    0.20    0.29
   5   6  -4    0.05    0.35
  -5  -6   4    0.18    0.41
   4   6  -4    0.07    0.28
   4   6  -4    0.06    0.29
  -4  -6   4   -0.10    0.40
  -3  -6   4   -0.05    0.34
   2   6  -4    1.38    0.30
   2   6  -4    1.44    0.26
  -2  -6   4    1.56    0.41
   1   6  -4    0.45    0.26
  -1  -6   4    0.11    0.32
  -1  -6   4    0.37    0.24
   0   6  -4    0.74    0.27
   0  -6   4    0.13    0.22
   0  -6   4    0.78    0.31
  -1   6  -4   -0.38    0.23
   1  -6   4   -0.13    0.27
   1  -6   4    0.38    0.23
  -2   6  -4    2.59    0.33
  -2   6  -4    2.59    0.30
   2  -6   4    2.19    0.30
   2  -6   4    3.01    0.33
  -3   6  -4    0.03    0.29
  -3   6  -4    0.17    0.24
   3  -6   4    0.12    0.20
   3  -6   4    0.32    0.22
  -4   6  -4   10.72    0.63
  -4   6  -4   10.00    0.71
   4  -6   4   10.16    0.62
  -5   6  -4    2.13    0.37
  -5   6  -4    2.23    0.47
   5  -6   4    3.00    0.38
  -6   6  -4    0.28    0.35
  -6   6  -4   -0.61    0.46
   6  -6   4    0.19    0.31
  -7   6  -4   -0.88    0.59
   7  -6   4   -0.13    0.39
  -8   6  -4   -1.04    0.66
   8  -6   4    0.38    0.45
   8  -6   4    0.44    0.46
   8   5  -4    0.18    0.46
  -8  -5   4    0.32    0.56
   7   5  -4    0.73    0.41
  -7  -5   4    0.85    0.51
   6   5  -4    3.12    0.42
   6   5  -4    3.43    0.40
  -6  -5   4    3.38    0.55
   5   5  -4    0.07    0.30
   5   5  -4   -0.06    0.23
  -5  -5   4    0.52    0.39
   4   5  -4    9.91    0.60
   4   5  -4    9.29    0.54
  -4  -5   4   10.37    0.73
   3   5  -4    0.86    0.28
   3   5  -4    0.80    0.22
  -3  -5   4    0.83    0.34
   2   5  -4    3.35    0.34
  -2  -5   4    2.93    0.30
  -2  -5   4    2.48    0.37
   1   5  -4    2.57    0.30
  -1  -5   4    3.36    0.38
  -1  -5   4    3.63    0.31
   0   5  -4   13.22    0.60
   0  -5   4   13.42    0.61
   0  -5   4   12.35    0.66
  -1   5  -4    0.09    0.20
  -1   5  -4   -0.16    0.15
   1  -5   4   -0.01    0.18
   1  -5   4   -0.21    0.21
  -2   5  -4    2.02    0.26
  -2   5  -4    2.05    0.36
   2  -5   4    2.17    0.26
   2  -5   4    1.98    0.25
  -3   5  -4    2.03    0.29
  -3   5  -4    1.70    0.33
   3  -5   4    1.32    0.20
   3  -5   4    0.96    0.24
  -4   5  -4    0.37    0.25
  -4   5  -4    0.28    0.33
   4  -5   4    0.25    0.25
  -5   5  -4    0.99    0.46
   5  -5   4    0.96    0.29
   5  -5   4    0.74    0.30
  -6   5  -4    1.16    0.48
   6  -5   4    1.59    0.33
   6  -5   4    1.06    0.34
  -7   5  -4    1.34    0.58
   7  -5   4    1.13    0.40
   7  -5   4    1.86    0.40
  -8   5  -4    0.79    0.64
   8  -5   4    1.06    0.44
   8  -5   4    2.23    0.51
   8   4  -4    0.11    0.41
  -8  -4   4    0.22    0.52
   7   4  -4    1.40    0.41
  -7  -4   4    1.36    0.50
   6   4  -4   31.54    1.28
   6   4  -4   34.07    1.24
  -6  -4   4   31.26    1.37
  -6  -4   4   31.98    1.43
   5   4  -4    2.85    0.30
   5   4  -4    1.68    0.34
  -5  -4   4    1.66    0.34
  -5  -4   4    2.29    0.44
   4   4  -4    2.55    0.26
   4   4  -4    2.88    0.34
  -4  -4   4    2.39    0.28
  -4  -4   4    1.84    0.42
   3   4  -4    2.47    0.24
   3   4  -4    2.70    0.31
  -3  -4   4    2.17    0.40
  -3  -4   4    2.26    0.22
   2   4  -4    0.18    0.19
  -2  -4   4    0.04    0.24
  -2  -4   4    0.60    0.18
   1   4  -4    2.57    0.26
  -1  -4   4    1.91    0.21
  -1  -4   4    2.24    0.31
   0   4  -4   50.69    1.64
   0   4  -4   50.46    1.74
   0  -4   4   52.60    1.77
   0  -4   4   50.67    1.73
  -1   4  -4    5.58    0.41
  -1   4  -4    6.31    0.34
   1  -4   4    5.99    0.30
   1  -4   4    6.90    0.36
  -2   4  -4    0.96    0.23
  -2   4  -4    1.00    0.21
   2  -4   4    0.65    0.24
   2  -4   4    0.93    0.20
   2  -4   4    0.97    0.17
  -3   4  -4    0.85    0.22
  -3   4  -4    1.39    0.31
   3  -4   4    1.55    0.14
   3  -4   4    1.01    0.23
  -4   4  -4    0.41    0.32
   4  -4   4   -0.02    0.20
   4  -4   4    0.33    0.23
   5  -4   4    7.57    0.51
   5  -4   4    7.82    0.52
  -6   4  -4    3.68    0.56
   6  -4   4    5.15    0.45
   6  -4   4    4.24    0.40
  -7   4  -4    0.06    0.51
   7  -4   4    0.46    0.31
   7  -4   4    0.33    0.33
  -8   4  -4   -0.02    0.59
   8  -4   4    0.09    0.43
   8  -4   4    0.06    0.38
   9   3  -4    0.35    0.48
   8   3  -4    3.53    0.50
  -8  -3   4    3.27    0.58
  -8  -3   4    1.95    0.59
   7   3  -4    3.16    0.41
  -7  -3   4    3.27    0.50
  -7  -3   4    2.81    0.48
   6   3  -4    3.02    0.37
   6   3  -4    3.69    0.32
  -6  -3   4    4.11    0.44
  -6  -3   4    3.33    0.48
   5   3  -4    3.98    0.38
   5   3  -4    3.68    0.29
  -5  -3   4    4.80    0.52
  -5  -3   4    3.71    0.38
   4   3  -4    0.27    0.16
   4   3  -4    0.00    0.21
  -4  -3   4    0.01    0.28
  -4  -3   4   -0.06    0.18
   3   3  -4    0.82    0.15
   3   3  -4    0.62    0.20
  -3  -3   4    0.75    0.29
  -3  -3   4    0.93    0.15
  -3  -3   4    0.91    0.15
   2   3  -4   27.56    0.99
   2   3  -4   28.62    1.03
  -2  -3   4   27.66    0.99
  -2  -3   4   29.30    0.95
  -2  -3   4   29.50    1.11
  -2  -3   4   27.96    0.94
   1   3  -4    1.32    0.16
   1   3  -4    1.49    0.09
   1   3  -4    0.72    0.16
  -1  -3   4    1.34    0.25
  -1  -3   4    1.33    0.16
  -1  -3   4    1.31    0.10
   0   3  -4    9.93    0.43
   0   3  -4    9.15    0.36
   0   3  -4    8.86    0.47
   0  -3   4    9.95    0.41
   0  -3   4    9.76    0.47
   0  -3   4    9.48    0.37
  -1   3  -4    0.30    0.15
  -1   3  -4   -0.02    0.15
  -1   3  -4    0.27    0.14
   1  -3   4    0.36    0.13
   1  -3   4    0.14    0.13
   1  -3   4    0.14    0.14
  -2   3  -4   -0.21    0.14
  -2   3  -4    0.03    0.18
  -2   3  -4   -0.07    0.10
   2  -3   4   -0.14    0.11
   2  -3   4    0.10    0.10
  -3   3  -4    0.01    0.24
   3  -3   4   -0.07    0.17
   3  -3   4    0.12    0.17
  -4   3  -4    2.19    0.37
   4  -3   4    2.20    0.28
   4  -3   4    2.50    0.29
  -5   3  -4    8.03    0.69
   5  -3   4    6.92    0.49
   5  -3   4    7.73    0.49
  -6   3  -4    0.31    0.39
   6  -3   4    0.37    0.28
   6  -3   4    0.55    0.27
  -7   3  -4    0.60    0.50
   7  -3   4   -0.06    0.30
   7  -3   4    0.18    0.32
  -8   3  -4    1.11    0.62
   8  -3   4    0.47    0.39
   8  -3   4    0.67    0.43
   9   2  -4    1.35    0.45
  -9  -2   4    0.74    0.61
   8   2  -4   12.39    0.78
  -8  -2   4   12.80    0.95
  -8  -2   4   12.59    0.91
   7   2  -4   -0.16    0.29
  -7  -2   4    0.29    0.36
  -7  -2   4    0.18    0.38
   6   2  -4    0.18    0.26
   6   2  -4   -0.36    0.18
  -6  -2   4    0.22    0.34
  -6  -2   4   -0.16    0.27
   5   2  -4    5.94    0.33
   5   2  -4    5.76    0.42
  -5  -2   4    5.64    0.52
  -5  -2   4    6.35    0.42
   4   2  -4    0.59    0.21
   4   2  -4    0.11    0.13
   4   2  -4    1.02    0.14
  -4  -2   4    0.86    0.31
  -4  -2   4    0.94    0.19
   3   2  -4    0.82    0.18
   3   2  -4    0.41    0.12
   3   2  -4    0.66    0.11
  -3  -2   4    0.59    0.13
  -3  -2   4    0.92    0.15
  -3  -2   4    0.76    0.26
   2   2  -4   24.94    0.84
   2   2  -4   24.25    0.89
   2   2  -4   24.86    0.84
  -2  -2   4   24.34    0.96
  -2  -2   4   25.13    0.85
   1   2  -4    1.25    0.11
   1   2  -4    1.55    0.13
   1   2  -4    1.25    0.20
   1   2  -4    1.62    0.18
  -1  -2   4    1.07    0.15
  -1  -2   4    1.26    0.12
  -1  -2   4    1.12    0.19
  -1  -2   4    1.13    0.11
   0   2  -4    0.62    0.13
   0   2  -4    0.98    0.12
   0   2  -4    0.95    0.14
   0   2  -4    0.65    0.12
   0  -2   4    0.88    0.13
   0  -2   4    0.68    0.13
   0  -2   4    0.59    0.11
   0  -2   4    0.91    0.17
  -1   2  -4    0.26    0.14
  -1   2  -4    0.20    0.12
  -1   2  -4    0.27    0.09
   1  -2   4    0.18    0.10
   1  -2   4    0.29    0.12
   1  -2   4    0.17    0.14
  -2   2  -4    0.14    0.18
   2  -2   4    0.35    0.14
   2  -2   4    0.04    0.12
   2  -2   4    0.21    0.09
  -3   2  -4   32.90    1.25
   3  -2   4   33.24    1.18
   3  -2   4   33.50    1.17
  -4   2  -4    3.83    0.43
   4  -2   4    3.09    0.30
   4  -2   4    4.03    0.32
  -5   2  -4    1.96    0.56
   5  -2   4    1.88    0.29
   5  -2   4    1.80    0.28
  -6   2  -4    0.28    0.43
   6  -2   4    0.11    0.26
   6  -2   4   -0.22    0.24
  -7   2  -4    1.50    0.51
   7  -2   4    1.16    0.34
   7  -2   4    0.93    0.34
  -8   2  -4    1.08    0.57
   8  -2   4    1.60    0.43
   8  -2   4    1.75    0.43
  -9  -1   4    2.33    0.64
   8   1  -4    1.53    0.39
  -8  -1   4    0.82    0.43
  -8  -1   4    0.73    0.45
   7   1  -4    1.79    0.35
  -7  -1   4    1.83    0.37
  -7  -1   4    1.69    0.41
   6   1  -4    3.88    0.40
  -6  -1   4    4.17    0.40
  -6  -1   4    4.04    0.46
   5   1  -4    4.15    0.34
   5   1  -4    4.61    0.27
  -5  -1   4    4.40    0.35
  -5  -1   4    5.47    0.49
   4   1  -4   25.56    0.87
   4   1  -4   26.53    0.96
   4   1  -4   25.38    0.87
  -4  -1   4   26.26    1.05
  -4  -1   4   26.65    0.96
   3   1  -4    1.09    0.16
   3   1  -4    1.18    0.18
   3   1  -4    0.99    0.09
   3   1  -4    0.91    0.08
  -3  -1   4    0.74    0.23
  -3  -1   4    0.69    0.15
   2   1  -4    8.73    0.43
   2   1  -4    9.31    0.33
   2   1  -4    9.23    0.38
   2   1  -4    9.59    0.40
  -2  -1   4    9.51    0.33
  -2  -1   4    9.52    0.46
  -2  -1   4    9.07    0.40
  -2  -1   4    9.22    0.37
   1   1  -4   10.08    0.40
   1   1  -4    9.77    0.44
   1   1  -4   10.11    0.39
   1   1  -4    9.70    0.37
  -1  -1   4   10.29    0.44
  -1  -1   4   10.06    0.39
  -1  -1   4   10.48    0.37
   0   1  -4  107.48    3.36
   0   1  -4  105.78    3.37
   0   1  -4  102.21    3.36
   0   1  -4  102.18    3.37
   0  -1   4  106.84    3.36
   0  -1   4  105.04    3.38
   0  -1   4  103.41    3.36
   0  -1   4  104.40    3.38
  -1   1  -4    7.02    0.32
  -1   1  -4    7.46    0.31
  -1   1  -4    7.31    0.34
  -1   1  -4    7.82    0.38
   1  -1   4    7.45    0.38
   1  -1   4    7.40    0.33
   1  -1   4    7.04    0.30
  -2   1  -4   58.53    1.98
  -2   1  -4   62.06    2.05
   2  -1   4   60.77    1.99
   2  -1   4   61.11    2.01
   2  -1   4   61.58    1.95
   2  -1   4   59.10    1.95
  -3   1  -4    0.18    0.24
   3  -1   4    0.11    0.07
   3  -1   4   -0.14    0.17
   3  -1   4   -0.16    0.13
   3  -1   4    0.02    0.09
  -4   1  -4   -0.38    0.27
   4  -1   4    0.04    0.18
   4  -1   4    0.22    0.20
  -5   1  -4    4.28    0.79
   5  -1   4    5.36    0.41
   5  -1   4    3.74    0.34
  -6   1  -4   -0.01    0.40
   6  -1   4    0.15    0.25
   6  -1   4    0.10    0.28
  -7   1  -4    4.45    0.62
   7  -1   4    3.95    0.46
   7  -1   4    3.57    0.43
  -8   1  -4    2.01    0.65
   8  -1   4    2.73    0.47
   8  -1   4    2.86    0.46
   9   0  -4    0.25    0.43
  -9   0   4   -0.05    0.53
   8   0  -4   -0.45    0.31
  -8   0   4   -0.39    0.37
   7   0  -4   -0.15    0.26
  -7   0   4   -0.50    0.32
  -7   0   4    0.06    0.30
   6   0  -4    1.29    0.18
   6   0  -4    1.21    0.28
  -6   0   4    0.60    0.27
  -6   0   4    1.33    0.37
   5   0  -4    0.68    0.21
   5   0  -4    0.76    0.11
  -5   0   4    0.71    0.31
  -5   0   4    0.78    0.21
   4   0  -4    8.25    0.41
  -4   0   4    8.09    0.49
   3   0  -4    1.46    0.19
   3   0  -4    1.49    0.17
  -3   0   4    1.28    0.20
  -3   0   4    0.84    0.17
   2   0  -4    9.25    0.39
   2   0  -4    9.44    0.40
   2   0  -4    9.37    0.37
  -2   0   4    9.12    0.39
  -2   0   4    8.84    0.37
  -2   0   4    9.58    0.42
   1   0  -4   63.71    2.08
   1   0  -4   64.20    2.10
  -1   0   4   65.10    2.12
  -1   0   4   65.72    2.07
  -1   0   4   63.65    2.08
  -1   0   4   63.12    2.10
   0   0  -4   61.09    1.96
   0   0  -4   60.88    1.98
   0   0  -4   60.90    2.00
   0   0   4   65.91    2.01
   0   0   4   61.56    1.99
   0   0   4   60.57    1.96
   0   0   4   60.73    2.00
   0   0   4   55.53    2.03
  -1   0  -4    3.05    0.17
  -1   0  -4    2.64    0.24
  -1   0  -4    3.69    0.23
   1   0   4    3.50    0.27
   1   0   4    3.12    0.21
   1   0   4    3.70    0.23
  -2   0  -4    2.21    0.22
  -2   0  -4    1.86    0.24
  -2   0  -4    2.17    0.18
   2   0   4    2.42    0.22
   2   0   4    2.34    0.17
  -3   0  -4    5.68    0.30
  -3   0  -4    5.92    0.44
   3   0   4    5.09    0.30
   3   0   4    5.51    0.36
   3   0   4    5.25    0.32
  -4   0  -4    2.18    0.39
  -4   0  -4    2.17    0.21
   4   0   4    2.01    0.23
   4   0   4    2.28    0.30
  -5   0  -4    1.21    0.38
   5   0   4    0.96    0.27
   5   0   4    1.10    0.23
  -6   0  -4    5.39    0.57
   6   0   4    6.99    0.45
   6   0   4    5.55    0.48
  -7   0  -4    4.70    0.67
   7   0   4    5.85    0.53
   7   0   4    5.51    0.48
  -8   0  -4    0.28    0.59
   8   0   4   -0.03    0.40
  10  -1  -4    0.15    0.42
 -10   1   4    0.58    0.66
   9  -1  -4    0.94    0.43
  -9   1   4    0.42    0.49
   8  -1  -4   -0.29    0.31
  -8   1   4   -0.35    0.35
   7  -1  -4    0.26    0.27
  -7   1   4    0.14    0.36
  -7   1   4    0.63    0.32
   6  -1  -4    0.66    0.26
  -6   1   4    1.91    0.37
  -6   1   4    0.64    0.26
   5  -1  -4    0.22    0.19
   5  -1  -4    0.12    0.09
  -5   1   4    0.90    0.27
  -5   1   4    0.24    0.19
   4  -1  -4    8.96    0.42
   4  -1  -4    7.97    0.45
  -4   1   4    9.13    0.48
   3  -1  -4    0.27    0.15
   3  -1  -4    0.37    0.13
   3  -1  -4    0.32    0.14
  -3   1   4    0.13    0.12
   2  -1  -4    1.17    0.15
   2  -1  -4    1.00    0.12
   2  -1  -4    1.22    0.15
  -2   1   4    1.08    0.08
  -2   1   4    0.94    0.12
  -2   1   4    0.79    0.13
  -2   1   4    1.26    0.16
  -2   1   4    1.15    0.08
   1  -1  -4    7.11    0.27
   1  -1  -4    7.21    0.28
   1  -1  -4    7.46    0.33
  -1   1   4    7.14    0.28
  -1   1   4    6.58    0.34
  -1   1   4    7.40    0.33
  -1   1   4    6.70    0.33
  -1   1   4    6.69    0.27
   0  -1  -4    0.14    0.10
   0  -1  -4    0.08    0.13
   0  -1  -4   -0.07    0.10
   0   1   4    0.18    0.13
   0   1   4    0.23    0.09
   0   1   4    0.24    0.13
  -1  -1  -4    1.17    0.19
  -1  -1  -4    1.15    0.08
  -1  -1  -4    1.17    0.16
   1   1   4    0.83    0.13
   1   1   4    0.96    0.16
  -2  -1  -4   17.81    0.76
  -2  -1  -4   18.60    0.70
  -2  -1  -4   18.50    0.64
   2   1   4   18.39    0.71
   2   1   4   18.06    0.71
   2   1   4   19.16    0.64
  -3  -1  -4    0.78    0.16
  -3  -1  -4    0.73    0.28
  -3  -1  -4    0.74    0.19
   3   1   4    0.92    0.22
   3   1   4    0.45    0.21
   3   1   4    0.42    0.13
  -4  -1  -4    7.13    0.55
  -4  -1  -4    7.81    0.46
   4   1   4    8.17    0.50
   4   1   4    8.49    0.42
  -5  -1  -4    7.88    0.63
  -5  -1  -4    7.71    0.50
   5   1   4    7.61    0.45
   5   1   4    7.39    0.51
  -6  -1  -4    2.44    0.51
   6   1   4    3.29    0.41
   6   1   4    2.58    0.33
  -7  -1  -4   -0.33    0.48
   7   1   4   -0.05    0.38
  -8  -1  -4    0.44    0.63
   8   1   4    0.09    0.72
  10  -2  -4   -0.26    0.42
 -10   2   4   -0.43    0.60
   9  -2  -4    0.19    0.36
  -9   2   4   -0.27    0.46
   8  -2  -4    1.22    0.30
  -8   2   4    1.24    0.42
   7  -2  -4    1.92    0.34
  -7   2   4    2.21    0.36
  -7   2   4    0.82    0.40
   6  -2  -4   10.91    0.58
   6  -2  -4   11.23    0.56
  -6   2   4   10.43    0.61
  -6   2   4   10.32    0.68
   5  -2  -4    0.49    0.21
   5  -2  -4    0.19    0.11
  -5   2   4    0.40    0.24
  -5   2   4   -0.11    0.19
   4  -2  -4   45.14    1.49
   4  -2  -4   46.03    1.60
   4  -2  -4   47.03    1.57
  -4   2   4   45.69    1.49
  -4   2   4   45.62    1.60
   3  -2  -4    0.71    0.14
   3  -2  -4    1.26    0.19
  -3   2   4    0.86    0.10
  -3   2   4    0.56    0.08
  -3   2   4    0.68    0.15
   2  -2  -4    0.32    0.14
   2  -2  -4    0.38    0.10
  -2   2   4    0.22    0.08
  -2   2   4    0.27    0.10
  -2   2   4    0.29    0.13
  -2   2   4    0.07    0.09
   1  -2  -4    5.43    0.26
   1  -2  -4    5.06    0.31
   1  -2  -4    5.26    0.21
  -1   2   4    4.99    0.30
  -1   2   4    5.40    0.25
  -1   2   4    5.25    0.35
  -1   2   4    5.29    0.21
   0  -2  -4   27.43    0.97
   0  -2  -4   27.21    0.95
   0  -2  -4   25.58    0.93
   0   2   4   26.60    0.93
  -1  -2  -4    2.69    0.25
  -1  -2  -4    2.02    0.22
   1   2   4    2.32    0.20
  -2  -2  -4   10.30    0.51
  -2  -2  -4   10.20    0.39
  -2  -2  -4   11.02    0.55
   2   2   4   10.70    0.49
   2   2   4   10.63    0.39
  -3  -2  -4    4.14    0.40
  -3  -2  -4    4.37    0.35
   3   2   4    4.28    0.33
   3   2   4    3.82    0.26
  -4  -2  -4    2.43    0.31
  -4  -2  -4    2.46    0.39
   4   2   4    2.48    0.23
   4   2   4    2.09    0.31
  -5  -2  -4    2.71    0.35
  -5  -2  -4    1.79    0.40
   5   2   4    2.75    0.28
   5   2   4    2.14    0.34
  -6  -2  -4    0.30    0.42
   6   2   4   -0.42    0.33
  -7  -2  -4    0.06    0.51
   7   2   4   -0.29    0.41
  -8  -2  -4   -0.27    0.61
   8   2   4   -0.14    0.50
  10  -3  -4    0.07    0.43
 -10   3   4   -0.58    0.59
  -9   3   4   -0.13    0.58
   8  -3  -4    1.88    0.36
  -8   3   4    1.74    0.46
   7  -3  -4    2.72    0.35
  -7   3   4    1.77    0.37
  -7   3   4    1.85    0.41
   6  -3  -4    6.65    0.46
   6  -3  -4    8.21    0.55
  -6   3   4    6.50    0.57
  -6   3   4    6.25    0.48
   5  -3  -4   -0.25    0.25
   5  -3  -4    0.12    0.14
   5  -3  -4   -0.14    0.20
  -5   3   4    0.04    0.20
   4  -3  -4    1.48    0.17
   4  -3  -4    1.49    0.25
   4  -3  -4    1.85    0.23
  -4   3   4    1.99    0.24
  -4   3   4    1.60    0.17
   3  -3  -4    2.44    0.25
   3  -3  -4    2.52    0.20
  -3   3   4    1.78    0.17
  -3   3   4    1.86    0.22
  -3   3   4    2.01    0.17
   2  -3  -4    0.87    0.12
   2  -3  -4    0.88    0.17
   2  -3  -4    0.93    0.19
  -2   3   4    0.93    0.13
  -2   3   4    0.90    0.13
  -2   3   4    0.88    0.15
   1  -3  -4   11.28    0.40
   1  -3  -4   11.35    0.52
   1  -3  -4   11.47    0.49
  -1   3   4   11.27    0.41
  -1   3   4   11.44    0.47
   0  -3  -4    2.64    0.24
   0  -3  -4    2.51    0.27
   0   3   4    2.20    0.20
  -1  -3  -4    3.65    0.31
  -1  -3  -4    4.16    0.31
   1   3   4    3.41    0.28
  -2  -3  -4    0.60    0.24
  -2  -3  -4    0.09    0.22
   2   3   4    0.25    0.17
   2   3   4    0.24    0.09
  -3  -3  -4    0.32    0.28
  -3  -3  -4    0.25    0.26
   3   3   4    0.18    0.14
   3   3   4   -0.03    0.21
  -4  -3  -4    0.04    0.30
  -4  -3  -4    0.44    0.28
   4   3   4    0.26    0.25
  -5  -3  -4    6.27    0.58
  -5  -3  -4    5.53    0.50
   5   3   4    5.68    0.51
  -6  -3  -4    0.22    0.47
   6   3   4    0.54    0.37
  -7  -3  -4    0.39    0.55
   7   3   4    0.58    0.54
   9  -4  -4    0.10    0.38
  -9   4   4   -0.19    0.47
  -8   4   4   37.61    1.59
   7  -4  -4    2.76    0.35
  -7   4   4    2.41    0.43
   6  -4  -4    0.61    0.26
   6  -4  -4    0.33    0.19
  -6   4   4    0.50    0.26
  -6   4   4    0.59    0.27
   5  -4  -4    0.08    0.22
   5  -4  -4    0.19    0.27
   5  -4  -4    0.01    0.17
  -5   4   4    0.29    0.21
   4  -4  -4    0.04    0.23
   4  -4  -4    0.08    0.19
   4  -4  -4    0.07    0.16
  -4   4   4   -0.05    0.18
   3  -4  -4    6.12    0.34
   3  -4  -4    6.24    0.44
   3  -4  -4    5.79    0.42
  -3   4   4    5.66    0.33
   2  -4  -4   72.68    2.47
   2  -4  -4   74.06    2.44
   2  -4  -4   72.21    2.37
  -2   4   4   70.74    2.37
  -2   4   4   74.13    2.41
   1  -4  -4    2.88    0.30
   1  -4  -4    3.57    0.28
  -1   4   4    3.49    0.27
  -1   4   4    3.46    0.21
  -1   4   4    3.19    0.21
   0  -4  -4    0.37    0.24
   0  -4  -4    0.28    0.18
   0   4   4    0.14    0.09
   0   4   4    0.24    0.17
   0   4   4    0.12    0.09
  -1  -4  -4    6.24    0.41
  -1  -4  -4    6.23    0.48
   1   4   4    5.93    0.24
   1   4   4    6.44    0.41
  -2  -4  -4    3.67    0.38
  -2  -4  -4    3.15    0.35
   2   4   4    3.97    0.34
  -3  -4  -4    2.96    0.38
  -3  -4  -4    3.30    0.39
   3   4   4    3.91    0.38
  -4  -4  -4    0.74    0.33
  -4  -4  -4    0.67    0.34
   4   4   4    0.87    0.29
  -5  -4  -4    1.15    0.40
  -5  -4  -4    1.40    0.45
   5   4   4    1.01    0.38
  -6  -4  -4    0.34    0.48
   6   4   4    0.20    0.43
  -7  -4  -4    2.02    0.64
   7   4   4    1.46    0.55
   9  -5  -4    0.14    0.41
  -9   5   4    0.53    0.55
   8  -5  -4    2.68    0.43
  -8   5   4    2.46    0.50
   7  -5  -4   -0.06    0.28
  -7   5   4    0.05    0.34
   6  -5  -4    3.24    0.36
   6  -5  -4    2.56    0.30
  -6   5   4    2.63    0.38
  -6   5   4    2.47    0.37
   5  -5  -4    0.54    0.25
   5  -5  -4    0.30    0.27
   5  -5  -4    0.41    0.22
  -5   5   4    0.25    0.24
   4  -5  -4   17.88    0.77
   4  -5  -4   18.97    0.82
   4  -5  -4   19.39    0.77
  -4   5   4   18.58    0.83
   3  -5  -4    5.35    0.42
   3  -5  -4    4.67    0.32
   3  -5  -4    4.71    0.37
  -3   5   4    5.33    0.36
   2  -5  -4    1.55    0.31
   2  -5  -4    1.95    0.26
  -2   5   4    2.35    0.22
  -2   5   4    2.05    0.24
   1  -5  -4    2.97    0.37
   1  -5  -4    2.21    0.26
  -1   5   4    2.33    0.20
  -1   5   4    2.84    0.28
   0  -5  -4    0.70    0.22
   0  -5  -4    0.96    0.32
   0   5   4    0.92    0.14
   0   5   4    1.21    0.23
  -1  -5  -4    2.17    0.37
  -1  -5  -4    2.37    0.30
   1   5   4    2.13    0.29
  -2  -5  -4    0.11    0.24
  -2  -5  -4    0.19    0.30
   2   5   4    0.19    0.25
  -3  -5  -4    5.61    0.45
  -3  -5  -4    6.01    0.56
   3   5   4    5.02    0.46
  -4  -5  -4    0.57    0.39
  -4  -5  -4    0.57    0.36
   4   5   4    0.40    0.34
  -5  -5  -4    1.38    0.46
  -5  -5  -4    2.08    0.50
   5   5   4    1.15    0.41
  -6  -5  -4    0.35    0.56
   6   5   4    0.03    0.48
   9  -6  -4    0.45    0.47
  -9   6   4    0.12    0.57
   8  -6  -4    1.14    0.43
  -8   6   4    0.68    0.47
   7  -6  -4    3.21    0.42
  -7   6   4    2.93    0.50
   6  -6  -4    0.40    0.30
   6  -6  -4   -0.03    0.26
  -6   6   4    0.19    0.32
  -6   6   4    0.29    0.31
   5  -6  -4    2.99    0.33
   5  -6  -4    3.14    0.36
   5  -6  -4    3.73    0.41
  -5   6   4    2.95    0.38
   4  -6  -4   14.98    0.67
   4  -6  -4   15.39    0.78
   4  -6  -4   14.73    0.74
   3  -6  -4    4.71    0.46
   3  -6  -4    4.20    0.37
  -3   6   4    4.56    0.37
  -3   6   4    4.31    0.33
   2  -6  -4   21.25    0.88
   2  -6  -4   21.52    0.97
  -2   6   4   20.59    0.88
  -2   6   4   22.15    0.83
   1  -6  -4    0.45    0.22
   1  -6  -4    0.28    0.30
  -1   6   4    0.79    0.20
  -1   6   4    0.51    0.24
   0  -6  -4    3.29    0.33
   0  -6  -4    3.75    0.45
   0   6   4    2.43    0.32
  -1  -6  -4   12.37    0.75
  -1  -6  -4   11.01    0.60
   1   6   4   11.25    0.65
  -2  -6  -4    2.95    0.36
  -2  -6  -4    3.30    0.49
   2   6   4    3.40    0.40
  -3  -6  -4    1.83    0.43
   3   6   4    1.73    0.38
  -4  -6  -4    0.71    0.46
   4   6   4    0.44    0.38
  -5  -6  -4    0.51    0.53
   5   6   4    0.99    0.48
   8  -7  -4    0.08    0.44
  -8   7   4   -0.04    0.53
   7  -7  -4    1.29    0.43
  -7   7   4    1.03    0.47
   6  -7  -4    1.77    0.44
   6  -7  -4    0.89    0.34
  -6   7   4    1.36    0.41
   5  -7  -4    1.28    0.33
   5  -7  -4    1.43    0.32
  -5   7   4    1.31    0.38
  -5   7   4    1.39    0.37
   4  -7  -4   -0.63    0.32
   4  -7  -4    0.07    0.40
  -4   7   4   -0.14    0.27
  -4   7   4    0.07    0.27
   3  -7  -4   -0.36    0.34
   3  -7  -4    0.20    0.27
  -3   7   4    0.14    0.26
  -3   7   4    0.07    0.25
   2  -7  -4    1.93    0.41
   2  -7  -4    2.13    0.32
  -2   7   4    3.27    0.37
   1  -7  -4    0.31    0.27
   1  -7  -4    0.25    0.37
  -1   7   4    0.49    0.28
   0  -7  -4   -0.08    0.25
   0  -7  -4    0.28    0.33
   0   7   4   -0.09    0.27
  -1  -7  -4    2.89    0.47
   1   7   4    2.99    0.41
  -2  -7  -4    0.26    0.42
   2   7   4   -0.10    0.33
  -3  -7  -4    1.12    0.51
   3   7   4    0.98    0.40
  -4  -7  -4    0.69    0.54
   4   7   4    0.53    0.47
   7  -8  -4    0.34    0.52
  -7   8   4   -0.34    0.52
   6  -8  -4   -0.07    0.36
  -6   8   4    0.79    0.46
  -5   8   4    0.47    0.36
  -5   8   4    1.24    0.40
  -5   8   4    0.98    0.41
  -5   8   4    0.96    0.42
   4  -8  -4    0.97    0.38
   4  -8  -4    1.38    0.43
  -4   8   4    1.50    0.37
   3  -8  -4    2.17    0.47
  -3   8   4    2.24    0.39
   2  -8  -4    0.38    0.41
  -2   8   4    0.16    0.30
   1  -8  -4    0.41    0.42
  -1   8   4   -0.06    0.33
   0  -8  -4    0.17    0.43
   0   8   4   -0.33    0.32
  -1  -8  -4    0.19    0.46
   1   8   4    0.40    0.36
   2   8   4    3.62    0.69
  -3  -8  -4    1.80    0.63
   3   8   4    2.29    0.55
  -5   9   4    1.71    0.49
   4  -9  -4    0.74    0.49
  -4   9   4    1.94    0.46
   3  -9  -4    0.30    0.49
  -3   9   4    0.01    0.40
   2  -9  -4   -0.02    0.47
  -2   9   4   -0.07    0.41
   1  -9  -4    1.39    0.55
  -1   9   4    1.13    0.44
   0  -9  -4    1.00    0.54
   0   9   4    0.92    0.45
  -1  -9  -4    1.56    0.59
   1   9   4    0.83    0.48
   2   9   4    0.03    0.51
   4 -10  -4    0.27    0.55
  -4  10   4    0.26    0.54
   3 -10  -4    0.11    0.61
  -3  10   4    0.46    0.50
   2 -10  -4   -0.73    0.58
  -2  10   4   -0.09    0.51
   1 -10  -4    0.56    0.64
  -1  10   4    0.26    0.52
   1  10  -5   -0.02    0.45
   1  10  -5   -0.41    0.52
  -1 -10   5   -0.09    0.57
   0  10  -5    0.46    0.64
   0 -10   5    0.65    0.47
  -1  10  -5   -0.26    0.49
   1 -10   5    0.70    0.55
   1 -10   5   -0.07    0.43
  -2  10  -5   -0.18    0.51
   2 -10   5    0.06    0.43
  -3  10  -5   -0.34    0.51
   3 -10   5    0.36    0.46
   4   9  -5    0.50    0.53
   4   9  -5    1.04    0.52
  -4  -9   5    2.22    0.71
   3   9  -5   -0.09    0.46
   3   9  -5    0.94    0.76
  -3  -9   5    0.39    0.58
   2   9  -5    2.06    0.46
   2   9  -5    1.39    0.49
  -2  -9   5    2.81    0.62
   1   9  -5    0.85    0.48
   1   9  -5    1.40    0.43
  -1  -9   5    1.26    0.52
   0   9  -5    0.35    0.43
   0  -9   5    0.33    0.46
   0  -9   5    0.38    0.38
  -1   9  -5   -0.20    0.41
   1  -9   5    0.36    0.46
   1  -9   5   -0.31    0.34
  -2   9  -5    1.30    0.46
   2  -9   5    1.33    0.40
  -3   9  -5    0.83    0.46
   3  -9   5    0.79    0.42
  -4   9  -5    3.56    0.57
   4  -9   5    2.72    0.50
  -5   9  -5    0.17    0.50
   5  -9   5    0.65    0.43
   5   8  -5    0.38    0.48
   5   8  -5    0.06    0.49
  -5  -8   5    0.17    0.61
   4   8  -5    2.33    0.47
   4   8  -5    2.67    0.49
  -4  -8   5    2.53    0.71
   3   8  -5    0.00    0.41
   3   8  -5    0.28    0.34
  -3  -8   5    0.11    0.49
   2   8  -5    0.34    0.33
   2   8  -5    0.22    0.38
  -2  -8   5    0.43    0.45
   1   8  -5   -0.10    0.37
  -1  -8   5    0.11    0.31
  -1  -8   5    0.46    0.43
   0   8  -5    6.17    0.53
   0  -8   5    5.28    0.49
   0  -8   5    5.26    0.55
  -1   8  -5   -0.34    0.33
   1  -8   5    0.59    0.31
   1  -8   5    0.03    0.35
  -2   8  -5   20.00    0.96
   2  -8   5   19.75    0.98
   2  -8   5   18.29    0.93
  -3   8  -5   -0.16    0.37
   3  -8   5   -0.04    0.28
  -4   8  -5   -0.20    0.39
   4  -8   5    0.46    0.34
   5  -8   5    0.36    0.37
  -6   8  -5   -0.13    0.44
   6  -8   5    0.21    0.42
   6   7  -5    1.15    0.48
  -6  -7   5    1.97    0.66
   5   7  -5    2.17    0.46
   5   7  -5    1.73    0.43
  -5  -7   5    2.73    0.62
   4   7  -5    0.26    0.33
   4   7  -5    0.55    0.37
  -4  -7   5    1.05    0.51
   3   7  -5    0.02    0.29
   3   7  -5    0.07    0.34
  -3  -7   5    0.14    0.44
   2   7  -5    0.67    0.34
  -2  -7   5    1.53    0.46
  -2  -7   5    0.47    0.29
   1   7  -5    4.33    0.43
  -1  -7   5    2.53    0.36
  -1  -7   5    4.42    0.50
   0   7  -5    1.10    0.31
   0  -7   5    1.27    0.30
  -1   7  -5    0.84    0.31
   1  -7   5    1.27    0.34
   1  -7   5    1.01    0.31
  -2   7  -5    0.75    0.31
   2  -7   5    0.86    0.28
   2  -7   5    1.22    0.31
  -3   7  -5   -0.15    0.31
   3  -7   5    0.00    0.27
  -4   7  -5    1.32    0.37
   4  -7   5    1.31    0.33
  -5   7  -5   -0.10    0.34
   5  -7   5    0.05    0.31
   6  -7   5    4.58    0.53
  -7   7  -5    4.54    0.63
  -7   7  -5    4.12    0.99
   7  -7   5    4.27    0.55
   7   6  -5    1.34    0.74
  -7  -6   5    2.66    0.68
   6   6  -5    1.64    0.44
  -6  -6   5    2.36    0.59
   5   6  -5    1.90    0.40
   5   6  -5    2.51    0.38
  -5  -6   5    2.47    0.51
   4   6  -5    1.16    0.33
   4   6  -5    0.72    0.29
  -4  -6   5    0.71    0.43
   3   6  -5   -0.16    0.23
   3   6  -5    0.00    0.29
  -3  -6   5    0.43    0.40
   2   6  -5    4.71    0.68
  -2  -6   5    4.27    0.50
  -2  -6   5    4.54    0.39
   1   6  -5    1.41    0.31
  -1  -6   5    1.03    0.36
  -1  -6   5    0.90    0.26
   0   6  -5    2.75    0.35
   0  -6   5    2.17    0.37
   0  -6   5    2.08    0.31
  -1   6  -5    0.83    0.25
   1  -6   5    0.99    0.27
   1  -6   5    1.23    0.29
  -2   6  -5    5.67    0.44
   2  -6   5    7.77    0.50
   2  -6   5    7.85    0.50
  -3   6  -5    0.55    0.26
  -3   6  -5    0.69    0.31
   3  -6   5    0.78    0.27
  -4   6  -5    0.26    0.36
  -4   6  -5    0.35    0.27
   4  -6   5   -0.06    0.25
  -5   6  -5    5.72    0.60
  -5   6  -5    5.06    0.49
   5  -6   5    4.64    0.44
  -6   6  -5    7.33    0.75
  -6   6  -5    8.66    0.66
   6  -6   5    7.33    0.59
  -7   6  -5   -0.07    0.59
  -7   6  -5    0.99    0.47
   7  -6   5    0.93    0.50
   8   5  -5    0.11    0.46
  -8  -5   5    0.11    0.58
   7   5  -5    0.14    0.39
  -7  -5   5    0.39    0.52
   6   5  -5   -0.01    0.34
  -6  -5   5   -0.16    0.42
   5   5  -5   -0.31    0.29
   5   5  -5   -0.06    0.25
  -5  -5   5    0.06    0.38
   4   5  -5    3.49    0.33
   4   5  -5    3.09    0.36
  -4  -5   5    5.08    0.51
   3   5  -5    0.21    0.27
   3   5  -5    0.35    0.21
  -3  -5   5    0.38    0.36
   2   5  -5    0.47    0.27
  -2  -5   5    0.53    0.24
  -2  -5   5    0.57    0.35
   1   5  -5    1.19    0.27
  -1  -5   5    0.99    0.23
  -1  -5   5    0.86    0.32
   0   5  -5    0.12    0.22
   0  -5   5    0.09    0.20
   0  -5   5   -0.02    0.26
  -1   5  -5    0.35    0.22
  -1   5  -5    0.14    0.17
   1  -5   5    0.51    0.19
   1  -5   5    0.20    0.22
  -2   5  -5    3.13    0.32
  -2   5  -5    2.79    0.31
   2  -5   5    2.49    0.29
   2  -5   5    3.11    0.28
  -3   5  -5    7.84    0.50
  -3   5  -5    7.95    0.57
   3  -5   5    7.83    0.51
  -4   5  -5    5.50    0.51
  -4   5  -5    4.51    0.42
   4  -5   5    5.19    0.42
  -5   5  -5    0.48    0.32
  -5   5  -5   -0.33    0.39
   5  -5   5   -0.39    0.26
  -6   5  -5   -0.45    0.46
   6  -5   5    0.00    0.30
   6  -5   5    0.25    0.31
  -7   5  -5   -0.38    0.53
   7  -5   5   -0.11    0.36
   7  -5   5    0.16    0.38
  -8   5  -5    0.57    0.67
   8  -5   5    0.02    0.44
   8  -5   5    0.52    0.46
   8   4  -5    1.51    0.51
  -8  -4   5    1.85    0.61
   7   4  -5   -0.04    0.35
  -7  -4   5    0.36    0.47
   6   4  -5    4.38    0.45
  -6  -4   5    3.48    0.53
   5   4  -5    1.70    0.34
   5   4  -5    1.97    0.26
  -5  -4   5    2.11    0.43
  -5  -4   5    1.98    0.33
   4   4  -5    1.81    0.31
   4   4  -5    2.07    0.25
  -4  -4   5    1.58    0.43
   3   4  -5   -0.02    0.24
   3   4  -5    0.11    0.15
  -3  -4   5    0.12    0.32
  -3  -4   5    0.12    0.15
   2   4  -5   12.19    0.60
  -2  -4   5   12.58    0.71
  -2  -4   5   13.26    0.56
   1   4  -5    0.50    0.21
  -1  -4   5   -0.13    0.25
  -1  -4   5   -0.07    0.15
   0   4  -5    0.90    0.12
   0   4  -5    1.26    0.22
   0  -4   5    0.82    0.13
   0  -4   5    0.83    0.19
   0  -4   5    0.82    0.25
  -1   4  -5    0.09    0.18
  -1   4  -5    0.29    0.17
  -1   4  -5    0.24    0.24
   1  -4   5    0.14    0.19
   1  -4   5   -0.20    0.14
   1  -4   5    0.13    0.16
  -2   4  -5   -0.11    0.20
  -2   4  -5    0.28    0.23
  -2   4  -5    0.10    0.19
   2  -4   5    0.31    0.19
   2  -4   5    0.08    0.16
  -3   4  -5    0.64    0.28
  -3   4  -5   -0.01    0.20
   3  -4   5   -0.01    0.20
  -4   4  -5    3.18    0.35
  -4   4  -5    2.23    0.42
   4  -4   5    3.31    0.39
  -5   4  -5    0.43    0.39
   5  -4   5    0.49    0.26
   5  -4   5    0.38    0.26
  -6   4  -5   -0.21    0.43
   6  -4   5    0.37    0.31
   6  -4   5    0.49    0.29
  -7   4  -5   -0.30    0.53
   7  -4   5    0.40    0.37
   7  -4   5   -0.05    0.36
  -8   4  -5   -0.11    0.62
   8  -4   5   -0.09    0.43
   8  -4   5    0.21    0.42
   9   3  -5    1.66    0.51
   8   3  -5   18.55    0.95
  -8  -3   5   18.95    1.13
  -8  -3   5   15.58    1.07
   7   3  -5    0.94    0.36
  -7  -3   5    0.60    0.40
  -7  -3   5    1.01    0.45
   6   3  -5   -0.01    0.28
  -6  -3   5   -0.40    0.28
  -6  -3   5    0.05    0.38
   5   3  -5    0.71    0.19
   5   3  -5    0.57    0.28
  -5  -3   5    0.71    0.39
  -5  -3   5    1.06    0.26
   4   3  -5    0.96    0.18
   4   3  -5    1.06    0.26
  -4  -3   5    1.63    0.41
  -4  -3   5    1.05    0.20
   3   3  -5    8.88    0.48
   3   3  -5    8.06    0.39
  -3  -3   5    8.62    0.62
  -3  -3   5    9.13    0.38
   2   3  -5   48.01    1.54
   2   3  -5   43.57    1.58
   2   3  -5   47.51    1.61
  -2  -3   5   47.59    1.53
  -2  -3   5   47.61    1.70
  -2  -3   5   46.67    1.57
   1   3  -5    0.65    0.10
   1   3  -5    0.58    0.16
  -1  -3   5    0.92    0.15
  -1  -3   5    0.63    0.24
  -1  -3   5    0.78    0.13
   0   3  -5    2.23    0.26
   0   3  -5    2.87    0.24
   0   3  -5    2.47    0.18
   0  -3   5    2.40    0.21
   0  -3   5    2.24    0.20
   0  -3   5    2.52    0.28
  -1   3  -5    8.37    0.41
  -1   3  -5    7.68    0.40
  -1   3  -5    8.00    0.41
   1  -3   5    8.33    0.39
   1  -3   5    8.30    0.43
   1  -3   5    8.38    0.43
  -2   3  -5    3.11    0.21
  -2   3  -5    3.74    0.29
  -2   3  -5    3.05    0.31
   2  -3   5    3.41    0.25
   2  -3   5    3.00    0.26
  -3   3  -5   15.60    0.66
  -3   3  -5   15.05    0.74
   3  -3   5   14.52    0.66
  -4   3  -5    7.71    0.58
   4  -3   5    8.43    0.52
   4  -3   5    7.69    0.49
  -5   3  -5   -0.16    0.35
   5  -3   5    0.51    0.25
   5  -3   5    0.61    0.26
  -6   3  -5    1.01    0.43
   6  -3   5    1.74    0.33
   6  -3   5    2.03    0.34
  -7   3  -5    0.45    0.50
   7  -3   5    1.00    0.37
   7  -3   5    1.45    0.39
  -8   3  -5    0.33    0.61
   8  -3   5    0.50    0.45
   9   2  -5    0.74    0.46
  -9  -2   5    0.71    0.58
   8   2  -5    0.74    0.38
  -8  -2   5    0.19    0.44
  -8  -2   5    0.55    0.48
   7   2  -5    0.19    0.28
  -7  -2   5   -0.01    0.33
  -7  -2   5   -0.13    0.40
   6   2  -5    5.47    0.43
  -6  -2   5    5.95    0.57
  -6  -2   5    5.13    0.44
   5   2  -5    4.67    0.29
   5   2  -5    4.77    0.39
  -5  -2   5    4.40    0.36
  -5  -2   5    4.77    0.50
   4   2  -5   33.26    1.22
   4   2  -5   32.59    1.15
   4   2  -5   34.66    1.13
  -4  -2   5   33.12    1.19
  -4  -2   5   34.72    1.35
   3   2  -5    4.79    0.24
   3   2  -5    4.96    0.33
   3   2  -5    5.19    0.24
   3   2  -5    5.16    0.30
  -3  -2   5    4.53    0.43
  -3  -2   5    4.20    0.29
   2   2  -5    3.56    0.26
   2   2  -5    3.39    0.21
   2   2  -5    3.56    0.22
  -2  -2   5    3.73    0.35
  -2  -2   5    3.08    0.22
  -2  -2   5    3.59    0.21
   1   2  -5    0.74    0.12
   1   2  -5    0.96    0.16
   1   2  -5    0.92    0.12
   1   2  -5    0.87    0.19
  -1  -2   5    0.58    0.13
  -1  -2   5    0.89    0.12
  -1  -2   5    0.75    0.21
   0   2  -5    2.76    0.21
   0   2  -5    2.54    0.19
   0   2  -5    2.04    0.20
   0   2  -5    2.51    0.19
   0  -2   5    2.55    0.21
   0  -2   5    3.20    0.26
  -1   2  -5    0.96    0.22
  -1   2  -5    1.01    0.13
  -1   2  -5    1.13    0.17
   1  -2   5    1.36    0.18
   1  -2   5    1.00    0.21
   1  -2   5    1.25    0.18
  -2   2  -5   -0.11    0.13
  -2   2  -5   -0.22    0.20
   2  -2   5    0.03    0.12
   2  -2   5    0.04    0.15
   2  -2   5   -0.03    0.09
  -3   2  -5   33.83    1.31
   3  -2   5   33.93    1.21
   3  -2   5   34.35    1.23
  -4   2  -5   -0.49    0.30
   4  -2   5   -0.03    0.22
   4  -2   5    0.25    0.21
  -5   2  -5    1.61    0.39
   5  -2   5    1.27    0.28
   5  -2   5    1.41    0.29
  -6   2  -5    1.27    0.46
   6  -2   5    1.40    0.32
   6  -2   5    1.44    0.35
  -7   2  -5    0.61    0.53
   7  -2   5    0.57    0.35
   7  -2   5    0.06    0.35
  -8   2  -5    0.59    0.62
   8  -2   5    1.16    0.46
   8  -2   5    0.79    0.42
   9   1  -5    1.12    0.63
  -9  -1   5    1.34    0.58
   8   1  -5    1.11    0.37
  -8  -1   5    0.91    0.45
  -8  -1   5    0.64    0.41
   7   1  -5    0.25    0.28
  -7  -1   5   -0.31    0.28
  -7  -1   5    0.09    0.43
   6   1  -5    1.10    0.30
  -6  -1   5    1.84    0.44
  -6  -1   5    1.40    0.29
   5   1  -5   -0.01    0.11
   5   1  -5    0.02    0.20
  -5  -1   5    0.27    0.32
  -5  -1   5    0.06    0.18
   4   1  -5   52.50    1.70
   4   1  -5   52.89    1.79
   4   1  -5   52.87    1.80
   4   1  -5   52.85    1.70
  -4  -1   5   52.82    1.90
   3   1  -5    1.24    0.19
   3   1  -5    1.19    0.09
   3   1  -5    1.31    0.09
   3   1  -5    1.39    0.18
  -3  -1   5    1.63    0.27
  -3  -1   5    1.20    0.18
   2   1  -5   59.86    1.97
   2   1  -5   59.22    1.93
   2   1  -5   60.63    1.98
  -2  -1   5   60.50    1.93
  -2  -1   5   60.39    2.04
  -2  -1   5   58.53    1.97
   1   1  -5    1.35    0.15
   1   1  -5    1.18    0.16
   1   1  -5    1.31    0.13
   1   1  -5    1.68    0.16
  -1  -1   5    1.29    0.18
  -1  -1   5    1.32    0.15
  -1  -1   5    1.53    0.13
   0   1  -5   49.29    1.64
   0   1  -5   48.92    1.68
   0   1  -5   51.10    1.66
   0   1  -5   48.49    1.65
   0  -1   5   49.43    1.67
   0  -1   5   50.21    1.67
   0  -1   5   49.67    1.64
   0  -1   5   51.50    1.65
  -1   1  -5  115.31    3.62
  -1   1  -5  116.72    3.63
  -1   1  -5  114.69    3.67
   1  -1   5  115.63    3.63
   1  -1   5   97.60    3.62
   1  -1   5  115.50    3.65
  -2   1  -5    0.41    0.13
  -2   1  -5    0.53    0.15
  -2   1  -5    0.81    0.23
   2  -1   5    0.41    0.12
   2  -1   5    0.32    0.10
   2  -1   5    0.47    0.17
  -3   1  -5   -0.04    0.26
   3  -1   5    0.12    0.09
   3  -1   5    0.24    0.12
   3  -1   5    0.14    0.20
   3  -1   5   -0.10    0.14
  -4   1  -5    0.00    0.32
   4  -1   5    0.31    0.24
   4  -1   5   -0.01    0.19
  -5   1  -5    0.56    0.39
   5  -1   5    1.11    0.26
   5  -1   5    1.39    0.26
  -6   1  -5    2.58    0.48
   6  -1   5    2.23    0.35
   6  -1   5    2.93    0.35
  -7   1  -5   23.49    1.36
   7  -1   5   27.28    1.15
   7  -1   5   25.29    1.10
  -8   1  -5    0.48    0.65
   9   0  -5    0.40    0.43
  -9   0   5    1.13    0.52
   8   0  -5    1.31    0.36
  -8   0   5    1.40    0.47
  -8   0   5    0.42    0.38
   7   0  -5    1.93    0.33
  -7   0   5    1.96    0.43
  -7   0   5    1.42    0.34
   6   0  -5   22.33    0.91
  -6   0   5   23.73    1.06
  -6   0   5   20.56    0.94
   5   0  -5   -0.01    0.20
  -5   0   5   -0.17    0.17
  -5   0   5    0.80    0.33
   4   0  -5    8.32    0.46
   4   0  -5    9.70    0.45
  -4   0   5    9.27    0.54
   3   0  -5   13.20    0.56
   3   0  -5   14.34    0.56
  -3   0   5   14.71    0.63
   2   0  -5    1.35    0.09
   2   0  -5    1.64    0.17
   2   0  -5    1.65    0.16
  -2   0   5    1.31    0.19
  -2   0   5    1.46    0.09
  -2   0   5    1.40    0.17
  -2   0   5    1.40    0.16
   1   0  -5    0.21    0.11
   1   0  -5    0.18    0.08
   1   0  -5    0.38    0.12
   1   0  -5    0.16    0.09
  -1   0   5    0.24    0.10
  -1   0   5    0.13    0.10
  -1   0   5    0.40    0.10
  -1   0   5    0.46    0.13
   0   0  -5    1.10    0.11
   0   0  -5    1.09    0.14
   0   0  -5    0.76    0.18
   0   0   5    1.31    0.16
   0   0   5    1.22    0.19
   0   0   5    1.36    0.15
   0   0   5    0.84    0.16
   0   0   5    1.15    0.11
  -1   0  -5    0.07    0.18
  -1   0  -5    0.34    0.10
  -1   0  -5    0.04    0.07
   1   0   5    0.32    0.10
   1   0   5    0.39    0.14
  -2   0  -5   15.66    0.57
  -2   0  -5   15.82    0.69
  -2   0  -5   15.04    0.59
   2   0   5   15.72    0.63
   2   0   5   15.27    0.57
  -3   0  -5    3.21    0.23
  -3   0  -5    3.12    0.38
   3   0   5    2.38    0.28
   3   0   5    2.77    0.23
   3   0   5    2.94    0.28
  -4   0  -5    5.22    0.34
  -4   0  -5    4.20    0.46
   4   0   5    4.75    0.38
   4   0   5    4.38    0.32
  -5   0  -5    2.58    0.43
   5   0   5    2.57    0.34
   5   0   5    2.45    0.28
  -6   0  -5   -0.18    0.40
   6   0   5    0.13    0.33
  -7   0  -5    1.26    0.55
   7   0   5    0.46    0.37
  -8   0  -5    0.43    0.63
   8   0   5    0.44    0.45
  10  -1  -5    0.21    0.41
 -10   1   5   -0.35    0.57
   9  -1  -5    0.78    0.43
  -9   1   5   -0.12    0.44
   8  -1  -5    2.62    0.40
  -8   1   5    2.25    0.44
  -8   1   5    1.64    0.78
   7  -1  -5    1.40    0.30
  -7   1   5    1.18    0.32
  -7   1   5    1.50    0.41
   6  -1  -5   11.48    0.59
  -6   1   5   11.59    0.65
  -6   1   5   12.09    0.75
   5  -1  -5   -0.02    0.19
   5  -1  -5    0.61    0.25
  -5   1   5    0.61    0.28
   4  -1  -5    1.90    0.22
   4  -1  -5    2.21    0.26
  -4   1   5    2.18    0.27
   3  -1  -5   17.66    0.65
   3  -1  -5   17.35    0.68
  -3   1   5   17.28    0.71
   2  -1  -5    9.00    0.33
   2  -1  -5    9.42    0.41
   2  -1  -5    9.15    0.36
  -2   1   5    9.17    0.42
  -2   1   5    7.98    0.38
  -2   1   5    8.82    0.33
   1  -1  -5    4.70    0.21
   1  -1  -5    4.71    0.23
   1  -1  -5    4.85    0.29
  -1   1   5    4.77    0.23
  -1   1   5    4.94    0.32
  -1   1   5    4.48    0.22
  -1   1   5    4.81    0.29
   0  -1  -5   41.74    1.43
   0  -1  -5   41.95    1.37
   0  -1  -5   44.14    1.46
   0   1   5   41.03    1.46
   0   1   5   43.86    1.46
  -1  -1  -5    0.20    0.07
  -1  -1  -5    0.05    0.06
  -1  -1  -5    0.08    0.15
  -1  -1  -5   -0.09    0.18
   1   1   5    0.20    0.16
   1   1   5    0.29    0.14
  -2  -1  -5   15.68    0.57
  -2  -1  -5   16.50    0.66
  -2  -1  -5   16.76    0.72
   2   1   5   16.09    0.57
   2   1   5   15.36    0.66
  -3  -1  -5   11.67    0.67
  -3  -1  -5   12.20    0.57
   3   1   5   12.61    0.59
   3   1   5   12.26    0.49
  -4  -1  -5    0.78    0.23
  -4  -1  -5    0.27    0.33
   4   1   5    0.41    0.18
   4   1   5    0.18    0.27
  -5  -1  -5    5.74    0.58
   5   1   5    6.65    0.43
   5   1   5    6.90    0.51
  -6  -1  -5    6.36    0.63
   6   1   5    6.45    0.55
  -7  -1  -5    0.34    0.52
   7   1   5    0.32    0.41
  -8  -1  -5    0.51    0.65
   8   1   5    0.02    0.48
  10  -2  -5    0.10    0.42
 -10   2   5    0.35    0.59
   9  -2  -5    0.12    0.32
  -9   2   5   -0.03    0.45
   8  -2  -5    1.24    0.37
  -8   2   5    0.99    0.38
   7  -2  -5   -0.03    0.27
  -7   2   5   -0.34    0.37
  -7   2   5   -0.06    0.27
   6  -2  -5    4.90    0.39
  -6   2   5    5.00    0.48
   5  -2  -5    0.11    0.20
   5  -2  -5    0.01    0.25
   5  -2  -5   -0.08    0.09
  -5   2   5    0.05    0.23
   4  -2  -5    2.75    0.25
   4  -2  -5    3.44    0.32
  -4   2   5    3.02    0.16
  -4   2   5    2.98    0.17
  -4   2   5    2.98    0.30
   3  -2  -5    0.15    0.14
   3  -2  -5    0.03    0.15
  -3   2   5    0.30    0.08
  -3   2   5    0.22    0.09
  -3   2   5    0.08    0.15
   2  -2  -5    0.08    0.09
   2  -2  -5    0.47    0.16
  -2   2   5    0.32    0.14
  -2   2   5    0.10    0.10
  -2   2   5    0.28    0.09
  -2   2   5    0.27    0.11
   1  -2  -5   12.43    0.51
   1  -2  -5   13.48    0.55
   1  -2  -5   12.96    0.45
   1  -2  -5   12.98    0.56
  -1   2   5   12.72    0.45
  -1   2   5   13.50    0.50
   0  -2  -5    0.06    0.15
   0  -2  -5    0.29    0.17
   0   2   5    0.14    0.12
  -1  -2  -5    0.23    0.18
  -1  -2  -5    0.27    0.19
   1   2   5    0.43    0.16
  -2  -2  -5   -0.05    0.10
  -2  -2  -5    0.12    0.19
  -2  -2  -5    0.09    0.23
   2   2   5   -0.09    0.09
   2   2   5    0.12    0.17
  -3  -2  -5   16.08    0.80
  -3  -2  -5   15.87    0.73
   3   2   5   17.72    0.74
   3   2   5   15.64    0.60
  -4  -2  -5    0.15    0.37
  -4  -2  -5   -0.13    0.24
   4   2   5    0.07    0.19
   4   2   5    0.19    0.25
  -5  -2  -5    1.09    0.41
   5   2   5    1.45    0.35
  -6  -2  -5    0.66    0.46
   6   2   5    0.64    0.38
   7   2   5   -0.21    0.45
  10  -3  -5    0.05    0.45
 -10   3   5   -0.06    0.58
  -9   3   5   -0.61    0.83
   8  -3  -5    2.76    0.37
  -8   3   5    4.08    0.51
   7  -3  -5    0.14    0.23
  -7   3   5    0.40    0.31
  -7   3   5   -0.02    0.39
  -6   3   5    9.63    0.65
  -6   3   5   10.10    0.60
   5  -3  -5    0.76    0.29
   5  -3  -5    0.63    0.14
   5  -3  -5    1.03    0.24
  -5   3   5    0.41    0.23
   4  -3  -5   -0.07    0.22
   4  -3  -5    0.18    0.18
  -4   3   5    0.16    0.13
  -4   3   5    0.10    0.18
  -4   3   5    0.14    0.11
   3  -3  -5   10.15    0.51
   3  -3  -5    9.84    0.44
  -3   3   5    9.83    0.50
  -3   3   5    9.79    0.40
  -3   3   5    9.75    0.42
   2  -3  -5    3.65    0.22
   2  -3  -5    5.05    0.37
   2  -3  -5    3.32    0.28
  -2   3   5    3.74    0.25
   1  -3  -5    0.15    0.19
   1  -3  -5    0.20    0.07
   1  -3  -5    0.12    0.16
  -1   3   5    0.03    0.07
  -1   3   5   -0.02    0.12
   0  -3  -5   10.83    0.55
   0  -3  -5   10.41    0.51
   0   3   5   10.87    0.49
  -1  -3  -5    0.47    0.23
  -1  -3  -5    0.03    0.20
   1   3   5    0.26    0.16
  -2  -3  -5    4.27    0.39
  -2  -3  -5    3.63    0.37
   2   3   5    4.31    0.36
  -3  -3  -5    4.37    0.41
  -3  -3  -5    5.00    0.45
  -4  -3  -5   -0.18    0.29
  -4  -3  -5   -0.12    0.33
   4   3   5    0.16    0.28
  -5  -3  -5    4.31    0.52
  -5  -3  -5    2.75    0.47
   5   3   5    2.67    0.41
  -6  -3  -5    0.22    0.47
   6   3   5    0.59    0.42
  -7  -3  -5   -0.02    0.56
   7   3   5   -0.73    0.47
   9  -4  -5    2.35    0.47
  -9   4   5    1.31    0.52
   8  -4  -5    0.14    0.35
  -8   4   5    0.40    0.37
   7  -4  -5   -0.01    0.29
  -7   4   5    0.29    0.29
  -7   4   5   -0.16    0.36
   6  -4  -5    0.81    0.27
  -6   4   5    0.50    0.28
  -6   4   5    1.02    0.31
   5  -4  -5    0.59    0.28
   5  -4  -5    0.53    0.18
   5  -4  -5    1.01    0.26
  -5   4   5    0.43    0.24
   4  -4  -5    0.94    0.27
   4  -4  -5    0.61    0.21
  -4   4   5    0.76    0.16
  -4   4   5    0.77    0.24
   3  -4  -5   14.56    0.64
   3  -4  -5   12.92    0.66
   3  -4  -5   13.40    0.55
  -3   4   5   13.24    0.56
   2  -4  -5   -0.16    0.19
   2  -4  -5    0.13    0.13
   2  -4  -5    0.10    0.24
  -2   4   5    0.09    0.15
  -2   4   5    0.06    0.14
   1  -4  -5    0.01    0.19
   1  -4  -5    0.42    0.25
  -1   4   5    0.18    0.10
  -1   4   5    0.38    0.17
  -1   4   5    0.34    0.10
   0  -4  -5    3.59    0.32
   0  -4  -5    3.57    0.37
   0   4   5    3.97    0.32
  -1  -4  -5    0.62    0.24
  -1  -4  -5    0.55    0.26
   1   4   5    0.18    0.20
  -2  -4  -5    0.39    0.29
  -2  -4  -5    0.20    0.25
   2   4   5    0.47    0.31
  -3  -4  -5    7.75    0.66
  -3  -4  -5    8.62    0.62
   3   4   5    8.14    0.54
  -4  -4  -5    0.18    0.33
  -4  -4  -5    0.02    0.35
   4   4   5   -0.62    0.29
  -5  -4  -5    1.84    0.47
  -5  -4  -5    1.66    0.47
   5   4   5    0.54    0.40
  -6  -4  -5   -0.43    0.48
   6   4   5    0.12    0.46
   9  -5  -5   -0.14    0.41
  -9   5   5   -0.04    0.52
   8  -5  -5    2.55    0.42
  -8   5   5    3.00    0.52
   7  -5  -5    1.12    0.34
  -7   5   5    0.60    0.35
   6  -5  -5    4.45    0.41
  -6   5   5    3.67    0.43
  -6   5   5    3.67    0.43
   5  -5  -5    8.58    0.52
   5  -5  -5    9.31    0.60
  -5   5   5    9.33    0.60
   4  -5  -5    7.90    0.55
   4  -5  -5    8.44    0.46
  -4   5   5    8.11    0.55
  -4   5   5    7.99    0.45
   3  -5  -5    1.30    0.21
   3  -5  -5    0.90    0.27
   3  -5  -5    1.02    0.30
  -3   5   5    0.80    0.20
   2  -5  -5    3.87    0.35
   2  -5  -5    2.63    0.40
  -2   5   5    4.07    0.33
   1  -5  -5   12.61    0.60
   1  -5  -5   11.40    0.68
  -1   5   5   12.42    0.59
  -1   5   5   11.54    0.46
   0  -5  -5   10.34    0.55
   0  -5  -5    9.92    0.65
   0   5   5    9.84    0.55
  -1  -5  -5    6.02    0.44
  -1  -5  -5    5.69    0.52
   1   5   5    5.71    0.43
  -2  -5  -5   -0.09    0.30
  -2  -5  -5    0.21    0.26
   2   5   5   -0.22    0.24
  -3  -5  -5    0.03    0.30
  -3  -5  -5   -0.22    0.32
   3   5   5   -0.31    0.27
  -4  -5  -5   -0.26    0.37
  -4  -5  -5    0.34    0.37
   4   5   5   -0.49    0.33
  -5  -5  -5    0.88    0.49
  -5  -5  -5    0.66    0.48
   5   5   5    0.83    0.49
   6   5   5    0.90    0.54
   9  -6  -5    0.63    0.49
  -9   6   5    0.63    0.57
   8  -6  -5    0.14    0.40
  -8   6   5    0.02    0.45
   7  -6  -5   -0.03    0.34
  -7   6   5    0.64    0.39
   6  -6  -5    1.58    0.34
  -6   6   5    1.91    0.39
  -6   6   5    1.81    0.39
   5  -6  -5    3.31    0.42
  -5   6   5    3.41    0.34
   4  -6  -5    1.33    0.25
   4  -6  -5    1.54    0.36
   4  -6  -5    1.11    0.36
  -4   6   5    2.09    0.29
   3  -6  -5   -0.10    0.25
   3  -6  -5    0.36    0.30
  -3   6   5    0.32    0.23
  -3   6   5    0.54    0.22
   2  -6  -5    7.04    0.50
   2  -6  -5    7.53    0.57
  -2   6   5    7.32    0.50
   1  -6  -5    0.33    0.31
   1  -6  -5    0.62    0.25
  -1   6   5    1.22    0.31
   0  -6  -5    5.68    0.41
   0  -6  -5    4.19    0.46
   0   6   5    5.21    0.42
  -1  -6  -5    2.41    0.44
  -1  -6  -5    1.89    0.32
   1   6   5    2.94    0.38
  -2  -6  -5    0.52    0.36
   2   6   5   -0.08    0.30
  -3  -6  -5    2.22    0.50
  -3  -6  -5    2.26    0.41
   3   6   5    1.87    0.45
  -4  -6  -5    0.90    0.51
   4   6   5    0.68    0.44
   5   6   5    0.68    0.52
   8  -7  -5    0.26    0.44
  -8   7   5    0.02    0.52
   7  -7  -5    0.24    0.41
  -7   7   5    0.75    0.47
   6  -7  -5    2.31    0.40
  -6   7   5    2.29    0.47
  -6   7   5    1.87    0.42
   5  -7  -5    0.34    0.30
   5  -7  -5    0.47    0.37
  -5   7   5    0.44    0.35
  -5   7   5    0.80    0.32
   4  -7  -5    0.17    0.35
   4  -7  -5   -0.17    0.31
  -4   7   5    0.01    0.27
  -4   7   5    0.04    0.27
   3  -7  -5   -0.01    0.34
   3  -7  -5    0.19    0.33
  -3   7   5   -0.15    0.26
   2  -7  -5    4.70    0.52
   2  -7  -5    3.55    0.38
  -2   7   5    3.24    0.39
   1  -7  -5    9.26    0.70
   1  -7  -5    7.82    0.59
  -1   7   5    8.70    0.59
   0  -7  -5    0.33    0.29
   0  -7  -5    0.00    0.37
   0   7   5    0.11    0.29
  -1  -7  -5    0.42    0.38
   1   7   5   -0.20    0.32
  -2  -7  -5   -0.06    0.40
   2   7   5    0.12    0.35
  -3  -7  -5    0.03    0.47
   3   7   5    0.01    0.51
  -4  -7  -5    0.32    0.56
   4   7   5   -0.29    0.49
   7  -8  -5    0.05    0.44
  -7   8   5   -0.10    0.51
   6  -8  -5    0.45    0.38
  -6   8   5    1.03    0.47
   5  -8  -5    0.03    0.39
  -5   8   5    0.93    0.45
  -5   8   5    0.06    0.36
   4  -8  -5    0.24    0.38
   4  -8  -5    0.50    0.43
  -4   8   5   -0.08    0.35
   3  -8  -5   -0.17    0.41
   3  -8  -5   -0.22    0.33
  -3   8   5    0.15    0.33
   2  -8  -5   -0.13    0.42
  -2   8   5   -0.05    0.33
   1  -8  -5    0.66    0.46
  -1   8   5    0.76    0.37
   0  -8  -5    0.56    0.47
   0   8   5    0.33    0.37
  -1  -8  -5    0.25    0.49
   1   8   5    0.24    0.42
  -2  -8  -5    2.02    0.58
   2   8   5    1.43    0.48
  -3  -8  -5    3.69    0.71
   3   8   5    4.50    0.64
  -5   9   5    0.52    0.52
  -5   9   5    0.33    0.50
   4  -9  -5    0.49    0.54
  -4   9   5    0.06    0.42
   3  -9  -5    0.83    0.53
  -3   9   5    0.99    0.47
  -2   9   5   -0.38    0.40
   1  -9  -5    1.29    0.54
   0  -9  -5   -0.37    0.55
   0   9   5   -0.01    0.44
  -1  -9  -5    0.56    0.56
   1   9   5    1.78    0.56
   1  10  -6   -0.52    0.52
   1  10  -6    0.36    0.48
  -1 -10   6    0.11    0.58
   0  10  -6    1.55    0.58
   0 -10   6    2.13    0.52
  -1  10  -6   -0.14    0.53
   1 -10   6    0.58    0.46
  -2  10  -6   -0.01    0.53
   2 -10   6   -0.33    0.44
  -3  10  -6   -0.01    0.54
   3 -10   6    0.35    0.44
  -3  -9   6    0.99    0.58
   2   9  -6   -0.08    0.47
   2   9  -6    0.64    0.43
  -2  -9   6    0.07    0.63
   1   9  -6    0.20    0.47
  -1  -9   6    0.07    0.48
  -1  -9   6    0.07    0.37
   0   9  -6   -0.34    0.44
   0  -9   6    0.24    0.39
   0  -9   6   -0.43    0.45
  -1   9  -6    0.85    0.44
   1  -9   6    0.48    0.38
   1  -9   6    0.67    0.47
  -2   9  -6    0.06    0.44
   2  -9   6    0.65    0.39
  -3   9  -6   -0.17    0.55
   3  -9   6    0.28    0.41
  -4   9  -6   -0.59    0.47
   4  -9   6   -0.12    0.38
  -5   9  -6    1.98    0.61
   5  -9   6    2.11    0.51
   5   8  -6    0.50    0.61
   5   8  -6    0.92    0.50
  -5  -8   6    2.18    0.69
   4   8  -6    4.73    0.55
   4   8  -6    3.68    0.54
  -4  -8   6    5.35    0.75
   3   8  -6    0.41    0.43
   3   8  -6    0.71    0.37
  -3  -8   6    0.57    0.48
   2   8  -6    4.53    0.48
   2   8  -6    6.24    0.58
  -2  -8   6    7.50    0.71
   1   8  -6    0.40    0.40
  -1  -8   6    0.06    0.31
  -1  -8   6    0.65    0.44
   0   8  -6    0.45    0.38
   0  -8   6    0.38    0.41
   0  -8   6   -0.11    0.32
  -1   8  -6    5.04    0.51
   1  -8   6    6.49    0.59
   1  -8   6    6.47    0.56
  -2   8  -6    1.98    0.44
   2  -8   6    1.90    0.38
  -3   8  -6    0.10    0.39
   3  -8   6    0.02    0.30
  -4   8  -6    1.06    0.44
   4  -8   6    1.33    0.40
  -5   8  -6   -0.10    0.44
   5  -8   6    0.14    0.38
  -6   8  -6    0.31    0.49
   6  -8   6    0.96    0.44
   6   7  -6    3.69    0.61
  -6  -7   6    3.78    0.74
   5   7  -6    0.14    0.42
   5   7  -6    0.13    0.38
  -5  -7   6    0.45    0.55
   4   7  -6    1.33    0.42
   4   7  -6    1.61    0.37
  -4  -7   6    2.82    0.59
   3   7  -6    1.58    0.40
   3   7  -6    1.23    0.32
  -3  -7   6    2.54    0.54
   2   7  -6    0.04    0.33
  -2  -7   6    0.12    0.28
  -2  -7   6   -0.10    0.40
   1   7  -6    2.34    0.38
  -1  -7   6    1.81    0.33
  -1  -7   6    1.91    0.45
   0   7  -6    7.36    0.52
   0  -7   6    6.38    0.48
  -1   7  -6   -0.08    0.29
   1  -7   6   -0.57    0.22
   1  -7   6   -0.09    0.30
  -2   7  -6    3.77    0.42
   2  -7   6    3.70    0.40
   2  -7   6    3.67    0.40
  -3   7  -6    0.89    0.36
   3  -7   6    0.30    0.28
  -4   7  -6    2.00    0.40
   4  -7   6    1.68    0.35
  -5   7  -6    2.02    0.43
   5  -7   6    3.51    0.46
  -6   7  -6    5.08    0.59
   6  -7   6    5.30    0.54
   7   6  -6    0.47    0.45
  -7  -6   6    1.18    0.59
   6   6  -6    2.78    0.51
  -6  -6   6    3.99    0.67
   5   6  -6   -0.08    0.35
   5   6  -6    0.11    0.31
  -5  -6   6   -0.03    0.46
   4   6  -6    0.34    0.33
   4   6  -6   -0.09    0.26
  -4  -6   6    0.42    0.38
   3   6  -6    0.54    0.33
   3   6  -6    1.12    0.28
  -3  -6   6    0.92    0.43
   2   6  -6   -0.39    0.27
  -2  -6   6    0.14    0.25
  -2  -6   6    0.19    0.36
   1   6  -6    4.08    0.41
  -1  -6   6    3.57    0.45
  -1  -6   6    2.25    0.32
   0   6  -6    0.56    0.31
   0  -6   6    0.43    0.31
   0  -6   6    0.57    0.25
  -1   6  -6    0.22    0.26
   1  -6   6    0.07    0.21
   1  -6   6    0.06    0.28
  -2   6  -6    2.02    0.32
   2  -6   6    2.44    0.32
   2  -6   6    2.15    0.32
  -3   6  -6    0.73    0.33
  -3   6  -6    0.85    0.32
   3  -6   6    0.75    0.29
  -4   6  -6   -0.06    0.28
  -4   6  -6    0.11    0.39
   4  -6   6    0.25    0.29
  -5   6  -6   14.33    0.92
  -5   6  -6   12.49    0.78
   5  -6   6   13.30    0.77
  -6   6  -6    0.48    0.40
  -6   6  -6    0.12    0.51
   6  -6   6    0.10    0.35
  -7   6  -6    0.34    0.48
   7  -6   6   -0.10    0.41
   8   5  -6    3.24    0.57
  -8  -5   6    3.85    0.71
   7   5  -6    1.39    0.45
  -7  -5   6    2.81    0.64
   6   5  -6    0.95    0.39
  -6  -5   6    0.94    0.46
   5   5  -6   -0.05    0.30
   5   5  -6   -0.17    0.26
  -5  -5   6    0.40    0.43
   4   5  -6    0.74    0.31
   4   5  -6    0.92    0.25
  -4  -5   6    0.93    0.43
   3   5  -6    0.76    0.32
  -3  -5   6    0.42    0.36
  -3  -5   6    0.17    0.22
   2   5  -6    1.46    0.30
  -2  -5   6    1.09    0.38
  -2  -5   6    1.45    0.26
   1   5  -6    0.04    0.25
  -1  -5   6    0.16    0.31
  -1  -5   6   -0.25    0.20
   0   5  -6    1.70    0.29
   0   5  -6    2.32    0.17
   0  -5   6    2.61    0.36
   0  -5   6    1.92    0.28
  -1   5  -6    0.16    0.21
  -1   5  -6    0.40    0.19
   1  -5   6    0.60    0.26
   1  -5   6    0.10    0.20
  -2   5  -6    4.47    0.37
  -2   5  -6    3.11    0.34
   2  -5   6    3.57    0.31
   2  -5   6    3.67    0.35
  -3   5  -6   19.85    0.90
  -3   5  -6   18.87    0.86
   3  -5   6   20.14    0.86
  -4   5  -6    2.79    0.36
  -4   5  -6    3.29    0.45
   4  -5   6    3.65    0.38
  -5   5  -6    0.89    0.33
  -5   5  -6    1.16    0.44
   5  -5   6    0.84    0.30
  -6   5  -6   -0.03    0.46
  -6   5  -6   -0.07    0.37
   6  -5   6   -0.08    0.32
  -7   5  -6    0.32    0.60
  -7   5  -6    0.50    0.74
   8   4  -6    0.01    0.46
  -8  -4   6   -0.02    0.57
   7   4  -6   -0.01    0.33
  -7  -4   6   -0.51    0.43
   6   4  -6    2.44    0.40
  -6  -4   6    3.10    0.55
   5   4  -6    2.23    0.33
   5   4  -6    2.49    0.28
  -5  -4   6    1.37    0.40
   4   4  -6    0.05    0.18
   4   4  -6    0.09    0.26
  -4  -4   6   -0.34    0.40
  -4  -4   6    0.18    0.31
   3   4  -6    0.19    0.25
  -3  -4   6   -0.15    0.18
  -3  -4   6    0.26    0.36
  -3  -4   6    0.10    0.14
   2   4  -6    0.44    0.24
  -2  -4   6    0.74    0.34
  -2  -4   6    0.44    0.19
   1   4  -6    3.75    0.34
   1   4  -6    3.79    0.21
  -1  -4   6    3.39    0.25
  -1  -4   6    3.76    0.40
  -1  -4   6    3.68    0.29
   0   4  -6    6.51    0.32
   0   4  -6    6.57    0.42
   0  -4   6    5.91    0.36
   0  -4   6    7.86    0.49
   0  -4   6    6.49    0.39
  -1   4  -6    3.71    0.32
  -1   4  -6    4.34    0.35
   1  -4   6    3.96    0.31
   1  -4   6    3.45    0.29
   1  -4   6    3.87    0.33
  -2   4  -6    8.13    0.46
  -2   4  -6    6.66    0.49
   2  -4   6    6.87    0.41
   2  -4   6    7.35    0.45
  -3   4  -6    0.50    0.32
  -3   4  -6    0.63    0.24
   3  -4   6    0.58    0.22
  -4   4  -6    0.01    0.32
  -4   4  -6   -0.26    0.24
   4  -4   6    0.17    0.24
  -5   4  -6    0.03    0.39
  -5   4  -6   -0.12    0.28
   5  -4   6   -0.03    0.27
  -6   4  -6    0.09    0.44
   6  -4   6   -0.07    0.31
   6  -4   6    0.60    0.31
  -7   4  -6   -0.04    0.57
   7  -4   6    0.00    0.38
   7  -4   6   -0.15    0.36
  -8   4  -6   -0.38    0.68
   8  -4   6    0.24    0.44
   9   3  -6   -0.17    0.48
  -9  -3   6    0.53    0.82
   8   3  -6    1.23    0.41
  -8  -3   6    1.19    0.55
   7   3  -6    0.40    0.33
  -7  -3   6    0.70    0.45
  -7  -3   6    0.57    0.37
   6   3  -6    0.60    0.31
  -6  -3   6    0.22    0.39
  -6  -3   6    0.34    0.29
   5   3  -6    0.77    0.31
   5   3  -6    1.01    0.19
  -5  -3   6    1.31    0.44
  -5  -3   6    1.05    0.24
   4   3  -6   14.87    0.71
   4   3  -6   16.04    0.60
  -4  -3   6   15.11    0.87
  -4  -3   6   15.16    0.63
   3   3  -6    7.14    0.36
   3   3  -6    6.51    0.44
  -3  -3   6    6.82    0.55
  -3  -3   6    6.66    0.35
  -3  -3   6    5.73    0.34
   2   3  -6    1.43    0.16
   2   3  -6    1.56    0.24
  -2  -3   6    1.73    0.18
  -2  -3   6    1.81    0.34
  -2  -3   6    1.46    0.17
   1   3  -6    0.38    0.18
   1   3  -6    0.13    0.11
  -1  -3   6    0.07    0.14
  -1  -3   6    0.08    0.13
  -1  -3   6    0.18    0.25
   0   3  -6    7.77    0.37
   0   3  -6    8.18    0.41
   0  -3   6    7.11    0.41
   0  -3   6    8.00    0.40
   0  -3   6    8.46    0.50
  -1   3  -6    0.61    0.20
  -1   3  -6    0.18    0.16
  -1   3  -6    0.59    0.18
   1  -3   6    0.52    0.21
   1  -3   6    0.64    0.18
  -2   3  -6    1.46    0.28
  -2   3  -6    1.87    0.18
  -2   3  -6    2.61    0.27
   2  -3   6    1.74    0.21
   2  -3   6    2.06    0.25
  -3   3  -6    0.75    0.24
  -3   3  -6    0.41    0.30
   3  -3   6    1.25    0.25
  -4   3  -6    2.13    0.41
  -4   3  -6    2.57    0.31
   4  -3   6    2.09    0.31
  -5   3  -6    2.00    0.46
   5  -3   6    2.13    0.32
   5  -3   6    1.97    0.34
  -6   3  -6    0.37    0.46
   6  -3   6    0.00    0.30
   6  -3   6   -0.07    0.30
  -7   3  -6    2.40    0.64
   7  -3   6    1.47    0.40
   7  -3   6    1.14    0.40
  -8   3  -6   -0.38    0.67
   8  -3   6    0.33    0.44
   8  -3   6    0.33    0.44
   9   2  -6    0.34    0.44
  -9  -2   6   -0.63    0.52
   8   2  -6    3.43    0.47
  -8  -2   6    2.43    0.56
  -8  -2   6    2.09    0.48
   7   2  -6    1.11    0.35
  -7  -2   6    1.14    0.35
  -7  -2   6    1.21    0.47
   6   2  -6    1.51    0.30
  -6  -2   6    1.87    0.31
  -6  -2   6    2.65    0.50
   5   2  -6   -0.11    0.13
   5   2  -6   -0.49    0.22
  -5  -2   6    0.09    0.38
  -5  -2   6    0.25    0.19
   4   2  -6    7.93    0.34
   4   2  -6    8.23    0.47
  -4  -2   6    8.51    0.62
   3   2  -6    0.99    0.27
   3   2  -6    1.19    0.23
   3   2  -6    1.06    0.13
  -3  -2   6    1.02    0.18
  -3  -2   6    0.96    0.14
  -3  -2   6    1.02    0.30
   2   2  -6   10.00    0.42
   2   2  -6    9.66    0.47
   2   2  -6    9.75    0.40
  -2  -2   6   10.22    0.40
  -2  -2   6    9.63    0.57
  -2  -2   6   10.12    0.43
   1   2  -6    9.85    0.44
   1   2  -6    9.53    0.42
   1   2  -6   10.04    0.42
  -1  -2   6    9.53    0.41
  -1  -2   6   10.35    0.52
  -1  -2   6    9.33    0.44
   0   2  -6   23.48    0.84
   0   2  -6   22.58    0.85
   0   2  -6   22.82    0.84
   0  -2   6   23.03    0.83
   0  -2   6   22.75    0.86
   0  -2   6   24.14    0.93
  -1   2  -6   30.19    1.08
  -1   2  -6   31.90    1.12
  -1   2  -6   30.21    1.06
   1  -2   6   30.81    1.08
   1  -2   6   29.37    1.08
  -2   2  -6   34.84    1.25
  -2   2  -6   34.82    1.18
   2  -2   6   32.74    1.20
   2  -2   6   31.62    1.15
   2  -2   6   33.48    1.13
  -3   2  -6    0.81    0.21
  -3   2  -6    0.24    0.31
   3  -2   6    0.79    0.24
  -4   2  -6    2.09    0.42
   4  -2   6    1.52    0.26
   4  -2   6    1.61    0.28
  -5   2  -6    1.00    0.42
   5  -2   6    0.11    0.25
   5  -2   6   -0.10    0.27
  -6   2  -6    3.54    0.57
   6  -2   6    3.02    0.39
   6  -2   6    3.44    0.42
  -7   2  -6    8.36    0.83
   7  -2   6    7.55    0.59
   7  -2   6   10.30    0.67
  -8   2  -6    0.58    0.63
   8  -2   6    0.84    0.45
   9   1  -6    1.47    0.46
  -9  -1   6    1.04    0.52
   8   1  -6    0.74    0.38
  -8  -1   6   -0.13    0.38
  -8  -1   6    0.17    0.45
   7   1  -6    0.51    0.30
  -7  -1   6   -0.75    0.38
  -7  -1   6   -0.16    0.29
   6   1  -6    5.64    0.44
  -6  -1   6    5.73    0.55
  -6  -1   6    4.79    0.42
   5   1  -6    0.17    0.22
  -5  -1   6   -0.23    0.17
  -5  -1   6    0.02    0.37
   4   1  -6   23.94    0.92
   4   1  -6   24.29    0.93
  -4  -1   6   24.37    1.05
   3   1  -6    2.45    0.24
   3   1  -6    2.36    0.15
   3   1  -6    2.13    0.22
  -3  -1   6    2.32    0.29
  -3  -1   6    2.16    0.14
   2   1  -6   29.77    1.03
   2   1  -6   29.13    0.98
  -2  -1   6   28.70    1.03
  -2  -1   6   29.26    0.97
  -2  -1   6   29.28    1.10
   1   1  -6    1.40    0.19
   1   1  -6    1.76    0.19
   1   1  -6    1.83    0.17
  -1  -1   6    1.97    0.15
  -1  -1   6    1.81    0.21
  -1  -1   6    1.68    0.18
  -1  -1   6    2.22    0.24
   0   1  -6   36.91    1.26
   0   1  -6   36.73    1.29
   0   1  -6   37.44    1.29
   0  -1   6   36.62    1.26
   0  -1   6   37.80    1.27
   0  -1   6   37.92    1.29
  -1   1  -6   34.02    1.19
  -1   1  -6   36.71    1.22
  -1   1  -6   35.07    1.26
   1  -1   6   34.72    1.20
   1  -1   6   35.18    1.20
   1  -1   6   34.24    1.22
  -2   1  -6   11.05    0.47
  -2   1  -6    9.57    0.59
   2  -1   6   11.03    0.46
   2  -1   6   10.61    0.52
   2  -1   6   10.56    0.44
  -3   1  -6    0.45    0.29
   3  -1   6    0.48    0.13
   3  -1   6    0.53    0.19
   3  -1   6    0.49    0.22
  -4   1  -6    1.47    0.40
   4  -1   6    1.96    0.30
   4  -1   6    2.18    0.27
  -5   1  -6    0.51    0.37
   5  -1   6    0.76    0.30
   5  -1   6    0.56    0.25
  -6   1  -6    2.41    0.51
   6  -1   6    1.45    0.36
   6  -1   6    1.78    0.35
  -7   1  -6   10.48    0.91
   7  -1   6   10.08    0.80
   7  -1   6   10.99    0.77
  -8   1  -6   -0.19    0.60
   8  -1   6   -0.05    0.46
  -9   0   6    0.07    0.47
   8   0  -6    0.85    0.33
  -8   0   6    0.03    0.46
  -8   0   6    0.59    0.40
   7   0  -6    0.55    0.30
  -7   0   6   -0.05    0.28
  -7   0   6    0.52    0.43
  -6   0   6    6.11    0.58
  -6   0   6    6.56    0.49
   5   0  -6    0.32    0.23
   5   0  -6    0.20    0.24
  -5   0   6    0.93    0.34
   4   0  -6    0.39    0.22
   4   0  -6    0.25    0.19
  -4   0   6    0.39    0.25
   3   0  -6   -0.12    0.15
   3   0  -6   -0.04    0.15
  -3   0   6   -0.23    0.18
   2   0  -6    3.13    0.18
   2   0  -6    2.93    0.24
   2   0  -6    3.16    0.24
  -2   0   6    3.53    0.18
  -2   0   6    3.64    0.29
  -2   0   6    3.03    0.23
   1   0  -6   95.18    3.16
   1   0  -6   95.80    3.12
  -1   0   6   99.26    3.13
  -1   0   6   97.48    3.19
   0   0  -6   30.39    1.01
   0   0  -6   29.82    1.08
   0   0   6   29.87    1.01
   0   0   6   28.94    1.07
   0   0   6   30.02    1.05
   0   0   6   31.12    1.07
  -1   0  -6    0.10    0.10
  -1   0  -6    0.05    0.19
  -1   0  -6   -0.01    0.09
   1   0   6    0.11    0.16
   1   0   6    0.00    0.15
   1   0   6    0.10    0.12
  -2   0  -6    8.33    0.51
  -2   0  -6    7.28    0.35
  -2   0  -6    7.64    0.36
   2   0   6    7.36    0.41
   2   0   6    7.77    0.38
   2   0   6    7.06    0.46
  -3   0  -6    0.26    0.31
   3   0   6    0.16    0.24
   3   0   6    0.29    0.17
  -4   0  -6    0.59    0.37
   4   0   6   -0.37    0.44
   4   0   6    0.02    0.20
  -5   0  -6   71.45    2.56
   5   0   6   69.49    2.47
   5   0   6   70.78    2.39
  -6   0  -6   -0.14    0.44
   6   0   6   -0.07    0.33
   7   0   6    0.38    0.39
  10  -1  -6    0.33    0.50
 -10   1   6    0.31    0.60
   9  -1  -6    0.01    0.40
  -9   1   6   -0.21    0.44
   8  -1  -6    4.18    0.47
  -8   1   6    3.59    0.58
  -8   1   6    4.16    0.49
   7  -1  -6    0.07    0.28
  -7   1   6   -0.31    0.40
  -7   1   6    0.30    0.29
   6  -1  -6   -0.09    0.24
  -6   1   6   -0.02    0.23
  -6   1   6    0.25    0.36
   5  -1  -6    1.55    0.28
   5  -1  -6    1.11    0.24
  -5   1   6    2.19    0.36
   4  -1  -6    0.25    0.18
   4  -1  -6    0.14    0.21
  -4   1   6    0.18    0.20
   3  -1  -6    0.44    0.18
   3  -1  -6    0.43    0.14
  -3   1   6    0.69    0.18
  -3   1   6    0.54    0.07
  -3   1   6    0.45    0.07
   2  -1  -6    5.09    0.32
   2  -1  -6    4.79    0.25
   2  -1  -6    4.08    0.22
  -2   1   6    4.43    0.26
  -2   1   6    4.47    0.32
  -2   1   6    4.54    0.23
   1  -1  -6    1.34    0.12
   1  -1  -6    1.37    0.19
   1  -1  -6    1.46    0.16
  -1   1   6    1.65    0.14
  -1   1   6    1.35    0.19
  -1   1   6    1.67    0.16
   0  -1  -6    0.12    0.07
   0  -1  -6    0.02    0.16
   0  -1  -6   -0.02    0.07
   0   1   6    0.14    0.13
   0   1   6    0.08    0.13
  -1  -1  -6   19.30    0.64
  -1  -1  -6   19.06    0.79
  -1  -1  -6   18.88    0.65
  -1  -1  -6   19.14    0.76
   1   1   6   19.42    0.75
  -2  -1  -6    8.68    0.36
  -2  -1  -6    8.69    0.56
  -2  -1  -6    8.40    0.36
  -2  -1  -6    8.28    0.47
   2   1   6    9.10    0.47
  -3  -1  -6   10.39    0.55
  -3  -1  -6   10.25    0.67
   3   1   6   10.76    0.49
  -4  -1  -6   10.31    0.56
  -4  -1  -6   11.71    0.74
   4   1   6   11.20    0.50
   4   1   6   10.14    0.61
  -5  -1  -6    1.52    0.43
   5   1   6    1.17    0.38
  -6  -1  -6    0.36    0.45
   6   1   6   -0.31    0.36
  -7  -1  -6    1.22    0.60
  10  -2  -6    0.09    0.38
 -10   2   6   -0.46    0.55
   9  -2  -6    0.40    0.44
  -9   2   6    0.13    0.45
   8  -2  -6    3.31    0.45
  -8   2   6    2.18    0.43
  -8   2   6    1.33    0.61
   7  -2  -6    0.11    0.29
  -7   2   6   -0.15    0.27
  -7   2   6   -0.16    0.39
   6  -2  -6    4.23    0.42
   6  -2  -6    3.82    0.37
  -6   2   6    4.37    0.47
   5  -2  -6    2.37    0.34
   5  -2  -6    2.65    0.30
  -5   2   6    2.39    0.34
   4  -2  -6    0.16    0.20
   4  -2  -6    0.38    0.18
  -4   2   6    0.42    0.21
  -4   2   6    0.29    0.09
  -4   2   6    0.24    0.08
   3  -2  -6   13.42    0.54
   3  -2  -6   14.44    0.61
  -3   2   6   15.19    0.63
  -3   2   6   13.70    0.50
  -3   2   6   12.81    0.50
   2  -2  -6   11.66    0.45
   2  -2  -6   11.25    0.46
   2  -2  -6   11.99    0.54
  -2   2   6   12.26    0.46
  -2   2   6   12.26    0.56
   1  -2  -6    6.37    0.39
   1  -2  -6    6.37    0.39
   1  -2  -6    6.34    0.24
  -1   2   6    7.19    0.33
  -1   2   6    5.86    0.36
  -1   2   6    6.08    0.25
   0  -2  -6    0.91    0.21
   0  -2  -6    1.09    0.22
   0   2   6    0.79    0.17
  -1  -2  -6   19.00    0.79
  -1  -2  -6   18.35    0.80
   1   2   6   18.93    0.76
  -2  -2  -6    2.41    0.30
  -2  -2  -6    1.75    0.33
  -2  -2  -6    2.04    0.13
   2   2   6    1.85    0.28
  -3  -2  -6    8.96    0.69
  -3  -2  -6   10.40    0.59
   3   2   6   11.40    0.62
  -4  -2  -6    5.20    0.51
  -4  -2  -6    5.40    0.43
   4   2   6    5.23    0.45
  -5  -2  -6    2.86    0.49
   5   2   6    2.04    0.40
  -6  -2  -6    0.08    0.48
   6   2   6   -0.24    0.39
  -7  -2  -6   -0.39    0.56
   7   2   6   -0.30    0.49
   8  -3  -6    1.38    0.35
  -8   3   6    1.91    0.44
   7  -3  -6    0.06    0.27
  -7   3   6    0.16    0.29
  -7   3   6   -0.41    0.36
   6  -3  -6    0.48    0.29
  -6   3   6    1.10    0.31
   5  -3  -6    2.85    0.38
   5  -3  -6    2.91    0.31
  -5   3   6    2.89    0.34
   4  -3  -6    1.44    0.22
   4  -3  -6    1.06    0.27
  -4   3   6    0.93    0.23
  -4   3   6    0.99    0.14
   3  -3  -6    2.98    0.22
   3  -3  -6    3.09    0.31
  -3   3   6    2.83    0.20
  -3   3   6    2.39    0.22
  -3   3   6    2.36    0.30
   2  -3  -6    0.23    0.21
   2  -3  -6   -0.10    0.10
   2  -3  -6    0.10    0.18
  -2   3   6    0.01    0.13
  -2   3   6    0.06    0.12
   1  -3  -6    4.54    0.34
   1  -3  -6    3.72    0.34
  -1   3   6    3.31    0.17
  -1   3   6    4.49    0.30
   0  -3  -6    0.02    0.23
   0  -3  -6   -0.03    0.20
   0   3   6   -0.15    0.16
  -1  -3  -6   12.72    0.68
  -1  -3  -6   12.99    0.67
   1   3   6   14.07    0.63
  -2  -3  -6    0.47    0.29
  -2  -3  -6    0.73    0.27
   2   3   6    0.79    0.25
  -3  -3  -6    1.67    0.40
  -3  -3  -6    1.99    0.33
   3   3   6    1.55    0.31
  -4  -3  -6    0.29    0.30
  -4  -3  -6    0.37    0.35
   4   3   6    0.26    0.32
  -5  -3  -6   -0.11    0.42
   5   3   6   -0.12    0.33
  -6  -3  -6    0.43    0.53
   6   3   6    0.32    0.64
   9  -4  -6    0.10    0.41
  -9   4   6    0.00    0.46
   8  -4  -6    0.27    0.32
  -8   4   6    0.76    0.42
   7  -4  -6    0.43    0.29
  -7   4   6   -0.25    0.38
  -7   4   6    0.21    0.31
   6  -4  -6    3.95    0.37
   6  -4  -6    3.07    0.41
  -6   4   6    3.26    0.39
   5  -4  -6    4.98    0.37
  -5   4   6    4.38    0.41
  -5   4   6    5.33    0.32
   4  -4  -6    5.81    0.45
   4  -4  -6    6.33    0.38
  -4   4   6    5.36    0.44
  -4   4   6    5.07    0.33
   3  -4  -6    1.73    0.29
   3  -4  -6    1.13    0.19
  -3   4   6    1.14    0.27
  -3   4   6    1.29    0.20
   2  -4  -6    7.57    0.52
   2  -4  -6    7.29    0.46
   2  -4  -6    7.17    0.33
  -2   4   6    6.24    0.38
   1  -4  -6   -0.02    0.21
   1  -4  -6   -0.15    0.24
  -1   4   6    0.00    0.18
   0  -4  -6    0.13    0.23
   0  -4  -6    0.20    0.26
   0   4   6    0.25    0.20
  -1  -4  -6    3.22    0.36
  -1  -4  -6    3.04    0.40
   1   4   6    3.22    0.33
  -2  -4  -6   -0.34    0.25
  -2  -4  -6   -0.05    0.28
   2   4   6    0.30    0.25
  -3  -4  -6    3.23    0.42
  -3  -4  -6    2.97    0.42
   3   4   6    3.09    0.42
  -4  -4  -6    0.12    0.38
  -4  -4  -6    0.28    0.35
   4   4   6    0.41    0.38
  -5  -4  -6    0.10    0.44
   5   4   6   -0.12    0.41
  -6  -4  -6   -0.25    0.53
   6   4   6   -1.04    0.45
   9  -5  -6    0.59    0.45
  -9   5   6    0.57    0.54
   8  -5  -6    1.74    0.43
  -8   5   6    1.52    0.47
   7  -5  -6    0.98    0.35
  -7   5   6    0.29    0.38
  -7   5   6    0.81    0.37
   6  -5  -6    3.23    0.44
   6  -5  -6    3.67    0.39
   5  -5  -6    1.65    0.36
   5  -5  -6    1.89    0.29
  -5   5   6    1.80    0.25
  -5   5   6    1.33    0.33
   4  -5  -6    2.09    0.33
   4  -5  -6    1.98    0.25
  -4   5   6    1.93    0.25
  -4   5   6    1.40    0.31
   3  -5  -6    0.09    0.18
   3  -5  -6    0.29    0.26
   3  -5  -6    0.04    0.29
  -3   5   6    0.15    0.19
   2  -5  -6    7.96    0.61
   2  -5  -6    8.04    0.52
  -2   5   6    7.82    0.39
  -2   5   6    7.84    0.47
   1  -5  -6    0.06    0.30
   1  -5  -6    0.07    0.24
  -1   5   6    0.18    0.21
   0  -5  -6    7.72    0.52
   0  -5  -6    6.04    0.51
   0   5   6    6.21    0.47
  -1  -5  -6   10.38    0.69
  -1  -5  -6    8.56    0.60
   1   5   6    9.09    0.58
  -2  -5  -6    1.17    0.37
  -2  -5  -6    0.58    0.31
   2   5   6    0.96    0.32
  -3  -5  -6    0.18    0.33
  -3  -5  -6   -0.10    0.34
   3   5   6   -0.02    0.33
  -4  -5  -6   -0.09    0.41
  -4  -5  -6    0.43    0.41
   4   5   6   -0.06    0.37
  -5  -5  -6    0.40    0.51
  -5  -5  -6    0.43    0.50
   5   5   6    0.27    0.48
  -9   6   6   -0.39    0.54
   8  -6  -6   -0.35    0.39
   7  -6  -6    1.90    0.41
  -7   6   6    1.46    0.43
   6  -6  -6    6.08    0.49
   6  -6  -6    6.70    0.58
   5  -6  -6    0.07    0.33
   5  -6  -6    0.26    0.27
  -5   6   6    0.24    0.32
  -5   6   6    0.23    0.25
   4  -6  -6    0.93    0.24
   4  -6  -6    0.80    0.32
  -4   6   6    1.60    0.37
  -4   6   6    1.00    0.26
   3  -6  -6    2.53    0.43
   3  -6  -6    3.07    0.37
  -3   6   6    3.55    0.36
   2  -6  -6    1.26    0.35
   2  -6  -6    1.46    0.32
  -2   6   6    1.21    0.29
   1  -6  -6    7.17    0.54
   1  -6  -6    7.92    0.62
  -1   6   6    7.78    0.52
   0  -6  -6    5.34    0.44
   0  -6  -6    4.97    0.53
   0   6   6    6.21    0.48
  -1  -6  -6    0.01    0.34
  -1  -6  -6    0.29    0.29
   1   6   6    0.37    0.31
  -2  -6  -6    0.77    0.37
  -2  -6  -6    0.20    0.38
   2   6   6    0.64    0.35
  -3  -6  -6    0.32    0.44
  -3  -6  -6    1.25    0.42
   3   6   6    1.23    0.44
  -4  -6  -6    1.64    0.64
  -4  -6  -6    1.20    0.53
   4   6   6    0.76    0.47
   8  -7  -6    1.14    0.46
  -8   7   6    0.47    0.56
   7  -7  -6    3.46    0.51
  -7   7   6    4.43    0.61
   6  -7  -6    0.48    0.35
   6  -7  -6    0.34    0.41
  -6   7   6    0.24    0.43
   5  -7  -6    0.46    0.37
   5  -7  -6    0.30    0.30
  -5   7   6    0.28    0.37
  -5   7   6    0.17    0.40
   4  -7  -6    0.53    0.34
   4  -7  -6    0.43    0.36
  -4   7   6    0.82    0.32
   3  -7  -6   -0.01    0.31
   3  -7  -6   -0.12    0.37
  -3   7   6    0.11    0.29
   2  -7  -6    0.16    0.37
   2  -7  -6    0.38    0.31
  -2   7   6   -0.01    0.30
   1  -7  -6    2.53    0.38
   1  -7  -6    3.52    0.53
  -1   7   6    2.32    0.38
   0  -7  -6    0.82    0.45
   0  -7  -6    1.27    0.35
   0   7   6    1.17    0.36
  -1  -7  -6    0.34    0.36
  -1  -7  -6   -0.10    0.43
   1   7   6    0.04    0.36
  -2  -7  -6    0.43    0.50
   2   7   6    1.01    0.43
  -3  -7  -6    0.29    0.53
   3   7   6    1.18    0.49
   7  -8  -6    0.39    0.45
  -7   8   6    0.80    0.52
  -6   8   6    0.16    0.49
  -6   8   6    0.93    0.46
   5  -8  -6    0.21    0.45
  -5   8   6    0.65    0.46
   4  -8  -6    3.27    0.49
   4  -8  -6    2.93    0.56
  -4   8   6    2.63    0.46
   3  -8  -6    6.50    0.56
   3  -8  -6    6.08    0.63
  -3   8   6    7.79    0.59
   2  -8  -6    0.09    0.45
  -2   8   6    0.05    0.36
   1  -8  -6    1.01    0.51
  -1   8   6    0.79    0.38
   0  -8  -6    1.46    0.54
   0   8   6    1.48    0.45
  -1  -8  -6    0.31    0.51
   1   8   6    0.42    0.44
  -2  -8  -6    3.79    0.73
   2   8   6    3.15    0.58
   4  -9  -6    0.41    0.81
  -4   9   6    0.01    0.48
   3  -9  -6    1.95    0.57
  -3   9   6    2.37    0.52
   2  -9  -6    0.54    0.57
   1  -9  -6   -0.07    0.52
  -1   9   6   -0.61    0.42
   0  -9  -6    0.25    0.57
   0   9   6    0.44    0.51
  -1 -10   7    1.29    0.65
  -1 -10   7    1.01    0.50
   0  10  -7   -0.33    0.54
   0 -10   7    0.94    0.70
   0 -10   7    0.35    0.47
  -1  10  -7    1.09    0.59
   1 -10   7    2.11    0.52
  -2  10  -7    0.59    0.57
   2 -10   7    1.18    0.50
   3   9  -7    0.02    0.52
   3   9  -7    0.85    0.53
  -3  -9   7    0.36    0.63
   2   9  -7    2.54    0.50
   1   9  -7    0.11    0.51
  -1  -9   7    0.38    0.39
  -1  -9   7    0.86    0.56
   0   9  -7    0.45    0.48
   0  -9   7    1.16    0.51
   0  -9   7    0.30    0.39
  -1   9  -7    0.11    0.46
   1  -9   7   -0.14    0.36
  -2   9  -7    0.93    0.58
   2  -9   7    0.38    0.39
  -3   9  -7    0.25    0.51
   3  -9   7    0.11    0.39
  -4   9  -7    0.01    0.49
   4  -9   7   -0.31    0.41
   5   8  -7   -0.18    0.51
  -5  -8   7    0.04    0.64
   4   8  -7    2.46    0.47
   4   8  -7    2.10    0.52
  -4  -8   7    1.96    0.65
   3   8  -7    0.19    0.37
   3   8  -7   -0.01    0.43
  -3  -8   7    0.36    0.53
   2   8  -7    4.16    0.53
  -2  -8   7    3.41    0.45
  -2  -8   7    5.49    0.63
   1   8  -7    4.24    0.54
  -1  -8   7    3.34    0.56
  -1  -8   7    3.35    0.46
   0   8  -7    5.21    0.56
   0  -8   7    4.52    0.48
   0  -8   7    5.43    0.58
  -1   8  -7    0.75    0.38
   1  -8   7   -0.09    0.34
   1  -8   7    0.51    0.40
  -2   8  -7    0.37    0.41
   2  -8   7    1.03    0.35
  -3   8  -7    0.62    0.40
   3  -8   7    0.61    0.37
  -4   8  -7    3.17    0.93
  -5   8  -7    0.01    0.51
   5  -8   7    0.19    0.40
   6   7  -7    1.49    0.53
  -6  -7   7    1.76    0.67
   5   7  -7    0.49    0.44
   4   7  -7    0.08    0.39
   4   7  -7    0.64    0.34
  -4  -7   7    0.07    0.50
   3   7  -7    0.07    0.38
   3   7  -7    0.07    0.30
  -3  -7   7    0.11    0.46
   2   7  -7    2.44    0.43
  -2  -7   7    3.99    0.44
  -2  -7   7    3.21    0.52
   1   7  -7    3.16    0.44
  -1  -7   7    2.96    0.40
  -1  -7   7    3.08    0.48
   0   7  -7   12.53    0.74
   0  -7   7   11.83    0.72
   0  -7   7   12.02    0.80
  -1   7  -7    0.21    0.32
   1  -7   7    0.32    0.29
   1  -7   7    0.72    0.36
  -2   7  -7    0.23    0.33
   2  -7   7   -0.06    0.28
  -3   7  -7    1.23    0.40
   3  -7   7    0.97    0.32
  -4   7  -7    0.81    0.40
   4  -7   7    0.82    0.36
   5  -7   7   11.15    0.80
  -6   7  -7    3.34    0.56
   6  -7   7    4.24    0.53
   7   6  -7   -0.04    0.45
  -7  -6   7    0.55    0.58
   6   6  -7   -0.10    0.42
  -6  -6   7   -0.11    0.54
   5   6  -7    0.49    0.40
  -5  -6   7    0.03    0.43
   4   6  -7    1.53    0.40
   4   6  -7    1.29    0.31
  -4  -6   7    2.25    0.49
   3   6  -7    0.79    0.35
  -3  -6   7    0.95    0.29
  -3  -6   7    1.22    0.44
   2   6  -7   13.18    0.72
  -2  -6   7   13.35    0.68
  -2  -6   7   13.40    0.87
   1   6  -7    0.06    0.29
  -1  -6   7    0.39    0.34
  -1  -6   7    0.10    0.27
   0   6  -7    0.30    0.26
   0  -6   7    0.47    0.32
   0  -6   7    0.26    0.24
  -1   6  -7    2.71    0.36
   1  -6   7    3.08    0.36
   1  -6   7    3.97    0.39
  -2   6  -7    0.53    0.30
   2  -6   7    1.60    0.31
  -3   6  -7    8.19    0.59
   3  -6   7    7.22    0.54
  -4   6  -7   35.65    1.47
   4  -6   7   38.15    1.44
  -5   6  -7    1.84    0.42
  -5   6  -7    2.09    0.53
   5  -6   7    1.48    0.40
  -6   6  -7    0.97    0.61
   6  -6   7   -0.09    0.42
  -7   6  -7    0.69    0.71
   7  -6   7    0.36    0.47
   8   5  -7    1.15    0.52
  -8  -5   7    0.71    0.64
   7   5  -7    0.35    0.41
  -7  -5   7    0.09    0.52
   6   5  -7   -0.06    0.36
  -6  -5   7    0.84    0.52
   5   5  -7   -0.31    0.32
   5   5  -7    0.37    0.35
  -5  -5   7    0.40    0.45
   4   5  -7    0.31    0.31
   4   5  -7   -0.02    0.23
  -4  -5   7    0.33    0.38
   3   5  -7    9.78    0.62
  -3  -5   7   10.47    0.55
  -3  -5   7   10.96    0.78
   2   5  -7    0.24    0.27
  -2  -5   7   -0.47    0.34
  -2  -5   7    0.13    0.22
   1   5  -7    0.27    0.28
  -1  -5   7   -0.08    0.33
  -1  -5   7   -0.08    0.21
   0   5  -7    0.07    0.25
   0  -5   7    0.22    0.22
   0  -5   7   -0.13    0.29
  -1   5  -7    2.22    0.31
  -1   5  -7    2.90    0.27
   1  -5   7    1.79    0.28
   1  -5   7    2.65    0.33
  -2   5  -7    3.02    0.39
  -2   5  -7    2.58    0.34
   2  -5   7    3.37    0.31
   2  -5   7    2.89    0.33
  -3   5  -7   25.36    1.06
  -3   5  -7   26.76    1.10
   3  -5   7   24.55    1.03
  -4   5  -7    0.03    0.29
   4  -5   7    0.35    0.29
  -5   5  -7    0.81    0.46
  -5   5  -7    0.87    0.37
   5  -5   7    0.99    0.34
  -6   5  -7    0.43    0.40
  -6   5  -7   -0.12    0.54
   6  -5   7   -0.41    0.33
  -7   5  -7    0.11    0.63
  -7   5  -7    0.31    0.48
   7  -5   7    0.45    0.44
   8   4  -7    0.23    0.45
  -8  -4   7    0.33    0.76
   7   4  -7    0.07    0.36
  -7  -4   7   -0.51    0.48
   6   4  -7    0.69    0.35
  -6  -4   7    0.04    0.45
   5   4  -7    2.15    0.36
  -5  -4   7    1.72    0.47
   4   4  -7    3.93    0.30
   4   4  -7    4.02    0.39
  -4  -4   7    2.98    0.49
  -4  -4   7    3.55    0.33
   3   4  -7    0.59    0.28
  -3  -4   7    0.12    0.40
  -3  -4   7    0.30    0.14
  -3  -4   7    0.10    0.19
   2   4  -7    3.42    0.22
   2   4  -7    3.35    0.34
  -2  -4   7    2.91    0.29
  -2  -4   7    3.71    0.46
   1   4  -7    0.45    0.22
   1   4  -7    0.37    0.14
  -1  -4   7    0.63    0.20
  -1  -4   7    0.58    0.33
   0   4  -7    6.22    0.35
   0   4  -7    6.47    0.44
   0  -4   7    6.09    0.42
   0  -4   7    6.95    0.50
  -1   4  -7   23.30    0.94
  -1   4  -7   23.52    0.92
   1  -4   7   23.50    0.92
   1  -4   7   23.85    0.95
  -2   4  -7    2.41    0.34
  -2   4  -7    2.78    0.33
   2  -4   7    2.29    0.26
   2  -4   7    1.45    0.26
  -3   4  -7    2.58    0.38
  -3   4  -7    2.35    0.32
   3  -4   7    1.86    0.27
  -4   4  -7    0.85    0.30
  -4   4  -7    0.97    0.43
   4  -4   7    0.94    0.29
  -5   4  -7    0.17    0.40
  -5   4  -7   -0.24    0.32
   5  -4   7    0.14    0.29
  -6   4  -7    0.25    0.36
  -6   4  -7   -0.27    0.51
   6  -4   7    0.16    0.34
  -7   4  -7    2.38    0.54
  -7   4  -7    1.42    0.65
   7  -4   7    2.78    0.49
   9   3  -7    0.05    0.47
  -9  -3   7    0.32    0.63
   8   3  -7    0.67    0.42
  -8  -3   7    0.87    0.56
   7   3  -7    2.22    0.39
  -7  -3   7    1.25    0.52
  -7  -3   7    2.02    0.42
   6   3  -7    4.10    0.42
  -6  -3   7    4.13    0.42
  -6  -3   7    3.79    0.55
   5   3  -7    2.32    0.35
  -5  -3   7    2.82    0.48
  -5  -3   7    2.55    0.30
   4   3  -7    0.94    0.17
   4   3  -7    0.43    0.25
  -4  -3   7    0.50    0.18
  -4  -3   7    1.17    0.42
   3   3  -7    0.07    0.24
   3   3  -7    0.29    0.21
  -3  -3   7    0.21    0.17
  -3  -3   7    0.63    0.38
   2   3  -7    8.28    0.39
   2   3  -7    8.29    0.47
  -2  -3   7    7.94    0.62
  -2  -3   7    8.04    0.41
   1   3  -7    6.98    0.42
   1   3  -7    7.21    0.36
  -1  -3   7    6.31    0.39
  -1  -3   7    7.20    0.38
  -1  -3   7    7.89    0.57
   0   3  -7    3.56    0.30
   0   3  -7    2.66    0.25
   0  -3   7    2.46    0.30
   0  -3   7    2.43    0.32
   0  -3   7    2.38    0.25
  -1   3  -7    3.23    0.31
  -1   3  -7    2.76    0.27
  -1   3  -7    2.59    0.26
   1  -3   7    2.94    0.32
   1  -3   7    3.04    0.27
  -2   3  -7    0.80    0.30
  -2   3  -7    1.29    0.24
   2  -3   7    0.96    0.23
   2  -3   7    1.21    0.23
  -3   3  -7    0.63    0.34
  -3   3  -7    0.45    0.23
   3  -3   7    0.07    0.25
  -4   3  -7   -0.46    0.32
  -4   3  -7   -0.20    0.25
   4  -3   7    0.08    0.25
  -5   3  -7    1.64    0.35
  -5   3  -7    2.04    0.49
   5  -3   7    1.49    0.33
  -6   3  -7   -0.08    0.48
   6  -3   7    0.59    0.35
  -7   3  -7   -0.17    0.54
   7  -3   7    0.32    0.40
   9   2  -7   -0.26    0.44
  -9  -2   7   -0.29    0.59
  -9  -2   7    0.13    0.55
   8   2  -7    1.25    0.41
  -8  -2   7    1.56    0.47
  -8  -2   7    1.53    0.53
   7   2  -7    0.38    0.33
  -7  -2   7    0.32    0.45
  -7  -2   7    0.56    0.33
   6   2  -7    0.29    0.26
  -6  -2   7    0.09    0.25
  -6  -2   7    0.54    0.41
   5   2  -7    0.41    0.28
  -5  -2   7    0.84    0.40
  -5  -2   7    0.33    0.21
   4   2  -7    0.20    0.25
   4   2  -7    0.27    0.20
   4   2  -7    0.15    0.11
  -4  -2   7    0.28    0.36
   3   2  -7    1.15    0.16
   3   2  -7    1.24    0.25
   3   2  -7    1.39    0.20
  -3  -2   7    1.17    0.15
  -3  -2   7    0.41    0.30
   2   2  -7   24.25    0.89
   2   2  -7   27.34    0.96
   2   2  -7   26.18    0.92
  -2  -2   7   25.23    0.94
  -2  -2   7   25.87    0.89
  -2  -2   7   25.37    1.05
   1   2  -7    0.93    0.18
   1   2  -7    1.48    0.21
  -1  -2   7    0.75    0.15
  -1  -2   7    1.12    0.25
  -1  -2   7    0.98    0.23
   0   2  -7    0.94    0.19
   0   2  -7    0.78    0.19
   0  -2   7    0.50    0.16
   0  -2   7    0.62    0.21
  -1   2  -7    2.31    0.29
  -1   2  -7    2.50    0.23
  -1   2  -7    2.67    0.25
   1  -2   7    2.27    0.24
   1  -2   7    2.42    0.26
  -2   2  -7    0.68    0.19
  -2   2  -7    0.18    0.27
   2  -2   7   -0.02    0.17
   2  -2   7    0.47    0.20
  -3   2  -7    0.61    0.33
  -3   2  -7    0.21    0.21
   3  -2   7    0.25    0.24
  -4   2  -7   -0.09    0.33
  -4   2  -7    0.34    0.24
   4  -2   7    0.55    0.26
  -5   2  -7    0.25    0.39
   5  -2   7    0.28    0.26
   5  -2   7    0.10    0.30
  -6   2  -7   -0.32    0.46
   6  -2   7   -0.10    0.30
   6  -2   7   -0.01    0.33
  -7   2  -7    2.67    0.65
   7  -2   7    1.77    0.44
   9   1  -7    0.27    0.42
  -9  -1   7    0.22    0.48
  -9  -1   7   -0.01    0.56
   8   1  -7    0.02    0.36
  -8  -1   7   -0.35    0.47
  -8  -1   7    0.03    0.39
   7   1  -7    0.41    0.30
  -7  -1   7    0.59    0.46
  -7  -1   7    0.60    0.32
   6   1  -7    7.52    0.52
  -6  -1   7    6.79    0.70
  -6  -1   7    8.04    0.54
   5   1  -7    0.14    0.23
   5   1  -7   -0.17    0.23
  -5  -1   7   -0.06    0.36
   4   1  -7    5.07    0.38
   4   1  -7    5.83    0.38
  -4  -1   7    3.28    0.42
   3   1  -7    9.09    0.46
   3   1  -7    8.53    0.35
   3   1  -7   10.34    0.47
  -3  -1   7    8.89    0.35
  -3  -1   7    8.85    0.58
   2   1  -7    3.64    0.27
   2   1  -7    3.65    0.27
  -2  -1   7    4.30    0.35
  -2  -1   7    3.66    0.22
   1   1  -7   42.77    1.48
   1   1  -7   41.63    1.45
   1   1  -7   44.57    1.47
  -1  -1   7   45.72    1.53
  -1  -1   7   41.83    1.48
   0   1  -7    1.11    0.16
   0   1  -7    0.81    0.20
   0  -1   7    0.97    0.19
   0  -1   7    1.09    0.18
  -1   1  -7    0.28    0.15
  -1   1  -7   -0.27    0.21
   1  -1   7    0.13    0.16
   1  -1   7    0.22    0.19
   1  -1   7    0.21    0.19
  -2   1  -7    9.63    0.46
  -2   1  -7    8.94    0.60
   2  -1   7   10.10    0.52
   2  -1   7    9.69    0.45
  -3   1  -7    1.76    0.36
  -3   1  -7    2.15    0.26
   3  -1   7    1.75    0.20
   3  -1   7    1.77    0.32
  -4   1  -7    4.58    0.47
   4  -1   7    4.83    0.36
   4  -1   7    4.96    0.42
  -5   1  -7    8.69    0.71
   5  -1   7   12.72    0.68
   5  -1   7   11.99    0.63
  -6   1  -7    0.80    0.50
   6  -1   7    0.45    0.36
   6  -1   7    0.49    0.35
  -7   1  -7   -0.10    0.56
   7  -1   7    0.57    0.81
   9   0  -7    0.28    0.46
  -9   0   7    0.04    0.44
   8   0  -7    4.42    0.47
  -8   0   7    2.72    0.45
  -8   0   7    2.76    0.58
   7   0  -7    1.52    0.34
  -7   0   7    1.55    0.34
  -7   0   7    1.32    0.48
   6   0  -7    0.11    0.23
  -6   0   7    0.25    0.23
  -6   0   7    0.49    0.39
   5   0  -7    0.96    0.26
   5   0  -7    1.45    0.30
  -5   0   7    0.93    0.35
   4   0  -7    0.56    0.23
   4   0  -7    0.42    0.21
  -4   0   7    0.59    0.29
   3   0  -7    0.72    0.20
   3   0  -7    0.68    0.08
   3   0  -7    0.67    0.19
  -3   0   7    0.88    0.08
  -3   0   7    0.95    0.25
   2   0  -7    0.19    0.16
   2   0  -7    0.02    0.10
   2   0  -7    0.06    0.14
  -2   0   7    0.17    0.10
  -2   0   7    0.34    0.17
   1   0  -7   52.44    1.71
   1   0  -7   50.20    1.72
   1   0  -7   52.82    1.76
  -1   0   7   53.02    1.79
  -1   0   7   51.48    1.72
  -1   0   7   50.42    1.71
   0   0  -7    0.42    0.21
   0   0  -7    0.45    0.12
   0   0   7    0.39    0.13
   0   0   7    0.29    0.15
   0   0   7    0.44    0.16
  -1   0  -7   -0.36    0.21
  -1   0  -7    0.17    0.11
  -1   0  -7   -0.04    0.12
   1   0   7   -0.09    0.18
   1   0   7    0.05    0.15
  -2   0  -7    3.74    0.41
   2   0   7    3.05    0.31
   2   0   7    4.08    0.31
  -3   0  -7    1.53    0.21
  -3   0  -7    1.16    0.36
   3   0   7    1.52    0.21
   3   0   7    0.99    0.28
  -4   0  -7    3.94    0.48
   4   0   7    2.63    0.27
   4   0   7    1.02    0.30
  -5   0  -7   15.24    0.94
   5   0   7   12.64    0.80
  -6   0  -7    3.30    0.58
   6   0   7    2.28    0.46
  -7   0  -7    0.78    0.57
   7   0   7   -0.80    0.40
  10  -1  -7    0.41    0.53
 -10   1   7    0.42    0.58
  -9   1   7    0.41    0.46
   8  -1  -7    4.60    0.47
  -8   1   7    6.38    0.60
  -8   1   7    3.97    0.63
   7  -1  -7   -0.45    0.26
  -7   1   7    0.21    0.27
  -7   1   7   -0.23    0.48
  -6   1   7    0.14    0.36
   5  -1  -7    0.25    0.23
   5  -1  -7    0.94    0.30
  -5   1   7    0.92    0.33
   4  -1  -7    1.99    0.28
   4  -1  -7    1.76    0.24
  -4   1   7    2.40    0.32
   3  -1  -7   54.00    1.91
   3  -1  -7   56.30    1.86
  -3   1   7   56.24    1.95
  -3   1   7   56.03    1.80
   2  -1  -7    7.04    0.41
   2  -1  -7    7.13    0.34
  -2   1   7    7.83    0.41
  -2   1   7    7.05    0.32
  -2   1   7    6.54    0.35
   1  -1  -7    2.30    0.26
   1  -1  -7    2.24    0.15
  -1   1   7    2.17    0.20
  -1   1   7    2.44    0.26
  -1   1   7    1.94    0.16
   0  -1  -7    2.01    0.26
   0  -1  -7    1.66    0.13
   0  -1  -7    1.65    0.13
   0   1   7    1.38    0.21
   0   1   7    1.95    0.22
  -1  -1  -7    0.69    0.26
  -1  -1  -7    0.90    0.12
  -1  -1  -7    0.91    0.11
   1   1   7    0.88    0.19
   1   1   7    1.07    0.22
  -2  -1  -7   17.17    0.87
  -2  -1  -7   18.63    0.78
  -2  -1  -7   19.11    0.66
   2   1   7   18.66    0.79
  -3  -1  -7  113.46    3.77
  -3  -1  -7  112.56    3.73
  -4  -1  -7    3.44    0.44
   4   1   7    4.42    0.44
  -5  -1  -7   -0.22    0.41
   5   1   7    0.17    0.35
  -6  -1  -7   -0.14    0.49
   6   1   7   -0.46    0.39
  -7  -1  -7    1.66    0.64
   7   1   7    1.71    0.54
 -10   2   7    3.79    0.73
  -9   2   7    0.19    0.45
   8  -2  -7    0.08    0.34
  -8   2   7   -0.08    0.51
  -8   2   7    0.25    0.34
   7  -2  -7    0.22    0.28
  -7   2   7    0.23    0.29
   6  -2  -7    1.49    0.34
  -6   2   7    1.87    0.39
   5  -2  -7    1.07    0.25
   5  -2  -7    1.18    0.33
  -5   2   7    2.12    0.34
   4  -2  -7    3.66    0.29
   4  -2  -7    3.99    0.37
  -4   2   7    3.39    0.19
   3  -2  -7    1.57    0.28
   3  -2  -7    1.53    0.19
  -3   2   7    1.25    0.14
  -3   2   7    1.60    0.17
  -3   2   7    1.78    0.26
   2  -2  -7    0.20    0.12
   2  -2  -7    0.19    0.19
   2  -2  -7    0.18    0.15
  -2   2   7    0.16    0.16
  -2   2   7    0.09    0.14
   1  -2  -7   10.78    0.37
   1  -2  -7   10.22    0.53
  -1   2   7   11.53    0.48
  -1   2   7    9.34    0.53
  -1   2   7   10.12    0.38
   0  -2  -7    0.93    0.24
   0  -2  -7    0.62    0.25
   0   2   7    0.96    0.20
  -1  -2  -7   19.56    0.86
  -1  -2  -7   19.36    0.83
   1   2   7   20.71    0.82
  -2  -2  -7    2.02    0.31
  -2  -2  -7    2.04    0.36
   2   2   7    3.13    0.35
  -3  -2  -7    1.79    0.35
  -3  -2  -7    1.20    0.30
   3   2   7    1.53    0.28
  -4  -2  -7    0.30    0.29
  -4  -2  -7    0.28    0.38
   4   2   7   -0.03    0.31
  -5  -2  -7   -0.48    0.39
   5   2   7    0.17    0.38
  -6  -2  -7    0.79    0.58
   9  -3  -7    0.49    0.52
  -9   3   7    0.24    0.45
   8  -3  -7    0.80    0.34
  -8   3   7    0.75    0.38
  -8   3   7    0.15    0.52
   7  -3  -7    1.29    0.32
  -7   3   7    0.98    0.31
  -7   3   7    0.85    0.44
   6  -3  -7   -0.09    0.29
   6  -3  -7    0.05    0.27
  -6   3   7   -0.25    0.29
   5  -3  -7    3.99    0.34
   5  -3  -7    3.37    0.46
  -5   3   7    3.40    0.40
   4  -3  -7    5.46    0.38
   4  -3  -7    5.96    0.47
  -4   3   7    5.67    0.30
  -4   3   7    5.28    0.44
   3  -3  -7    7.05    0.47
   3  -3  -7    5.98    0.34
  -3   3   7    6.10    0.46
  -3   3   7    6.18    0.34
   2  -3  -7    0.86    0.13
   2  -3  -7    0.78    0.24
  -2   3   7    0.10    0.19
  -2   3   7    0.70    0.16
   1  -3  -7    4.99    0.39
   1  -3  -7    4.62    0.42
  -1   3   7    4.59    0.32
   0  -3  -7    3.97    0.38
   0  -3  -7    3.73    0.36
   0   3   7    3.99    0.32
  -1  -3  -7   20.85    0.89
  -1  -3  -7   20.01    0.90
   1   3   7   18.53    0.82
  -2  -3  -7    3.27    0.38
  -2  -3  -7    3.92    0.45
   2   3   7    3.42    0.37
  -3  -3  -7    3.57    0.42
  -3  -3  -7    3.49    0.46
   3   3   7    4.41    0.43
  -4  -3  -7    0.07    0.36
  -4  -3  -7   -0.02    0.39
   4   3   7    0.01    0.30
  -5  -3  -7    0.06    0.46
   5   3   7   -0.72    0.35
  -6  -3  -7    1.35    0.56
   6   3   7    0.25    0.48
   9  -4  -7    0.14    0.42
  -9   4   7   -0.49    0.44
   8  -4  -7    0.47    0.37
  -8   4   7    0.58    0.37
   7  -4  -7    1.68    0.35
  -7   4   7    2.36    0.48
  -7   4   7    1.66    0.36
   6  -4  -7    1.15    0.37
   6  -4  -7    0.94    0.28
  -6   4   7    0.76    0.38
   5  -4  -7    0.06    0.30
   5  -4  -7    0.18    0.22
  -5   4   7   -0.03    0.25
   4  -4  -7    1.65    0.33
   4  -4  -7    1.99    0.25
  -4   4   7    1.94    0.33
  -4   4   7    1.93    0.21
   3  -4  -7    0.80    0.28
   3  -4  -7    1.42    0.20
  -3   4   7    1.24    0.20
  -3   4   7    1.44    0.31
   2  -4  -7    1.50    0.33
   2  -4  -7    1.16    0.15
   2  -4  -7    0.78    0.26
  -2   4   7    1.68    0.24
   1  -4  -7   10.21    0.62
   1  -4  -7    9.18    0.56
  -1   4   7    9.01    0.51
   0  -4  -7    0.14    0.25
   0  -4  -7    0.26    0.28
   0   4   7    0.07    0.21
  -1  -4  -7    4.13    0.41
  -1  -4  -7    3.43    0.49
   1   4   7    2.80    0.33
  -2  -4  -7    0.60    0.32
  -2  -4  -7    0.71    0.31
   2   4   7    1.33    0.32
  -3  -4  -7    0.18    0.35
  -3  -4  -7    0.37    0.34
   3   4   7    0.61    0.36
  -4  -4  -7    0.14    0.39
  -4  -4  -7   -0.02    0.37
  -5  -4  -7    4.35    0.63
   5   4   7    2.43    0.49
   9  -5  -7    0.10    0.45
  -9   5   7    0.57    0.52
   8  -5  -7    0.36    0.40
  -8   5   7    0.38    0.39
   7  -5  -7    0.15    0.32
  -7   5   7    0.42    0.36
  -7   5   7    0.01    0.38
   6  -5  -7   -0.09    0.29
   6  -5  -7   -0.20    0.34
  -6   5   7    0.00    0.34
   5  -5  -7    0.08    0.24
   5  -5  -7   -0.28    0.29
  -5   5   7    0.22    0.30
   4  -5  -7    7.35    0.45
   4  -5  -7    7.73    0.55
  -4   5   7    8.15    0.60
  -4   5   7    7.81    0.46
   3  -5  -7   -0.05    0.27
   3  -5  -7    0.18    0.18
   3  -5  -7   -0.20    0.26
  -3   5   7   -0.06    0.20
   2  -5  -7    2.85    0.39
   2  -5  -7    3.15    0.36
  -2   5   7    3.24    0.32
   1  -5  -7    3.62    0.42
   1  -5  -7    5.02    0.42
  -1   5   7    4.58    0.39
   0  -5  -7    9.07    0.64
   0  -5  -7    8.09    0.58
   0   5   7    7.75    0.52
  -1  -5  -7    1.53    0.36
  -1  -5  -7    1.53    0.38
   1   5   7    1.38    0.34
  -2  -5  -7    2.24    0.39
  -2  -5  -7    2.70    0.46
   2   5   7    2.47    0.39
  -3  -5  -7    0.19    0.39
  -3  -5  -7    0.51    0.37
   3   5   7    0.49    0.38
  -4  -5  -7    0.44    0.46
  -4  -5  -7    0.34    0.44
  -5  -5  -7    0.85    0.53
   5   5   7    0.03    0.48
   8  -6  -7    0.59    0.44
  -8   6   7    0.69    0.49
   7  -6  -7    1.67    0.40
  -7   6   7    0.87    0.48
  -7   6   7    1.92    0.46
   6  -6  -7    0.09    0.31
   6  -6  -7   -0.29    0.38
  -6   6   7    0.00    0.36
   5  -6  -7    0.39    0.37
   5  -6  -7    0.35    0.27
  -5   6   7    0.71    0.37
   4  -6  -7    0.54    0.33
  -4   6   7    0.64    0.37
  -4   6   7    0.76    0.28
   3  -6  -7    0.43    0.30
   3  -6  -7   -0.13    0.35
  -3   6   7    0.10    0.25
   2  -6  -7    1.36    0.40
   2  -6  -7    1.55    0.33
  -2   6   7    1.98    0.32
   1  -6  -7    5.61    0.55
   1  -6  -7    5.72    0.48
  -1   6   7    6.10    0.48
   0  -6  -7    1.46    0.35
   0  -6  -7    1.11    0.40
   0   6   7    1.42    0.33
  -1  -6  -7    0.22    0.32
  -1  -6  -7    0.23    0.40
   1   6   7    0.01    0.33
  -2  -6  -7    0.96    0.40
  -2  -6  -7    1.21    0.46
   2   6   7    0.35    0.37
  -3  -6  -7   -0.19    0.47
  -3  -6  -7    0.72    0.44
  -4  -6  -7    0.70    0.62
  -4  -6  -7    1.28    0.54
   4   6   7    0.73    0.54
   8  -7  -7    1.06    0.49
  -8   7   7    0.76    0.53
   7  -7  -7    0.35    0.43
  -7   7   7    1.74    0.48
   6  -7  -7    0.74    0.44
  -6   7   7    0.32    0.45
   5  -7  -7    0.89    0.41
  -5   7   7    0.84    0.44
   4  -7  -7    1.02    0.39
  -4   7   7    1.35    0.42
  -4   7   7    1.90    0.37
   3  -7  -7    3.27    0.51
   3  -7  -7    2.90    0.42
  -3   7   7    2.74    0.40
   2  -7  -7    0.15    0.33
   2  -7  -7    0.55    0.43
  -2   7   7   -0.11    0.30
   1  -7  -7   -0.08    0.31
   1  -7  -7    0.22    0.42
  -1   7   7   -0.05    0.34
   0  -7  -7    0.88    0.38
   0  -7  -7    0.85    0.45
   0   7   7    1.20    0.41
  -1  -7  -7    3.53    0.59
  -1  -7  -7    4.22    0.51
   1   7   7    3.45    0.51
   2   7   7    0.79    0.44
  -3  -7  -7   18.30    1.23
   3   7   7   18.99    1.16
  -7   8   7    1.24    0.54
   6  -8  -7   -0.11    0.50
  -6   8   7    0.29    0.53
   5  -8  -7    0.40    0.46
  -5   8   7    0.26    0.49
   4  -8  -7    1.04    0.50
   4  -8  -7    0.16    0.42
  -4   8   7    0.48    0.41
   3  -8  -7    2.14    0.57
   3  -8  -7    1.70    0.45
  -3   8   7    2.67    0.46
   2  -8  -7   -0.15    0.50
   2  -8  -7   -0.07    0.63
  -2   8   7    0.06    0.38
   1  -8  -7    1.22    0.60
  -1   8   7    1.42    0.45
   0  -8  -7    0.92    0.54
  -1  -8  -7    0.03    0.55
   1   8   7   -0.18    0.47
  -5   9   7    5.89    0.78
   4  -9  -7   -0.18    0.53
  -4   9   7   -0.16    0.50
   3  -9  -7   -0.38    0.58
   2  -9  -7    0.22    0.61
  -2   9   7    0.10    0.47
   1  -9  -7   -0.35    0.60
  -1   9   7    0.23    0.51
   3   9  -8    0.46    0.56
   3   9  -8   -0.09    0.47
  -3  -9   8    0.30    0.62
   2   9  -8    0.41    0.53
  -2  -9   8    1.87    0.66
   1   9  -8    2.09    0.57
  -1  -9   8    3.84    0.66
  -1  -9   8    2.98    0.74
   0   9  -8    5.82    0.71
   0  -9   8    6.70    0.75
  -1   9  -8    0.32    0.48
   1  -9   8    0.15    0.41
  -2   9  -8    1.06    0.51
   2  -9   8    0.20    0.39
  -3   9  -8    0.45    0.53
   3  -9   8    0.10    0.42
   5   8  -8    0.20    0.53
  -5  -8   8    0.34    0.68
   4   8  -8    0.44    0.52
   4   8  -8   -0.08    0.43
  -4  -8   8    0.44    0.62
   3   8  -8    0.58    0.40
   3   8  -8    0.43    0.47
  -3  -8   8    0.05    0.52
   2   8  -8    1.08    0.45
  -2  -8   8    2.42    0.58
  -2  -8   8    1.31    0.39
   1   8  -8    0.72    0.45
  -1  -8   8    1.04    0.49
  -1  -8   8    0.68    0.36
   0   8  -8    0.86    0.43
   0  -8   8    0.87    0.45
   0  -8   8    0.92    0.35
  -1   8  -8    0.27    0.40
   1  -8   8    0.24    0.33
  -2   8  -8    0.45    0.44
   2  -8   8    1.49    0.39
  -3   8  -8   -0.34    0.45
   3  -8   8    0.62    0.41
  -4   8  -8    1.23    0.52
   4  -8   8   -0.20    0.37
  -5   8  -8    0.49    0.54
   5  -8   8    0.31    0.43
   6   7  -8    0.74    0.53
  -6  -7   8    0.07    0.63
   5   7  -8    0.12    0.47
  -5  -7   8    0.71    0.55
   4   7  -8    0.07    0.43
   4   7  -8    0.44    0.36
  -4  -7   8   -0.06    0.52
   3   7  -8    1.69    0.44
  -3  -7   8    0.34    0.49
  -3  -7   8    0.72    0.34
   2   7  -8    0.71    0.39
  -2  -7   8    0.30    0.33
  -2  -7   8    0.07    0.41
   1   7  -8    0.22    0.36
  -1  -7   8   -0.03    0.28
  -1  -7   8   -0.17    0.37
   0   7  -8    0.73    0.38
   0  -7   8   -0.09    0.36
   0  -7   8   -0.26    0.27
  -1   7  -8    0.77    0.36
   1  -7   8    1.66    0.40
   1  -7   8    1.21    0.33
  -2   7  -8   -0.29    0.35
   2  -7   8    0.18    0.29
  -3   7  -8   -0.03    0.36
   3  -7   8    0.58    0.34
  -4   7  -8    0.10    0.42
   4  -7   8   -0.04    0.34
  -5   7  -8    1.07    0.49
   5  -7   8    1.26    0.43
   7   6  -8    0.78    0.51
  -7  -6   8    0.10    0.64
   6   6  -8    0.53    0.46
   5   6  -8    0.39    0.41
  -5  -6   8    0.38    0.53
   4   6  -8    2.23    0.43
   4   6  -8    2.64    0.36
  -4  -6   8    2.24    0.54
   3   6  -8    2.89    0.44
  -3  -6   8    3.49    0.56
   2   6  -8    8.93    0.61
  -2  -6   8    8.25    0.69
  -2  -6   8    7.79    0.81
   1   6  -8    1.60    0.35
  -1  -6   8    1.74    0.45
  -1  -6   8    1.74    0.31
   0   6  -8    2.79    0.40
   0  -6   8    3.14    0.43
   0  -6   8    2.70    0.34
  -1   6  -8    1.52    0.34
   1  -6   8    1.66    0.35
   1  -6   8    1.52    0.31
  -2   6  -8    1.91    0.37
   2  -6   8    1.36    0.32
  -3   6  -8   26.23    1.13
   3  -6   8   24.24    1.10
  -4   6  -8    0.76    0.38
  -4   6  -8    0.69    0.48
   4  -6   8    1.01    0.34
  -5   6  -8   -0.17    0.40
  -5   6  -8    0.59    0.52
   5  -6   8    0.00    0.35
  -6   6  -8    0.14    0.60
  -6   6  -8    0.71    0.48
   6  -6   8    0.53    0.42
   7   5  -8    0.54    0.64
   6   5  -8    1.63    0.44
  -6  -5   8    1.70    0.56
   5   5  -8    0.16    0.37
  -5  -5   8   -0.29    0.46
   4   5  -8   14.70    0.78
   4   5  -8   14.10    0.66
  -4  -5   8   12.98    0.92
   3   5  -8    0.41    0.30
  -3  -5   8    1.49    0.44
  -3  -5   8    1.25    0.26
   2   5  -8    2.33    0.35
  -2  -5   8    1.84    0.42
  -2  -5   8    1.99    0.30
   1   5  -8    5.54    0.66
  -1  -5   8    5.68    0.42
  -1  -5   8    4.72    0.49
   0  -5   8   -0.44    0.30
   0  -5   8    0.37    0.23
  -1   5  -8   17.22    0.73
  -1   5  -8   16.51    0.79
   1  -5   8   16.29    0.80
   1  -5   8   18.34    0.95
  -2   5  -8   43.09    1.60
  -2   5  -8   42.91    1.58
   2  -5   8   42.93    1.58
  -3   5  -8    1.41    0.39
  -3   5  -8    1.31    0.34
   3  -5   8    1.54    0.32
  -4   5  -8   -0.34    0.40
  -4   5  -8    0.02    0.30
   4  -5   8    0.02    0.30
  -5   5  -8    0.04    0.35
  -5   5  -8    0.42    0.47
   5  -5   8   -0.09    0.31
  -6   5  -8    2.61    0.63
  -6   5  -8    1.31    0.47
   6  -5   8    2.65    0.48
   8   4  -8   -0.12    0.45
  -8  -4   8    0.78    0.64
   7   4  -8    0.53    0.38
  -7  -4   8    0.74    0.56
   6   4  -8    0.41    0.37
  -6  -4   8   -0.03    0.46
   5   4  -8    6.95    0.52
  -5  -4   8    6.26    0.67
   4   4  -8    0.77    0.31
   4   4  -8    0.95    0.22
  -4  -4   8    0.31    0.43
   3   4  -8    0.40    0.23
   3   4  -8    0.05    0.28
  -3  -4   8    0.38    0.21
  -3  -4   8    0.66    0.42
   2   4  -8    0.13    0.26
   2   4  -8    0.11    0.16
  -2  -4   8   -0.04    0.20
  -2  -4   8    0.45    0.39
   1   4  -8    0.48    0.17
   1   4  -8    0.42    0.26
  -1  -4   8    0.85    0.37
  -1  -4   8    0.29    0.22
   0   4  -8    7.91    0.45
   0   4  -8    8.37    0.52
   0  -4   8    8.47    0.62
   0  -4   8    9.06    0.49
  -1   4  -8   59.20    2.01
  -1   4  -8   56.24    1.98
   1  -4   8   58.71    2.02
   1  -4   8   55.89    1.99
  -2   4  -8    0.53    0.26
  -2   4  -8    0.30    0.29
   2  -4   8    0.46    0.41
   2  -4   8    0.41    0.24
  -3   4  -8    0.97    0.29
  -3   4  -8    0.35    0.35
   3  -4   8    0.80    0.26
  -4   4  -8    0.88    0.41
  -4   4  -8    0.67    0.30
   4  -4   8    0.08    0.27
  -5   4  -8    0.32    0.45
  -5   4  -8   -0.03    0.33
   5  -4   8   -0.39    0.31
  -6   4  -8    0.47    0.42
  -6   4  -8   -0.45    0.52
   6  -4   8    1.00    0.41
  -7   4  -8    5.45    0.68
  -7   4  -8    4.45    0.75
   7  -4   8    4.71    0.59
  -9  -3   8    0.13    0.63
  -8  -3   8    0.84    0.60
   7   3  -8    2.86    0.44
  -7  -3   8    2.26    0.48
  -7  -3   8    2.93    0.60
   6   3  -8    0.10    0.31
  -6  -3   8   -0.46    0.43
  -6  -3   8    0.16    0.28
   5   3  -8    0.80    0.30
  -5  -3   8    0.39    0.43
  -5  -3   8    0.47    0.21
   4   3  -8    0.42    0.27
   4   3  -8    0.48    0.16
   4   3  -8    0.29    0.22
  -4  -3   8    0.27    0.43
   3   3  -8    0.19    0.18
   3   3  -8    0.75    0.28
  -3  -3   8    0.21    0.17
  -3  -3   8   -0.15    0.37
   2   3  -8    3.95    0.28
   2   3  -8    3.84    0.34
  -2  -3   8    3.09    0.26
  -2  -3   8    3.50    0.46
   1   3  -8   40.46    1.41
   1   3  -8   43.08    1.46
  -1  -3   8   39.11    1.55
  -1  -3   8   40.44    1.42
   0   3  -8    4.90    0.35
   0   3  -8    5.33    0.38
   0  -3   8    5.39    0.45
   0  -3   8    5.29    0.36
  -1   3  -8    2.20    0.31
  -1   3  -8    1.97    0.28
   1  -3   8    2.47    0.27
   1  -3   8    2.01    0.32
  -2   3  -8    1.32    0.33
  -2   3  -8    1.67    0.27
   2  -3   8    1.26    0.26
   2  -3   8    1.59    0.28
  -3   3  -8   -0.11    0.32
  -3   3  -8    0.33    0.25
   3  -3   8    0.22    0.25
  -4   3  -8    0.34    0.29
  -4   3  -8   -0.10    0.35
   4  -3   8    0.13    0.27
  -5   3  -8   11.13    0.68
  -5   3  -8   10.12    0.79
   5  -3   8   10.04    0.70
  -6   3  -8    0.57    0.53
  -6   3  -8    0.81    0.42
   6  -3   8    0.13    0.36
  -7   3  -8    0.98    0.65
  -7   3  -8    1.77    0.54
   7  -3   8    1.59    0.47
   9   2  -8    1.16    0.51
  -9  -2   8    0.46    0.60
  -9  -2   8   -0.23    0.52
   8   2  -8   -0.03    0.36
  -8  -2   8   -0.45    0.39
  -8  -2   8   -0.11    0.53
   7   2  -8    0.03    0.31
  -7  -2   8    0.32    0.48
  -7  -2   8    0.39    0.31
   6   2  -8    0.24    0.26
  -6  -2   8   -0.05    0.44
  -6  -2   8    0.26    0.25
   5   2  -8    3.38    0.34
   5   2  -8    3.69    0.40
  -5  -2   8    3.83    0.64
   4   2  -8   15.00    0.73
   4   2  -8   15.06    0.69
   4   2  -8   15.77    0.56
  -4  -2   8   15.60    0.91
   3   2  -8    1.71    0.27
   3   2  -8    2.17    0.25
  -3  -2   8    2.21    0.41
  -3  -2   8    2.12    0.19
   2   2  -8    2.59    0.25
   2   2  -8    2.42    0.25
   2   2  -8    2.18    0.26
  -2  -2   8    2.04    0.34
  -2  -2   8    2.30    0.20
   1   2  -8    5.83    0.39
   1   2  -8    5.21    0.35
  -1  -2   8    5.65    0.45
  -1  -2   8    5.30    0.33
   0   2  -8   16.66    0.71
   0   2  -8   16.92    0.69
   0  -2   8   16.62    0.68
   0  -2   8   17.06    0.76
  -1   2  -8    4.52    0.39
  -1   2  -8    5.30    0.36
   1  -2   8    3.75    0.32
   1  -2   8    4.12    0.35
  -2   2  -8    3.89    0.32
  -2   2  -8    4.10    0.42
   2  -2   8    3.44    0.31
   2  -2   8    3.38    0.33
  -3   2  -8   -0.27    0.31
  -3   2  -8    0.22    0.22
   3  -2   8    0.06    0.22
  -4   2  -8    0.64    0.28
  -4   2  -8    0.26    0.39
   4  -2   8    0.41    0.26
  -5   2  -8    1.04    0.35
  -5   2  -8    0.09    0.41
   5  -2   8   -0.05    0.31
  -6   2  -8    1.23    0.41
  -6   2  -8    0.50    0.51
   6  -2   8    1.07    0.40
  -7   2  -8    1.17    0.64
   7  -2   8   -0.78    0.41
   9   1  -8    0.23    0.43
  -9  -1   8    0.03    0.61
  -9  -1   8   -0.52    0.45
   8   1  -8   -0.20    0.35
  -8  -1   8    0.05    0.37
  -8  -1   8   -0.24    0.51
   7   1  -8    0.81    0.33
  -7  -1   8    1.01    0.33
  -7  -1   8    0.87    0.50
   6   1  -8    1.03    0.30
  -6  -1   8    1.25    0.46
  -6  -1   8    1.39    0.28
   5   1  -8    1.02    0.28
   5   1  -8    0.70    0.27
  -5  -1   8    1.21    0.44
   4   1  -8    0.23    0.22
   4   1  -8    0.49    0.24
  -4  -1   8    0.73    0.35
   3   1  -8    2.99    0.20
   3   1  -8    3.17    0.29
   3   1  -8    3.42    0.30
  -3  -1   8    3.54    0.39
  -3  -1   8    3.04    0.21
   2   1  -8   20.67    0.79
   2   1  -8   20.42    0.81
   2   1  -8   20.01    0.75
  -2  -1   8   20.72    0.89
  -2  -1   8   21.22    0.74
   1   1  -8    0.05    0.18
   1   1  -8    0.25    0.16
  -1  -1   8    0.15    0.21
  -1  -1   8   -0.05    0.14
   0   1  -8   13.29    0.61
   0   1  -8   13.20    0.54
   0  -1   8   12.55    0.57
   0  -1   8   12.89    0.61
  -1   1  -8    3.16    0.26
  -1   1  -8    2.51    0.34
   1  -1   8    2.72    0.28
   1  -1   8    2.63    0.26
  -2   1  -8    0.29    0.19
  -2   1  -8    0.36    0.30
   2  -1   8    0.70    0.25
   2  -1   8    0.33    0.18
  -3   1  -8    0.21    0.21
   3  -1   8   -0.18    0.23
  -4   1  -8    1.50    0.42
  -4   1  -8    1.15    0.28
   4  -1   8    1.18    0.33
  -5   1  -8    5.14    0.47
  -5   1  -8    4.55    0.61
   5  -1   8    3.53    0.42
  -6   1  -8   -0.40    0.49
   6  -1   8    0.90    0.42
  -7   1  -8    1.50    0.65
   7  -1   8    1.62    0.49
   9   0  -8    0.32    0.45
  -9   0   8    0.85    0.63
  -9   0   8    0.54    0.48
   8   0  -8    0.97    0.38
  -8   0   8    1.26    0.42
  -8   0   8    1.50    0.58
   7   0  -8    0.98    0.30
  -7   0   8    1.20    0.33
  -7   0   8    0.14    0.49
   6   0  -8    0.79    0.28
  -6   0   8    0.82    0.43
   5   0  -8    1.35    0.31
   5   0  -8    1.46    0.28
  -5   0   8    1.73    0.42
   4   0  -8    2.99    0.33
   4   0  -8    3.11    0.31
  -4   0   8    2.76    0.40
   3   0  -8   11.59    0.57
   3   0  -8   10.82    0.42
   3   0  -8   10.76    0.52
  -3   0   8   10.98    0.62
  -3   0   8   11.46    0.42
   2   0  -8   14.88    0.66
   2   0  -8   18.34    0.69
   2   0  -8   19.44    0.74
  -2   0   8   19.66    0.79
  -2   0   8   18.83    0.66
   1   0  -8    0.38    0.20
  -1   0   8    0.68    0.20
  -1   0   8    0.36    0.17
  -1   0   8    0.53    0.16
   0   0  -8   -0.12    0.21
   0   0  -8    0.08    0.14
   0   0   8   -0.02    0.18
   0   0   8    0.27    0.18
   0   0   8    0.30    0.14
  -1   0  -8    8.69    0.39
  -1   0  -8    8.17    0.57
   1   0   8    8.12    0.51
   1   0   8    8.76    0.46
  -2   0  -8    1.89    0.22
  -2   0  -8    1.51    0.34
   2   0   8    2.52    0.28
   2   0   8    2.16    0.30
  -3   0  -8   33.37    1.38
  -3   0  -8   33.69    1.18
   3   0   8   31.76    1.29
   3   0   8   33.76    1.21
  -4   0  -8   12.35    0.82
   4   0   8   13.76    0.75
  -5   0  -8   -0.21    0.43
   5   0   8    0.80    0.39
  -6   0  -8    1.10    0.58
   6   0   8    1.46    0.43
  -7   0  -8    0.49    0.65
   7   0   8    0.17    0.47
   9  -1  -8    0.24    0.45
  -9   1   8   -0.06    0.44
   8  -1  -8    0.40    0.34
  -8   1   8    0.28    0.36
  -8   1   8   -0.09    0.53
   7  -1  -8    0.60    0.32
  -7   1   8    0.56    0.29
  -7   1   8    0.09    0.46
   6  -1  -8   -0.18    0.29
   6  -1  -8    0.15    0.25
   5  -1  -8    0.17    0.27
   5  -1  -8    0.88    0.25
  -5   1   8    0.33    0.31
   4  -1  -8    0.26    0.20
   4  -1  -8    0.23    0.25
  -4   1   8    0.19    0.26
   3  -1  -8   34.20    1.25
   3  -1  -8   32.67    1.12
   3  -1  -8   34.28    1.18
  -3   1   8   34.09    1.13
   2  -1  -8    0.83    0.23
   2  -1  -8    0.89    0.17
  -2   1   8    1.30    0.17
  -2   1   8    1.49    0.25
  -2   1   8    1.09    0.20
   1  -1  -8    1.29    0.15
   1  -1  -8    1.28    0.26
  -1   1   8    1.50    0.21
  -1   1   8    1.04    0.24
  -1   1   8    1.38    0.16
   0  -1  -8    1.47    0.29
   0  -1  -8    1.26    0.14
   0  -1  -8    1.51    0.14
   0   1   8    1.29    0.22
   0   1   8    1.52    0.25
  -1  -1  -8    0.01    0.12
  -1  -1  -8   -0.29    0.23
   1   1   8   -0.01    0.19
   1   1   8    0.30    0.23
  -2  -1  -8    1.83    0.35
   2   1   8    2.90    0.34
   2   1   8    2.05    0.28
  -3  -1  -8   17.34    0.89
   3   1   8   16.20    0.82
   3   1   8   17.97    0.77
  -4  -1  -8   -0.43    0.37
   4   1   8    0.10    0.34
  -5  -1  -8   -0.08    0.42
   5   1   8    0.21    0.37
  -6  -1  -8    0.24    0.53
   6   1   8    0.42    0.45
   9  -2  -8    0.49    0.48
   8  -2  -8   -0.11    0.34
  -8   2   8   -0.54    0.51
  -8   2   8   -0.11    0.34
   7  -2  -8    0.57    0.30
  -7   2   8   -0.02    0.43
  -7   2   8    0.72    0.31
   6  -2  -8    0.06    0.31
   6  -2  -8   -0.04    0.25
   5  -2  -8   37.27    1.41
   5  -2  -8   35.91    1.34
  -5   2   8   37.54    1.46
   4  -2  -8    2.33    0.26
   4  -2  -8    2.75    0.35
  -4   2   8    2.20    0.22
  -4   2   8    2.12    0.34
   3  -2  -8    0.30    0.22
   3  -2  -8   -0.02    0.16
  -3   2   8    0.24    0.13
  -3   2   8   -0.07    0.20
   2  -2  -8    0.15    0.13
   2  -2  -8    0.18    0.22
  -2   2   8    0.16    0.21
  -2   2   8    0.02    0.15
   1  -2  -8    0.70    0.10
   1  -2  -8    0.82    0.26
  -1   2   8    0.89    0.19
  -1   2   8    0.49    0.21
   0  -2  -8    6.05    0.46
   0   2   8    6.14    0.44
   0   2   8    5.95    0.41
  -1  -2  -8  119.10    3.93
  -1  -2  -8  117.27    3.94
   1   2   8  117.59    3.90
  -2  -2  -8    1.41    0.30
  -2  -2  -8    1.29    0.35
   2   2   8    1.75    0.30
  -3  -2  -8    0.24    0.28
  -3  -2  -8    0.19    0.33
   3   2   8    0.43    0.30
  -4  -2  -8    0.81    0.41
   4   2   8    0.51    0.36
  -5  -2  -8    1.14    0.49
   5   2   8    1.88    0.46
  -6  -2  -8    0.30    0.56
   6   2   8   -0.37    0.49
   9  -3  -8    0.42    0.39
  -9   3   8    0.64    0.49
   8  -3  -8    0.80    0.39
  -8   3   8    1.40    0.42
  -8   3   8    0.23    0.55
   7  -3  -8   -0.58    0.33
   7  -3  -8    0.07    0.32
  -7   3   8   -0.44    0.39
   6  -3  -8    4.09    0.43
   6  -3  -8    4.82    0.41
  -6   3   8    4.39    0.49
   5  -3  -8    0.41    0.23
   5  -3  -8    0.05    0.31
  -5   3   8    0.19    0.28
   4  -3  -8    0.73    0.21
   4  -3  -8    0.64    0.27
  -4   3   8    0.66    0.27
  -4   3   8    0.69    0.16
   3  -3  -8    2.03    0.22
   3  -3  -8    2.22    0.33
  -3   3   8    1.93    0.33
  -3   3   8    2.17    0.22
   2  -3  -8    0.23    0.25
   2  -3  -8    0.58    0.13
  -2   3   8    0.70    0.25
  -2   3   8    0.30    0.18
   1  -3  -8   12.25    0.66
  -1   3   8   12.67    0.67
  -1   3   8   12.21    0.59
   0  -3  -8    0.35    0.30
   0  -3  -8    0.62    0.30
   0   3   8    0.40    0.23
  -1  -3  -8    0.74    0.55
  -1  -3  -8    0.81    0.29
   1   3   8    0.51    0.28
  -2  -3  -8    1.85    0.37
  -2  -3  -8    1.82    0.35
   2   3   8    1.04    0.31
  -3  -3  -8    0.34    0.37
  -3  -3  -8    0.89    0.35
   3   3   8    0.20    0.31
  -4  -3  -8    0.44    0.43
   4   3   8   -0.22    0.36
  -5  -3  -8    1.65    0.53
   5   3   8    0.78    0.51
   6   3   8   -0.59    0.53
   9  -4  -8    0.87    0.46
  -9   4   8    0.06    0.46
   8  -4  -8    2.66    0.43
  -8   4   8    1.34    0.59
  -8   4   8    2.68    0.50
   7  -4  -8   -0.09    0.39
   7  -4  -8    0.77    0.33
  -7   4   8    0.28    0.41
   6  -4  -8    0.40    0.28
   6  -4  -8    0.38    0.33
  -6   4   8    0.37    0.35
   5  -4  -8    0.05    0.23
   5  -4  -8    0.18    0.32
  -5   4   8    0.18    0.29
   4  -4  -8    0.26    0.30
   4  -4  -8    0.31    0.20
  -4   4   8   -0.01    0.18
  -4   4   8    0.07    0.28
   3  -4  -8    3.11    0.38
   3  -4  -8    3.62    0.26
  -3   4   8    3.40    0.30
   2  -4  -8    0.68    0.28
  -2   4   8    0.38    0.42
  -2   4   8    0.49    0.21
   1  -4  -8   24.05    1.02
  -1   4   8   24.43    0.97
   0  -4  -8    2.96    0.41
   0   4   8    2.15    0.31
  -1  -4  -8    5.76    0.54
  -1  -4  -8    5.99    0.50
   1   4   8    7.15    0.50
  -2  -4  -8    0.15    0.31
  -2  -4  -8   -0.12    0.33
   2   4   8    1.06    0.33
  -3  -4  -8    0.44    0.38
  -3  -4  -8    0.20    0.36
   3   4   8    0.10    0.35
  -4  -4  -8    1.78    0.48
  -4  -4  -8    0.96    0.44
   4   4   8    0.95    0.45
  -5  -4  -8    0.58    0.54
   5   4   8   -0.30    0.48
   9  -5  -8    0.00    0.45
  -9   5   8   -0.03    0.50
   8  -5  -8    0.60    0.42
   7  -5  -8    0.47    0.44
   7  -5  -8    0.71    0.36
  -7   5   8    0.89    0.43
   6  -5  -8    0.23    0.31
   6  -5  -8    0.66    0.40
  -6   5   8    0.12    0.36
   5  -5  -8    1.87    0.30
   5  -5  -8    1.65    0.38
  -5   5   8    2.57    0.44
   4  -5  -8    7.50    0.55
   4  -5  -8    7.39    0.46
  -4   5   8    6.33    0.58
  -4   5   8    7.42    0.46
   3  -5  -8    9.91    0.65
  -3   5   8   10.69    0.58
  -3   5   8   10.73    0.72
   2  -5  -8    8.72    0.58
   2  -5  -8    8.66    0.66
  -2   5   8    8.51    0.54
   1  -5  -8    0.80    0.30
   1  -5  -8    0.97    0.36
  -1   5   8    1.42    0.30
   0  -5  -8    1.04    0.33
   0  -5  -8    1.03    0.40
   0   5   8    0.85    0.31
  -1  -5  -8   -0.01    0.36
  -1  -5  -8   -0.06    0.33
   1   5   8   -0.09    0.30
  -2  -5  -8   -0.34    0.36
  -2  -5  -8    0.57    0.37
   2   5   8    0.10    0.34
  -3  -5  -8    2.10    0.49
  -3  -5  -8    1.90    0.47
   3   5   8    1.92    0.48
  -4  -5  -8    0.36    0.49
  -4  -5  -8   -0.58    0.46
   4   5   8   -0.24    0.44
   8  -6  -8   -0.19    0.42
  -8   6   8    0.04    0.46
   7  -6  -8   -0.53    0.43
   7  -6  -8   -0.25    0.36
  -7   6   8    0.28    0.48
   6  -6  -8    0.02    0.41
   6  -6  -8   -0.21    0.30
  -6   6   8   -0.37    0.39
   5  -6  -8    0.04    0.35
  -5   6   8    0.15    0.37
   4  -6  -8    2.26    0.43
  -4   6   8    2.23    0.44
  -4   6   8    1.95    0.32
   3  -6  -8    2.05    0.45
   3  -6  -8    2.29    0.40
  -3   6   8    2.81    0.41
   2  -6  -8    0.32    0.32
   2  -6  -8    0.41    0.37
  -2   6   8   -0.12    0.29
   1  -6  -8    1.24    0.39
   1  -6  -8    1.65    0.37
  -1   6   8    1.51    0.35
   0  -6  -8    0.35    0.38
   0  -6  -8   -0.31    0.33
   0   6   8    0.00    0.31
  -1  -6  -8    0.47    0.43
  -1  -6  -8    0.85    0.37
   1   6   8    0.65    0.35
  -2  -6  -8    2.22    0.49
  -2  -6  -8    1.22    0.49
   2   6   8    1.18    0.46
  -3  -6  -8   -0.02    0.53
  -3  -6  -8    0.36    0.47
   3   6   8   -0.33    0.45
   7  -7  -8   -0.28    0.50
  -7   7   8   -0.16    0.54
   6  -7  -8    0.51    0.47
  -6   7   8    0.27    0.49
   5  -7  -8    0.22    0.44
  -5   7   8   -0.22    0.42
   4  -7  -8    0.20    0.37
  -4   7   8    0.32    0.45
  -4   7   8    0.38    0.34
   3  -7  -8    6.63    0.57
   3  -7  -8    5.42    0.62
  -3   7   8    6.77    0.54
   2  -7  -8    0.20    0.44
   2  -7  -8    0.25    0.38
  -2   7   8    0.27    0.36
   1  -7  -8    0.59    0.37
   1  -7  -8    0.20    0.48
  -1   7   8    0.10    0.36
   0  -7  -8    0.76    0.46
   0  -7  -8    1.17    0.41
   0   7   8    0.61    0.39
  -1  -7  -8    1.61    0.47
  -2  -7  -8    7.69    0.81
   2   7   8    9.47    0.78
   6  -8  -8    0.69    0.54
   5  -8  -8    2.40    0.53
  -5   8   8    1.54    0.66
   4  -8  -8    0.05    0.43
  -4   8   8    0.23    0.54
   3  -8  -8   -0.47    0.43
  -3   8   8    0.14    0.41
   2  -8  -8   -0.04    0.42
   2  -8  -8    0.38    0.53
  -2   8   8    0.40    0.46
   1  -8  -8    0.52    0.56
  -1   8   8    0.42    0.48
   0  -8  -8    0.29    0.59
   0   8   8    0.50    0.47
  -1  -8  -8   15.90    1.16
   1   8   8   13.84    0.97
   3  -9  -8    0.35    0.63
  -3   9   8   -0.18    0.50
   3   9  -9    1.18    0.53
  -3  -9   9    0.31    0.65
   2   9  -9    6.82    0.75
  -2  -9   9    5.48    0.63
  -2  -9   9    7.34    0.84
   1   9  -9    1.10    0.60
  -1  -9   9    1.50    0.61
  -1  -9   9    1.27    0.47
   0   9  -9   -0.55    0.48
   0  -9   9    0.21    0.67
   0  -9   9    0.47    0.44
  -1   9  -9    0.48    0.53
   1  -9   9    0.70    0.43
  -2   9  -9    0.90    0.54
   2  -9   9    1.55    0.46
  -3   9  -9    0.13    0.54
   3  -9   9    0.35    0.46
   4   8  -9   -0.25    0.50
  -4  -8   9    0.09    0.59
   2   8  -9    0.76    0.48
  -2  -8   9    0.27    0.38
  -2  -8   9    0.60    0.51
   1   8  -9    0.05    0.46
  -1  -8   9   -0.15    0.37
  -1  -8   9    0.30    0.50
   0   8  -9    1.03    0.45
   0  -8   9    2.04    0.43
   0  -8   9    2.00    0.51
  -1   8  -9   -0.23    0.40
   1  -8   9   -0.26    0.32
  -2   8  -9    0.39    0.47
   2  -8   9    0.99    0.38
  -3   8  -9    4.07    0.61
   3  -8   9    2.19    0.43
  -4   8  -9   -0.42    0.49
   4  -8   9   -0.04    0.37
   6   7  -9    2.11    0.57
  -6  -7   9    1.85    0.67
   5   7  -9    0.04    0.46
  -5  -7   9    0.45    0.61
   4   7  -9    0.13    0.42
  -4  -7   9   -0.04    0.53
   3   7  -9    0.07    0.42
  -3  -7   9    0.27    0.50
  -3  -7   9   -0.40    0.32
   2   7  -9   -0.36    0.38
  -2  -7   9   -0.12    0.31
  -2  -7   9   -0.07    0.45
   1   7  -9   -0.21    0.34
  -1  -7   9   -0.07    0.31
  -1  -7   9    0.21    0.40
   0   7  -9   -0.19    0.34
   0  -7   9    0.00    0.30
   0  -7   9   -0.03    0.38
  -1   7  -9    0.71    0.37
   1  -7   9    1.20    0.35
  -2   7  -9    1.41    0.44
   2  -7   9    1.28    0.35
  -3   7  -9    0.34    0.42
   3  -7   9    0.45    0.35
   4  -7   9    1.99    0.42
  -5   7  -9    0.04    0.49
   5  -7   9    0.27    0.41
   7   6  -9    0.29    0.50
  -7  -6   9    0.41    0.67
   6   6  -9    0.17    0.46
  -6  -6   9    0.61    0.54
   5   6  -9    1.08    0.44
  -5  -6   9    0.59    0.55
   4   6  -9   -0.34    0.35
   4   6  -9    0.01    0.30
  -4  -6   9   -0.41    0.48
   3   6  -9    0.26    0.36
  -3  -6   9    1.35    0.51
  -3  -6   9    0.88    0.32
   2   6  -9   -0.07    0.34
  -2  -6   9   -0.09    0.27
  -2  -6   9    0.05    0.43
   1   6  -9    2.57    0.41
  -1  -6   9    2.80    0.48
  -1  -6   9    2.34    0.34
   0   6  -9    4.79    0.49
   0  -6   9    5.22    0.54
   0  -6   9    5.16    0.46
  -1   6  -9    1.53    0.36
   1  -6   9    1.49    0.37
   1  -6   9    0.95    0.31
  -2   6  -9    5.96    0.54
   2  -6   9    6.79    0.54
  -3   6  -9    0.02    0.36
   3  -6   9    0.00    0.30
  -4   6  -9    0.26    0.41
   4  -6   9    0.26    0.34
   5  -6   9    0.09    0.39
  -6   6  -9    0.28    0.53
   6  -6   9    1.08    0.47
   7   5  -9   -0.11    0.42
  -7  -5   9    0.15    0.57
   6   5  -9    0.89    0.43
  -6  -5   9    0.40    0.58
   5   5  -9    2.88    0.45
  -5  -5   9    4.47    0.64
   4   5  -9    7.81    0.58
  -4  -5   9    6.15    0.64
   3   5  -9    0.85    0.33
  -3  -5   9    0.28    0.25
  -3  -5   9    0.49    0.39
   2   5  -9    0.32    0.31
  -2  -5   9    0.79    0.40
  -2  -5   9    0.74    0.26
   1   5  -9    2.36    0.36
  -1  -5   9    1.57    0.29
  -1  -5   9    2.33    0.43
   0   5  -9   -0.12    0.28
   0  -5   9   -0.18    0.32
  -1   5  -9   29.47    1.21
  -1   5  -9   30.26    1.15
   1  -5   9   31.52    1.24
   1  -5   9   31.48    1.20
  -2   5  -9    2.36    0.38
  -2   5  -9    2.27    0.37
   2  -5   9    1.58    0.31
  -3   5  -9    0.62    0.42
  -3   5  -9    0.51    0.35
   3  -5   9    0.93    0.32
  -4   5  -9   -0.06    0.35
  -4   5  -9   -0.18    0.42
   4  -5   9    0.07    0.31
  -5   5  -9   -0.21    0.52
  -5   5  -9    0.13    0.40
   5  -5   9    0.33    0.35
  -6   5  -9    0.14    0.48
   6  -5   9   -0.01    0.40
   8   4  -9    1.74    0.50
  -8  -4   9    0.69    0.66
   7   4  -9    0.06    0.39
  -7  -4   9    0.11    0.55
   6   4  -9   14.74    0.86
  -6  -4   9   15.54    1.06
   5   4  -9    1.37    0.39
  -5  -4   9    0.81    0.44
   4   4  -9    0.19    0.31
  -4  -4   9    0.33    0.45
   3   4  -9    2.47    0.36
  -3  -4   9    1.72    0.47
  -3  -4   9    2.44    0.28
   2   4  -9   -0.12    0.18
   2   4  -9   -0.12    0.25
  -2  -4   9    0.04    0.40
  -2  -4   9   -0.11    0.20
   1   4  -9   11.38    0.64
   1   4  -9   12.30    0.55
  -1  -4   9   11.95    0.80
  -1  -4   9   12.45    0.59
   0   4  -9   35.41    1.35
   0   4  -9   35.61    1.29
   0  -4   9   35.91    1.33
   0  -4   9   37.24    1.44
  -1   4  -9    0.84    0.28
  -1   4  -9    0.24    0.25
   1  -4   9    0.57    0.32
   1  -4   9    0.73    0.25
  -2   4  -9    0.48    0.28
  -2   4  -9    0.36    0.31
   2  -4   9    0.73    0.24
  -3   4  -9    0.25    0.39
  -3   4  -9    0.21    0.29
   3  -4   9    0.13    0.25
  -4   4  -9    0.69    0.34
  -4   4  -9    1.37    0.47
   4  -4   9    1.10    0.33
  -5   4  -9    1.35    0.42
  -5   4  -9    1.44    0.52
   5  -4   9    0.70    0.37
  -6   4  -9    1.21    0.49
   6  -4   9    1.62    0.45
   8   3  -9    1.82    0.48
  -8  -3   9    2.46    0.66
   7   3  -9    1.13    0.36
  -7  -3   9    0.90    0.53
   6   3  -9    0.66    0.35
  -6  -3   9    0.57    0.29
  -6  -3   9    1.55    0.57
   5   3  -9    0.99    0.32
  -5  -3   9    1.52    0.51
  -5  -3   9    1.18    0.25
   4   3  -9    0.17    0.26
   4   3  -9   -0.26    0.22
  -4  -3   9   -0.23    0.41
   3   3  -9    3.20    0.30
   3   3  -9    2.60    0.35
  -3  -3   9    1.96    0.47
  -3  -3   9    2.41    0.25
   2   3  -9    8.67    0.55
   2   3  -9    8.79    0.46
  -2  -3   9    7.06    0.61
  -2  -3   9    8.42    0.44
   1   3  -9   72.06    2.41
   1   3  -9   69.19    2.37
  -1  -3   9   70.07    2.37
  -1  -3   9   71.61    2.50
   0   3  -9    0.36    0.25
   0   3  -9    1.13    0.25
   0  -3   9    0.88    0.23
   0  -3   9    1.26    0.33
  -1   3  -9    2.63    0.31
  -1   3  -9    2.56    0.34
   1  -3   9    2.95    0.37
   1  -3   9    2.68    0.30
  -2   3  -9    0.30    0.31
  -2   3  -9   -0.17    0.24
   2  -3   9    0.11    0.24
  -3   3  -9    2.30    0.42
  -3   3  -9    2.41    0.34
   3  -3   9    2.19    0.34
  -4   3  -9    0.56    0.41
  -4   3  -9   -0.05    0.32
   4  -3   9    0.00    0.29
  -5   3  -9    4.39    0.63
  -5   3  -9    5.09    0.52
   5  -3   9    3.45    0.47
  -6   3  -9    1.71    0.48
   6  -3   9    1.23    0.44
   9   2  -9    0.24    0.48
  -9  -2   9    0.02    0.62
   8   2  -9    2.06    0.46
  -8  -2   9    2.59    0.64
  -8  -2   9    1.45    0.46
   7   2  -9    1.27    0.38
  -7  -2   9    1.31    0.36
  -7  -2   9    1.51    0.59
   6   2  -9    0.74    0.33
  -6  -2   9    0.51    0.27
  -6  -2   9    0.28    0.47
   5   2  -9    0.96    0.31
   5   2  -9    0.59    0.26
  -5  -2   9    1.26    0.49
   4   2  -9    2.03    0.33
   4   2  -9    2.45    0.30
  -4  -2   9    1.73    0.44
   3   2  -9   37.96    1.39
   3   2  -9   37.95    1.37
  -3  -2   9   39.23    1.31
  -3  -2   9   38.14    1.53
   2   2  -9   26.49    1.01
   2   2  -9   26.43    1.02
  -2  -2   9   27.27    0.96
  -2  -2   9   26.40    1.14
   1   2  -9    0.94    0.23
   1   2  -9    1.27    0.25
  -1  -2   9    0.99    0.20
  -1  -2   9    0.90    0.30
   0   2  -9   17.11    0.74
   0   2  -9   15.56    0.70
   0  -2   9   17.10    0.79
   0  -2   9   16.27    0.70
  -1   2  -9    4.06    0.33
  -1   2  -9    3.84    0.38
   1  -2   9    3.31    0.32
   1  -2   9    3.41    0.34
  -2   2  -9   -0.19    0.30
  -2   2  -9   -0.08    0.21
   2  -2   9   -0.21    0.23
   2  -2   9   -0.06    0.29
  -3   2  -9    7.21    0.50
  -3   2  -9    6.60    0.57
   3  -2   9    5.62    0.45
  -4   2  -9    0.10    0.28
  -4   2  -9    0.49    0.39
   4  -2   9   -0.05    0.27
  -5   2  -9    1.90    0.54
  -5   2  -9    2.10    0.41
   5  -2   9    1.91    0.39
  -6   2  -9    0.05    0.54
   6  -2   9   -0.12    0.41
   9   1  -9   -0.44    0.43
  -9  -1   9   -0.56    0.62
  -9  -1   9   -0.37    0.48
   8   1  -9   -0.35    0.36
  -8  -1   9    0.08    0.58
  -8  -1   9   -0.13    0.37
   7   1  -9    1.56    0.37
  -7  -1   9    1.22    0.56
  -7  -1   9    1.92    0.37
   6   1  -9    0.70    0.30
  -6  -1   9    0.76    0.49
   5   1  -9    0.49    0.28
  -5  -1   9    0.36    0.41
   4   1  -9    6.81    0.45
   4   1  -9    6.50    0.45
  -4  -1   9    6.12    0.57
   3   1  -9    0.76    0.22
   3   1  -9    1.21    0.25
  -3  -1   9    0.84    0.14
  -3  -1   9    1.02    0.32
   2   1  -9    0.77    0.22
   2   1  -9    0.80    0.22
  -2  -1   9    0.74    0.28
  -2  -1   9    1.27    0.18
   1   1  -9    0.57    0.23
   1   1  -9    0.64    0.19
  -1  -1   9    0.77    0.26
  -1  -1   9    0.83    0.19
   0   1  -9    1.70    0.29
   0   1  -9    0.82    0.21
   0  -1   9    1.23    0.24
   0  -1   9    0.99    0.25
  -1   1  -9    0.10    0.27
  -1   1  -9    0.14    0.19
   1  -1   9   -0.01    0.21
   1  -1   9    0.31    0.22
  -2   1  -9    0.02    0.20
  -2   1  -9    0.33    0.32
   2  -1   9   -0.08    0.22
   2  -1   9    0.08    0.21
  -3   1  -9    3.91    0.34
  -3   1  -9    2.59    0.42
   3  -1   9    2.91    0.35
  -4   1  -9    0.00    0.27
  -4   1  -9   -0.21    0.36
   4  -1   9   -0.26    0.27
  -5   1  -9    1.05    0.49
   5  -1   9    0.04    0.35
  -6   1  -9    0.43    0.56
   6  -1   9    0.19    0.44
   9   0  -9    2.35    0.51
  -9   0   9    1.99    0.70
  -9   0   9    0.70    0.49
   8   0  -9   -0.25    0.36
  -8   0   9   -0.05    0.34
  -8   0   9   -0.57    0.56
   7   0  -9    0.01    0.30
  -7   0   9   -0.44    0.50
  -7   0   9    0.51    0.31
   6   0  -9    2.12    0.34
   6   0  -9    2.82    0.38
  -6   0   9    2.63    0.49
   5   0  -9    0.41    0.25
   5   0  -9    0.05    0.26
   4   0  -9   -0.02    0.23
   4   0  -9    0.62    0.26
  -4   0   9    0.19    0.31
   3   0  -9    0.17    0.23
   3   0  -9    0.05    0.20
  -3   0   9    0.24    0.26
  -3   0   9    0.16    0.12
   2   0  -9    0.11    0.17
   2   0  -9   -0.11    0.21
  -2   0   9    0.39    0.15
  -2   0   9    0.25    0.22
   1   0  -9    1.89    0.27
   1   0  -9    2.06    0.22
  -1   0   9    1.94    0.23
  -1   0   9    2.38    0.30
   0   0  -9    8.28    0.56
   0   0  -9    5.73    0.44
   0   0   9    6.40    0.46
   0   0   9    6.67    0.45
  -1   0  -9    1.98    0.22
  -1   0  -9    1.89    0.33
   1   0   9    1.78    0.27
   1   0   9    2.36    0.31
  -2   0  -9    2.68    0.40
  -2   0  -9    3.86    0.27
   2   0   9    3.39    0.33
  -3   0  -9    2.15    0.40
   3   0   9    2.30    0.35
  -4   0  -9    2.70    0.50
   4   0   9    2.32    0.41
  -5   0  -9    3.20    0.57
   5   0   9    3.94    0.51
  -6   0  -9    1.44    0.60
   6   0   9   -0.17    0.41
   9  -1  -9    0.28    0.43
  -9   1   9   -0.64    0.66
   8  -1  -9    0.04    0.36
  -8   1   9   -0.65    0.54
  -8   1   9    0.14    0.36
   7  -1  -9    1.24    0.38
   7  -1  -9    1.08    0.34
  -7   1   9   -0.07    0.48
   6  -1  -9    1.19    0.29
   6  -1  -9    1.08    0.35
  -6   1   9    1.49    0.46
   5  -1  -9    3.41    0.34
   5  -1  -9    3.92    0.46
  -5   1   9    4.00    0.68
   4  -1  -9   10.51    0.60
   4  -1  -9   11.06    0.54
  -4   1   9    9.97    0.65
   3  -1  -9    2.34    0.25
   3  -1  -9    2.63    0.32
  -3   1   9    2.27    0.20
  -3   1   9    2.82    0.36
   2  -1  -9    1.12    0.18
   2  -1  -9    0.84    0.24
  -2   1   9    0.68    0.26
  -2   1   9    1.18    0.20
   1  -1  -9    2.31    0.31
   1  -1  -9    2.43    0.19
  -1   1   9    1.89    0.28
  -1   1   9    2.57    0.27
   0  -1  -9    1.63    0.16
   0  -1  -9    1.69    0.33
   0   1   9    1.62    0.28
   0   1   9    1.96    0.28
  -1  -1  -9   33.95    1.31
   1   1   9   33.61    1.27
   1   1   9   32.58    1.26
  -2  -1  -9    1.34    0.33
   2   1   9    1.11    0.31
   2   1   9    0.84    0.26
  -3  -1  -9    0.73    0.37
   3   1   9    1.59    0.35
   3   1   9    1.45    0.31
  -4  -1  -9   -0.03    0.40
   4   1   9    0.38    0.38
  -5  -1  -9   -0.09    0.46
   5   1   9   -0.23    0.39
  -6  -1  -9    1.76    0.65
   6   1   9    1.51    0.55
   9  -2  -9    0.45    0.45
  -9   2   9   -0.82    0.88
  -9   2   9   -0.17    0.46
   8  -2  -9    0.00    0.35
  -8   2   9   -0.53    0.53
  -8   2   9    0.33    0.37
   7  -2  -9   -0.31    0.33
   7  -2  -9   -0.07    0.29
  -7   2   9   -0.50    0.44
   6  -2  -9    0.88    0.28
   6  -2  -9    0.55    0.36
  -6   2   9   -0.11    0.35
   5  -2  -9    4.77    0.44
   5  -2  -9    6.09    0.42
  -5   2   9    5.70    0.52
   4  -2  -9   -0.09    0.25
   4  -2  -9    0.09    0.21
  -4   2   9    0.14    0.27
   3  -2  -9    0.25    0.18
   3  -2  -9    0.15    0.25
  -3   2   9   -0.10    0.22
  -3   2   9    0.09    0.27
   2  -2  -9    0.14    0.14
   2  -2  -9    0.21    0.25
  -2   2   9    0.04    0.17
  -2   2   9    0.12    0.25
   1  -2  -9   -0.41    0.25
  -1   2   9    0.20    0.20
  -1   2   9    0.25    0.23
   0  -2  -9   -0.26    0.26
   0   2   9   -0.06    0.22
   0   2   9    0.39    0.23
  -1  -2  -9   24.44    1.08
   1   2   9   26.29    1.03
   1   2   9   25.06    1.05
  -2  -2  -9   -0.07    0.29
   2   2   9   -0.08    0.27
  -3  -2  -9    0.32    0.29
  -3  -2  -9   -0.06    0.37
   3   2   9   -0.34    0.31
  -4  -2  -9    0.25    0.42
   4   2   9   -0.03    0.36
  -5  -2  -9    0.71    0.90
   5   2   9    1.83    0.53
   9  -3  -9    0.40    0.41
  -9   3   9    0.72    0.48
   8  -3  -9    0.06    0.38
  -8   3   9    0.06    0.35
  -8   3   9   -0.72    0.52
   7  -3  -9   12.55    0.85
   7  -3  -9   13.61    0.77
  -7   3   9   13.13    0.92
   6  -3  -9   -0.12    0.27
   6  -3  -9   -0.09    0.32
  -6   3   9   -0.17    0.36
   5  -3  -9   -0.14    0.30
   5  -3  -9   -0.22    0.23
  -5   3   9   -0.03    0.30
   4  -3  -9    1.55    0.31
   4  -3  -9    0.92    0.22
  -4   3   9    1.34    0.32
   3  -3  -9    0.00    0.17
   3  -3  -9   -0.39    0.30
  -3   3   9    0.06    0.31
  -3   3   9   -0.22    0.17
   2  -3  -9    1.45    0.31
  -2   3   9    0.89    0.30
  -2   3   9    1.18    0.23
   1  -3  -9  120.38    4.10
  -1   3   9  126.03    4.15
  -1   3   9  121.94    4.04
   0  -3  -9   -0.05    0.30
   0  -3  -9    0.06    0.27
   0   3   9    0.12    0.24
  -1  -3  -9    0.09    0.31
   1   3   9    0.31    0.26
  -2  -3  -9    0.73    0.34
  -2  -3  -9    1.49    0.39
   2   3   9    1.22    0.34
  -3  -3  -9    2.98    0.45
  -3  -3  -9    3.77    0.51
   3   3   9    2.03    0.39
  -4  -3  -9    2.07    0.51
   4   3   9    2.44    0.49
  -5  -3  -9   12.11    0.92
   5   3   9    9.98    0.79
   9  -4  -9    0.12    0.43
  -9   4   9    0.92    0.50
   8  -4  -9    0.48    0.41
  -8   4   9   -0.64    0.55
  -8   4   9    0.92    0.41
   7  -4  -9    0.51    0.34
   7  -4  -9    0.20    0.43
  -7   4   9    0.52    0.44
   6  -4  -9    1.38    0.44
   6  -4  -9    1.40    0.32
  -6   4   9    0.90    0.39
   5  -4  -9    2.26    0.38
   5  -4  -9    2.92    0.32
  -5   4   9    2.68    0.43
   4  -4  -9    0.07    0.31
   4  -4  -9    0.11    0.20
  -4   4   9    0.30    0.31
   3  -4  -9   13.34    0.72
  -3   4   9   12.81    0.76
  -3   4   9   13.74    0.63
   2  -4  -9    2.58    0.37
  -2   4   9    2.47    0.40
  -2   4   9    1.81    0.28
   1  -4  -9   -0.15    0.26
   1  -4  -9    0.09    0.30
  -1   4   9   -0.27    0.23
   0  -4  -9    4.09    0.43
   0  -4  -9    3.24    0.46
   0   4   9    3.48    0.37
  -1  -4  -9    1.19    0.36
  -1  -4  -9    0.13    0.32
   1   4   9    0.50    0.31
  -2  -4  -9    0.48    0.38
  -2  -4  -9   -0.11    0.35
   2   4   9   -0.42    0.32
  -3  -4  -9    4.54    0.57
  -3  -4  -9    3.43    0.52
   3   4   9    3.67    0.51
   4   4   9    0.62    0.46
   8  -5  -9    0.09    0.41
  -8   5   9    0.27    0.44
  -8   5   9   -0.69    0.58
   7  -5  -9    2.26    0.42
   7  -5  -9    0.95    0.48
  -7   5   9    0.48    0.46
   6  -5  -9    0.97    0.44
   6  -5  -9    0.74    0.33
  -6   5   9    0.11    0.39
   5  -5  -9    0.12    0.35
  -5   5   9   -0.01    0.35
   4  -5  -9    3.65    0.47
  -4   5   9    3.15    0.47
   3  -5  -9   15.58    0.84
  -3   5   9   15.31    0.71
  -3   5   9   15.06    0.88
   2  -5  -9   11.87    0.72
  -2   5   9   11.82    0.71
  -2   5   9   12.55    0.80
   1  -5  -9    5.18    0.48
   1  -5  -9    5.51    0.57
  -1   5   9    6.91    0.49
   0  -5  -9    1.59    0.42
   0  -5  -9    0.83    0.37
   0   5   9    1.09    0.35
  -1  -5  -9   -0.18    0.38
  -1  -5  -9    0.11    0.36
   1   5   9    0.03    0.33
  -2  -5  -9    1.86    0.46
  -2  -5  -9    2.50    0.51
   2   5   9    2.05    0.47
  -3  -5  -9    1.19    0.49
  -3  -5  -9    0.96    0.51
   3   5   9   -0.15    0.43
  -4  -5  -9    2.25    0.61
   4   5   9    2.38    0.58
   8  -6  -9   -0.24    0.45
  -8   6   9    0.35    0.49
   7  -6  -9    1.72    0.80
  -7   6   9    0.85    0.53
   6  -6  -9    0.17    0.47
  -6   6   9    0.36    0.44
   5  -6  -9    4.57    0.53
  -5   6   9    4.10    0.57
   4  -6  -9   -0.36    0.34
  -4   6   9    0.08    0.39
   3  -6  -9   -0.02    0.35
  -3   6   9    0.04    0.39
  -3   6   9   -0.04    0.30
   2  -6  -9    3.05    0.45
   2  -6  -9    2.54    0.50
  -2   6   9    2.46    0.39
   1  -6  -9   -0.06    0.34
   1  -6  -9    0.06    0.39
  -1   6   9    0.06    0.31
   0  -6  -9    1.30    0.48
   0  -6  -9    0.79    0.39
   0   6   9    1.06    0.38
  -1  -6  -9    1.06    0.43
  -1  -6  -9    0.81    0.49
   1   6   9    0.84    0.43
  -2  -6  -9    0.52    0.53
  -2  -6  -9    0.19    0.44
   2   6   9    0.11    0.43
  -3  -6  -9    3.68    0.65
  -3  -6  -9    3.70    0.66
   3   6   9    3.36    0.63
   7  -7  -9   -0.36    0.53
  -7   7   9    0.29    0.85
  -6   7   9   -0.37    0.49
   5  -7  -9   -0.12    0.44
  -5   7   9    0.25    0.46
   4  -7  -9    0.01    0.41
  -4   7   9    0.24    0.45
   3  -7  -9   -0.11    0.38
  -3   7   9    0.09    0.47
  -3   7   9   -0.02    0.36
   2  -7  -9    0.52    0.41
   2  -7  -9    0.66    0.52
  -2   7   9    0.20    0.37
   1  -7  -9    0.00    0.44
   1  -7  -9    0.06    0.40
  -1   7   9   -0.29    0.37
   0  -7  -9   -0.31    0.42
   0  -7  -9    0.34    0.55
   0   7   9    0.06    0.42
  -1  -7  -9    0.75    0.54
  -1  -7  -9    0.80    0.49
   1   7   9    0.79    0.50
   5  -8  -9    3.87    0.71
  -5   8   9    3.70    0.71
   4  -8  -9    0.48    0.48
  -4   8   9    0.85    0.61
   3  -8  -9   -0.28    0.44
   3  -8  -9   -0.16    0.52
  -3   8   9   -0.05    0.46
   2  -8  -9   -0.04    0.46
   2  -8  -9    0.20    0.60
  -2   8   9    0.04    0.44
   1  -8  -9    0.78    0.59
  -1   8   9    0.14    0.49
   0  -8  -9    0.52    0.63
   0   8   9    1.94    0.58
   2   9 -10   22.56    1.30
  -2  -9  10   23.04    1.20
  -2  -9  10   22.40    1.39
   1   9 -10   -0.20    0.57
  -1  -9  10    0.33    0.47
   0   9 -10    0.39    0.50
   0  -9  10    0.25    0.45
  -1   9 -10   -0.30    0.51
   1  -9  10   -0.23    0.45
   4   8 -10   16.61    1.10
  -4  -8  10   17.54    1.32
   3   8 -10   -0.04    0.51
  -3  -8  10   -0.38    0.40
  -3  -8  10    0.71    0.60
   2   8 -10    0.55    0.50
  -2  -8  10    0.70    0.57
  -2  -8  10    1.14    0.44
   1   8 -10   -0.61    0.83
  -1  -8  10    0.30    0.52
  -1  -8  10   -0.18    0.40
   0   8 -10    1.39    0.67
   0  -8  10    0.45    0.40
   0  -8  10    1.70    0.66
  -1   8 -10    0.02    0.49
   1  -8  10    0.47    0.40
  -2   8 -10    3.01    0.57
   2  -8  10    2.12    0.46
  -3   8 -10    1.35    0.56
   3  -8  10    2.24    0.50
   5   7 -10    4.80    0.62
  -5  -7  10    4.46    0.70
  -4  -7  10    3.98    0.76
   3   7 -10    0.29    0.46
  -3  -7  10    0.27    0.37
  -3  -7  10    0.66    0.53
   2   7 -10    0.59    0.42
  -2  -7  10    0.61    0.50
  -2  -7  10    0.37    0.36
   1   7 -10   -0.23    0.40
  -1  -7  10    0.24    0.35
  -1  -7  10    0.47    0.45
   0   7 -10    0.42    0.41
   0  -7  10    0.59    0.44
   0  -7  10    0.28    0.35
  -1   7 -10    9.48    0.72
   1  -7  10    9.88    0.68
  -2   7 -10    4.62    0.54
   2  -7  10    3.87    0.45
  -3   7 -10   -0.10    0.48
  -4   7 -10    0.71    0.51
   4  -7  10    1.15    0.42
   6   6 -10   -0.21    0.47
  -6  -6  10    0.55    0.62
   5   6 -10    0.10    0.43
  -5  -6  10   -0.18    0.58
   4   6 -10   -0.01    0.41
  -4  -6  10    0.43    0.54
   3   6 -10   -0.27    0.38
  -3  -6  10    0.33    0.31
  -3  -6  10    1.17    0.51
   2   6 -10   -0.14    0.36
  -2  -6  10    0.74    0.47
  -2  -6  10   -0.26    0.29
   1   6 -10   -0.46    0.33
  -1  -6  10    0.10    0.41
  -1  -6  10    0.44    0.30
   0   6 -10    0.37    0.34
   0  -6  10    0.15    0.29
  -1   6 -10   -0.04    0.33
   1  -6  10    0.36    0.29
  -2   6 -10    0.07    0.37
   2  -6  10    0.11    0.31
  -3   6 -10    0.11    0.39
   3  -6  10   -0.17    0.30
  -4   6 -10    0.15    0.46
  -5   6 -10    0.31    0.50
   5  -6  10   -0.08    0.41
   7   5 -10    0.71    0.46
  -7  -5  10    0.12    0.67
   6   5 -10   -0.29    0.42
  -6  -5  10    0.46    0.60
   5   5 -10   -0.08    0.36
  -5  -5  10    0.10    0.47
   4   5 -10    0.26    0.35
  -4  -5  10    0.11    0.49
   3   5 -10    1.68    0.41
  -3  -5  10    1.25    0.30
  -3  -5  10    0.33    0.46
   2   5 -10    1.49    0.36
  -2  -5  10    1.54    0.49
  -2  -5  10    1.54    0.30
   1   5 -10    0.20    0.31
  -1  -5  10    0.87    0.47
   0   5 -10    3.43    0.42
   0  -5  10    4.53    0.40
   0  -5  10    4.71    0.51
  -1   5 -10    1.85    0.37
   1  -5  10    1.76    0.38
   1  -5  10    1.38    0.30
  -2   5 -10    1.32    0.37
  -2   5 -10    1.57    0.38
   2  -5  10    2.16    0.34
  -3   5 -10   -0.23    0.34
  -3   5 -10    0.17    0.40
   3  -5  10    0.23    0.32
  -4   5 -10    0.38    0.49
  -4   5 -10   -0.15    0.38
   4  -5  10    0.41    0.33
  -5   5 -10   -0.31    0.45
  -5   5 -10    0.88    0.58
   5  -5  10    0.36    0.40
   8   4 -10   -0.14    0.45
  -8  -4  10    0.39    0.67
  -7  -4  10    1.47    0.68
   6   4 -10    1.33    0.43
  -6  -4  10    1.71    0.58
   5   4 -10   -0.02    0.36
  -5  -4  10   -0.54    0.47
   4   4 -10    1.74    0.39
  -4  -4  10    1.74    0.54
   3   4 -10    6.11    0.49
  -3  -4  10    5.17    0.61
  -3  -4  10    6.01    0.41
   2   4 -10    1.04    0.25
   2   4 -10    1.08    0.31
  -2  -4  10    0.65    0.73
  -2  -4  10    0.88    0.25
   1   4 -10   45.50    1.73
   1   4 -10   46.16    1.60
  -1  -4  10   45.83    1.63
  -1  -4  10   46.55    1.81
   0   4 -10    5.46    0.55
   0   4 -10    5.13    0.38
   0  -4  10    5.47    0.54
   0  -4  10    5.08    0.39
  -1   4 -10    2.63    0.36
  -1   4 -10    2.44    0.34
   1  -4  10    2.71    0.34
   1  -4  10    2.09    0.41
  -2   4 -10   -0.32    0.28
  -2   4 -10   -0.21    0.33
   2  -4  10    0.14    0.25
  -3   4 -10   -0.07    0.32
  -3   4 -10    0.11    0.37
   3  -4  10   -0.42    0.28
  -4   4 -10    0.38    0.37
  -4   4 -10    0.92    0.47
   4  -4  10    0.53    0.34
  -5   4 -10    7.31    0.65
  -5   4 -10    6.63    0.74
   5  -4  10    8.70    0.78
  -6   4 -10    0.40    0.65
   6  -4  10   -0.03    0.44
   8   3 -10    2.37    0.51
  -8  -3  10    2.31    0.72
   7   3 -10    0.08    0.36
  -7  -3  10   -0.05    0.56
   6   3 -10    1.44    0.37
  -6  -3  10    1.32    0.57
   5   3 -10    8.11    0.56
   5   3 -10    7.39    0.52
  -5  -3  10    8.80    0.81
   4   3 -10    0.06    0.29
   4   3 -10    0.29    0.25
  -4  -3  10   -0.08    0.42
   3   3 -10   14.03    0.68
  -3  -3  10   17.05    1.03
  -3  -3  10   15.47    0.65
   2   3 -10   26.24    0.97
   2   3 -10   24.32    1.03
  -2  -3  10   24.63    0.95
  -2  -3  10   25.35    1.18
   1   3 -10    0.18    0.23
   1   3 -10   -0.27    0.25
  -1  -3  10   -0.64    0.33
  -1  -3  10    0.20    0.20
   0   3 -10    3.17    0.35
   0   3 -10    3.65    0.35
   0  -3  10    2.80    0.30
   0  -3  10    4.30    0.46
  -1   3 -10    0.36    0.26
  -1   3 -10    0.68    0.29
   1  -3  10   -0.14    0.30
  -2   3 -10    5.23    0.54
  -2   3 -10    5.10    0.42
   2  -3  10    4.88    0.43
  -3   3 -10    7.92    0.53
  -3   3 -10    6.81    0.59
   3  -3  10    5.59    0.47
  -4   3 -10    1.94    0.40
  -4   3 -10    2.31    0.51
   4  -3  10    1.74    0.37
  -5   3 -10    0.16    0.41
  -5   3 -10    0.32    0.51
   5  -3  10    0.72    0.40
  -6   3 -10    1.21    0.62
   6  -3  10    0.39    0.45
   9   2 -10    2.75    0.56
  -9  -2  10    2.73    0.80
   8   2 -10    0.64    0.61
  -8  -2  10   -0.23    0.41
  -8  -2  10   -0.59    0.62
   7   2 -10    0.24    0.36
  -7  -2  10    0.02    0.58
  -7  -2  10    0.25    0.32
   6   2 -10    1.67    0.36
  -6  -2  10    1.02    0.55
   5   2 -10    0.14    0.30
   5   2 -10    0.02    0.27
  -5  -2  10    0.02    0.44
   4   2 -10    0.60    0.26
  -4  -2  10   -0.47    0.41
   3   2 -10   67.22    2.25
   3   2 -10   63.05    2.25
  -3  -2  10   66.25    2.17
  -3  -2  10   66.17    2.41
   2   2 -10    2.91    0.33
   2   2 -10    3.04    0.34
  -2  -2  10    2.64    0.42
  -2  -2  10    3.31    0.27
   1   2 -10    6.85    0.46
   1   2 -10    6.33    0.46
  -1  -2  10    6.70    0.42
  -1  -2  10    7.39    0.56
   0   2 -10    5.85    0.44
   0   2 -10    5.90    0.40
   0  -2  10    4.85    0.38
   0  -2  10    5.34    0.47
  -1   2 -10    0.00    0.29
  -1   2 -10    0.05    0.22
   1  -2  10   -0.15    0.22
   1  -2  10   -0.25    0.25
  -2   2 -10    1.13    0.36
  -2   2 -10    1.21    0.28
   2  -2  10    1.24    0.30
  -3   2 -10   11.47    0.80
  -3   2 -10   10.54    0.63
   3  -2  10   10.60    0.65
  -4   2 -10    1.11    0.45
  -4   2 -10    0.87    0.35
   4  -2  10    0.67    0.32
  -5   2 -10   -0.33    0.48
   5  -2  10    0.32    0.36
  -6   2 -10    0.50    0.59
   6  -2  10   -0.02    0.42
   9   1 -10    1.11    0.50
  -9  -1  10    0.53    0.83
  -9  -1  10    0.09    0.60
   8   1 -10    0.32    0.40
  -8  -1  10   -0.27    0.61
  -8  -1  10   -0.33    0.37
   7   1 -10    1.50    0.38
  -7  -1  10    1.75    0.60
  -7  -1  10    1.13    0.35
   6   1 -10    0.33    0.33
   6   1 -10    0.37    0.30
  -6  -1  10    0.08    0.47
   5   1 -10   31.03    1.21
   5   1 -10   31.46    1.22
  -5  -1  10   29.89    1.40
   4   1 -10    1.37    0.28
   4   1 -10    1.08    0.28
  -4  -1  10    1.68    0.44
   3   1 -10    3.82    0.34
   3   1 -10    3.43    0.35
  -3  -1  10    3.98    0.25
  -3  -1  10    3.30    0.42
   2   1 -10    0.21    0.23
   2   1 -10   -0.16    0.21
  -2  -1  10    0.50    0.29
  -2  -1  10    0.15    0.17
   1   1 -10    0.91    0.23
   1   1 -10    0.92    0.28
  -1  -1  10    0.63    0.21
  -1  -1  10    0.72    0.29
   0   1 -10    6.77    0.48
   0   1 -10    6.35    0.42
   0  -1  10    5.57    0.40
   0  -1  10    6.65    0.48
  -1   1 -10    9.57    0.62
  -1   1 -10    8.49    0.48
   1  -1  10    8.25    0.52
   1  -1  10    8.23    0.55
  -2   1 -10    2.09    0.28
  -2   1 -10    1.82    0.40
   2  -1  10    2.45    0.36
   2  -1  10    2.09    0.33
  -3   1 -10    0.96    0.41
   3  -1  10    1.34    0.33
  -4   1 -10    0.06    0.41
   4  -1  10    0.91    0.34
  -5   1 -10    0.36    0.53
   5  -1  10   -0.28    0.37
  -6   1 -10   -0.06    0.61
   6  -1  10    0.36    0.46
   9   0 -10   -0.11    0.44
  -9   0  10    0.24    0.70
  -9   0  10   -0.31    0.56
   8   0 -10    1.66    0.44
  -8   0  10    0.56    0.65
  -8   0  10    2.47    0.47
   7   0 -10   -0.17    0.35
   7   0 -10   -0.21    0.32
  -7   0  10   -0.50    0.49
   6   0 -10   -0.13    0.28
   6   0 -10    0.32    0.32
  -6   0  10    0.38    0.43
   5   0 -10    3.30    0.36
  -5   0  10    2.94    0.48
   4   0 -10    0.70    0.28
   4   0 -10    0.55    0.25
   3   0 -10    0.97    0.23
   3   0 -10    1.34    0.28
  -3   0  10    1.37    0.35
  -3   0  10    1.41    0.18
   2   0 -10    0.36    0.19
   2   0 -10    0.63    0.26
  -2   0  10    0.66    0.19
  -2   0  10    0.68    0.28
   1   0 -10   -0.20    0.26
   1   0 -10    0.26    0.19
  -1   0  10    0.53    0.21
  -1   0  10    0.28    0.25
   0   0 -10    6.88    0.52
   0   0 -10    5.66    0.38
   0   0  10    7.04    0.49
   0   0  10    6.25    0.49
  -1   0 -10    1.85    0.24
  -1   0 -10    1.91    0.36
   1   0  10    1.62    0.30
   1   0  10    2.06    0.32
  -2   0 -10   13.17    0.79
   2   0  10   12.50    0.73
   2   0  10   13.27    0.69
  -3   0 -10    0.44    0.38
   3   0  10    0.27    0.32
  -4   0 -10    2.60    0.52
   4   0  10    2.66    0.46
  -5   0 -10   -0.12    0.75
  -6   0 -10   -0.06    0.58
   6   0  10   -0.33    0.45
   9  -1 -10   -0.25    0.43
  -9   1  10   -0.10    0.71
  -9   1  10    0.06    0.47
   8  -1 -10    0.63    0.39
  -8   1  10   -0.71    0.58
  -8   1  10    0.27    0.37
   7  -1 -10    0.94    0.39
   7  -1 -10    1.49    0.37
  -7   1  10    0.78    0.52
   6  -1 -10    0.65    0.28
   6  -1 -10    0.29    0.36
  -6   1  10    0.36    0.42
   5  -1 -10    0.80    0.34
   5  -1 -10    1.09    0.27
  -5   1  10    1.16    0.39
   4  -1 -10    0.14    0.22
   4  -1 -10   -0.03    0.28
  -4   1  10    0.26    0.34
   3  -1 -10   -0.07    0.20
   3  -1 -10    0.18    0.24
  -3   1  10   -0.01    0.26
   2  -1 -10    0.45    0.18
   2  -1 -10    0.14    0.25
  -2   1  10    0.14    0.21
  -2   1  10    0.09    0.24
   1  -1 -10    0.39    0.15
   1  -1 -10   -0.25    0.27
  -1   1  10    0.65    0.23
  -1   1  10    0.39    0.26
   0  -1 -10    1.33    0.60
   0   1  10    0.93    0.27
   0   1  10    1.15    0.29
  -1  -1 -10    1.33    0.36
   1   1  10    2.48    0.35
   1   1  10    2.15    0.39
  -2  -1 -10   -0.01    0.31
   2   1  10   -0.29    0.28
   2   1  10    0.14    0.28
  -3  -1 -10    3.40    0.50
   3   1  10    4.74    0.52
  -4  -1 -10    0.20    0.45
   4   1  10   -0.53    0.38
  -5  -1 -10    0.72    0.52
   5   1  10    0.34    0.43
   9  -2 -10    0.38    0.46
  -9   2  10   -0.79    0.74
  -9   2  10    0.47    0.46
   8  -2 -10   -0.11    0.38
  -8   2  10    0.51    0.39
  -8   2  10   -0.88    0.56
   7  -2 -10    2.86    0.40
   7  -2 -10    2.34    0.48
  -7   2  10    2.75    0.58
   6  -2 -10    5.16    0.43
   6  -2 -10    4.73    0.54
  -6   2  10    3.33    0.51
   5  -2 -10   -0.23    0.30
   5  -2 -10   -0.05    0.24
  -5   2  10   -0.29    0.28
   4  -2 -10    0.06    0.29
   4  -2 -10    0.20    0.21
  -4   2  10   -0.12    0.29
   3  -2 -10    1.92    0.47
   3  -2 -10    2.13    0.23
  -3   2  10    1.89    0.22
  -3   2  10    1.49    0.39
   2  -2 -10    0.13    0.15
  -2   2  10    0.32    0.21
  -2   2  10    0.00    0.25
   1  -2 -10   18.77    0.88
  -1   2  10   18.74    0.87
  -1   2  10   17.85    0.79
   0  -2 -10    0.91    0.33
   0   2  10    1.43    0.32
   0   2  10    0.93    0.27
  -1  -2 -10    5.08    0.51
   1   2  10    5.16    0.47
   1   2  10    6.41    0.50
  -2  -2 -10    0.27    0.36
   2   2  10    0.08    0.30
  -3  -2 -10    1.70    0.45
   3   2  10    0.56    0.38
   3   2  10    0.27    0.35
  -4  -2 -10    0.29    0.46
   4   2  10   -0.49    0.40
  -5  -2 -10    3.09    0.67
   5   2  10    3.22    0.63
   9  -3 -10    0.28    0.42
  -9   3  10   -1.68    0.77
  -9   3  10    0.19    0.48
   8  -3 -10    1.87    0.46
  -8   3  10    2.39    0.50
  -8   3  10    0.68    0.61
   7  -3 -10    1.42    0.46
   7  -3 -10    1.74    0.38
  -7   3  10    0.51    0.49
   6  -3 -10    1.49    0.41
   6  -3 -10    1.42    0.33
  -6   3  10    1.54    0.45
   5  -3 -10    0.22    0.33
   5  -3 -10    0.69    0.26
  -5   3  10    0.51    0.35
   4  -3 -10   -0.11    0.21
   4  -3 -10    0.09    0.30
  -4   3  10    0.13    0.29
   3  -3 -10    0.10    0.28
  -3   3  10   -0.16    0.20
  -3   3  10    0.13    0.30
   2  -3 -10    0.69    0.31
  -2   3  10    1.16    0.32
  -2   3  10    0.73    0.24
   1  -3 -10   15.66    0.83
  -1   3  10   16.12    0.75
  -1   3  10   17.98    0.87
   0  -3 -10   -0.01    0.34
   0   3  10    0.02    0.29
   0   3  10   -0.30    0.25
  -1  -3 -10   -0.19    0.34
   1   3  10   -0.15    0.29
   1   3  10    0.22    0.30
  -2  -3 -10   -0.18    0.32
  -2  -3 -10   -0.27    0.38
   2   3  10    0.02    0.30
  -3  -3 -10    1.38    0.44
  -3  -3 -10    1.48    0.41
   3   3  10    1.11    0.41
  -4  -3 -10    1.08    0.54
   4   3  10    0.70    0.47
   9  -4 -10    2.64    0.54
  -9   4  10    3.25    0.63
   8  -4 -10    2.07    0.53
   8  -4 -10    2.77    0.47
  -8   4  10    0.79    0.63
   7  -4 -10    0.96    0.38
   7  -4 -10    1.98    0.50
  -7   4  10    0.66    0.48
   6  -4 -10    0.04    0.30
   6  -4 -10    0.27    0.41
  -6   4  10    0.01    0.37
   5  -4 -10    0.67    0.39
   5  -4 -10    0.30    0.26
  -5   4  10    0.50    0.38
   4  -4 -10   -0.34    0.31
  -4   4  10    0.06    0.33
   3  -4 -10   76.14    2.68
  -3   4  10   77.02    2.58
  -3   4  10   76.18    2.74
   2  -4 -10    1.71    0.37
  -2   4  10    1.63    0.39
  -2   4  10    1.94    0.31
   1  -4 -10    0.25    0.33
  -1   4  10    0.16    0.34
  -1   4  10    0.13    0.27
   0  -4 -10    4.25    0.50
   0  -4 -10    4.65    0.50
   0   4  10    3.50    0.43
  -1  -4 -10    3.72    0.51
  -1  -4 -10    2.57    0.45
   1   4  10    4.14    0.47
  -2  -4 -10    2.70    0.50
  -2  -4 -10    1.19    0.45
   2   4  10    0.92    0.41
  -3  -4 -10    7.94    0.73
  -3  -4 -10    6.74    0.68
  -4  -4 -10    0.61    0.58
   4   4  10    0.42    0.52
   8  -5 -10   -0.16    0.44
   8  -5 -10   -0.75    0.51
  -8   5  10   -0.17    0.63
   7  -5 -10    0.01    0.39
   7  -5 -10   -0.14    0.45
  -7   5  10   -0.44    0.46
   6  -5 -10    0.96    0.48
  -6   5  10    1.53    0.48
   5  -5 -10    9.52    0.70
  -5   5  10    7.58    0.68
   4  -5 -10    0.41    0.38
  -4   5  10    1.02    0.42
   3  -5 -10    0.13    0.35
  -3   5  10    0.23    0.27
  -3   5  10    0.29    0.38
   2  -5 -10    0.83    0.37
  -2   5  10    0.83    0.41
  -2   5  10    0.44    0.30
   1  -5 -10   -0.56    0.33
   1  -5 -10    0.03    0.37
  -1   5  10   -0.17    0.32
   0  -5 -10    0.89    0.44
   0  -5 -10    1.45    0.43
   0   5  10    1.69    0.38
  -1  -5 -10    1.92    0.46
  -1  -5 -10    1.85    0.50
   1   5  10    1.76    0.45
  -2  -5 -10    0.52    0.47
  -2  -5 -10    0.23    0.47
   2   5  10    0.01    0.53
  -3  -5 -10    0.04    0.50
  -3  -5 -10    0.14    0.51
   3   5  10    0.02    0.48
   7  -6 -10    0.15    0.52
  -7   6  10   -0.06    0.52
   6  -6 -10    0.49    0.50
  -6   6  10    0.29    0.49
   5  -6 -10    8.08    0.67
  -5   6  10    9.84    0.83
   4  -6 -10   -0.47    0.38
  -4   6  10    0.52    0.44
   3  -6 -10    1.33    0.44
  -3   6  10    1.38    0.37
  -3   6  10    1.74    0.48
   2  -6 -10    1.07    0.40
  -2   6  10    2.24    0.51
  -2   6  10    2.05    0.41
   1  -6 -10    0.31    0.44
   1  -6 -10    0.00    0.38
  -1   6  10   -0.43    0.35
   0  -6 -10    0.09    0.47
   0  -6 -10    0.45    0.43
   0   6  10   -0.10    0.40
  -1  -6 -10    4.53    0.98
  -1  -6 -10    3.45    0.57
  -2  -6 -10    0.54    0.51
  -2  -6 -10    0.24    0.52
   2   6  10    0.42    0.52
   6  -7 -10    0.38    0.53
  -6   7  10   -0.21    0.55
   5  -7 -10    0.24    0.56
  -5   7  10    0.65    0.66
   4  -7 -10    0.19    0.47
   3  -7 -10    0.02    0.42
  -3   7  10   -0.30    0.41
   2  -7 -10    0.12    0.50
   2  -7 -10    0.36    0.43
  -2   7  10   -0.26    0.42
   1  -7 -10    2.43    0.51
   1  -7 -10    3.12    0.63
  -1   7  10    1.73    0.47
   0  -7 -10    1.37    0.63
   0  -7 -10    1.15    0.51
   0   7  10    1.09    0.51
   1   7  10    0.99    0.54
   4  -8 -10    0.35    0.52
  -4   8  10    0.57    0.61
   3  -8 -10    0.39    0.51
  -3   8  10    0.97    0.66
   2  -8 -10   -0.19    0.59
   2  -8 -10   -0.30    0.53
  -2   8  10   -0.19    0.49
   3   8 -11    0.03    0.53
  -3  -8  11    0.10    0.61
   2   8 -11    0.52    0.53
  -2  -8  11   -0.04    0.56
  -2  -8  11    0.32    0.43
   1   8 -11    0.70    0.54
  -1  -8  11    1.66    0.60
  -1  -8  11    0.73    0.43
   0   8 -11   -0.09    0.48
   0  -8  11    0.45    0.47
  -1   8 -11    3.43    0.62
   1  -8  11    3.48    0.51
  -2   8 -11    0.20    0.53
   2  -8  11    0.18    0.41
   5   7 -11    0.41    0.52
  -5  -7  11    0.94    0.69
   4   7 -11    0.58    0.50
  -4  -7  11    0.75    0.57
   3   7 -11   -0.23    0.51
  -3  -7  11    0.74    0.56
   2   7 -11    2.80    0.52
  -2  -7  11    2.16    0.44
  -2  -7  11    4.10    0.65
   1   7 -11    0.42    0.46
  -1  -7  11    1.30    0.52
  -1  -7  11    0.83    0.37
   0   7 -11   -0.01    0.43
   0  -7  11    0.34    0.39
  -1   7 -11    2.33    0.52
   1  -7  11    1.95    0.40
  -2   7 -11   -0.21    0.49
   2  -7  11    0.59    0.43
  -3   7 -11    0.35    0.51
   3  -7  11    0.24    0.38
  -4   7 -11    1.83    0.60
   4  -7  11    1.09    0.45
   6   6 -11    3.79    0.61
  -6  -6  11    2.65    0.72
   5   6 -11    0.70    0.48
  -5  -6  11    0.03    0.65
   4   6 -11    0.23    0.43
  -4  -6  11    0.62    0.58
   3   6 -11    0.35    0.43
  -3  -6  11   -0.41    0.50
  -3  -6  11    0.03    0.36
   2   6 -11    0.22    0.39
  -2  -6  11    0.01    0.33
  -2  -6  11    0.42    0.48
   1   6 -11    9.06    0.68
  -1  -6  11    8.62    0.73
  -1  -6  11    9.30    0.62
   0   6 -11    1.13    0.42
   0  -6  11    2.06    0.38
   0  -6  11    1.30    0.46
  -1   6 -11   -0.20    0.38
   1  -6  11    0.15    0.30
  -2   6 -11    0.01    0.39
   2  -6  11    0.04    0.36
  -3   6 -11    0.84    0.49
   3  -6  11    1.35    0.41
  -4   6 -11    0.34    0.49
   4  -6  11    0.52    0.41
   7   5 -11    0.01    0.50
  -7  -5  11   -0.65    0.66
   6   5 -11    0.00    0.47
  -6  -5  11    1.00    0.69
   5   5 -11    0.45    0.42
  -5  -5  11    0.01    0.56
   4   5 -11   -0.07    0.38
  -4  -5  11   -0.33    0.53
   3   5 -11    0.11    0.38
  -3  -5  11    0.21    0.27
  -3  -5  11   -0.67    0.46
   2   5 -11   -0.20    0.32
  -2  -5  11    0.13    0.45
   1   5 -11    0.05    0.34
  -1  -5  11    0.19    0.28
  -1  -5  11    0.63    0.45
   0   5 -11    0.06    0.35
   0  -5  11   -0.10    0.40
   0  -5  11    0.47    0.29
  -1   5 -11    0.72    0.36
   1  -5  11    0.20    0.29
  -2   5 -11   -0.32    0.36
   2  -5  11    0.37    0.31
  -3   5 -11    2.60    0.51
  -3   5 -11    1.72    0.46
   3  -5  11    1.99    0.42
  -4   5 -11    0.00    0.46
  -4   5 -11    0.03    0.51
   4  -5  11    0.20    0.37
  -5   5 -11   -0.46    0.53
   5  -5  11    0.30    0.44
   7   4 -11   -0.08    0.42
  -7  -4  11   -0.31    0.63
   6   4 -11   -0.13    0.40
  -6  -4  11   -0.19    0.58
   5   4 -11    0.63    0.38
  -5  -4  11    0.10    0.54
   4   4 -11    1.98    0.42
  -4  -4  11    1.58    0.54
   3   4 -11    4.77    0.48
  -3  -4  11    4.51    0.36
  -3  -4  11    4.40    0.62
   2   4 -11    1.10    0.33
  -2  -4  11    0.90    0.49
  -2  -4  11    0.69    0.25
   1   4 -11    1.18    0.35
   1   4 -11    0.99    0.28
  -1  -4  11    1.65    0.46
  -1  -4  11    1.05    0.28
   0   4 -11    3.97    0.43
   0   4 -11    4.31    0.40
   0  -4  11    3.86    0.38
   0  -4  11    3.81    0.53
  -1   4 -11    0.35    0.32
  -1   4 -11    0.29    0.31
   1  -4  11    0.20    0.27
  -2   4 -11    0.85    0.36
  -2   4 -11    0.74    0.37
   2  -4  11    0.58    0.31
  -3   4 -11    0.54    0.38
  -3   4 -11    1.04    0.46
   3  -4  11    1.01    0.35
  -4   4 -11    0.43    0.44
  -4   4 -11    0.72    0.49
   4  -4  11    0.54    0.38
  -5   4 -11    0.07    0.49
   5  -4  11    0.42    0.44
   8   3 -11    2.73    0.53
  -8  -3  11    2.25    0.80
   7   3 -11    1.26    0.43
  -7  -3  11    0.94    0.67
   6   3 -11    0.18    0.37
  -6  -3  11   -0.33    0.58
   5   3 -11    0.12    0.33
   5   3 -11    0.83    0.41
  -5  -3  11    0.40    0.55
   4   3 -11    1.98    0.33
   4   3 -11    1.86    0.34
  -4  -3  11    1.87    0.52
   3   3 -11   36.55    1.38
   3   3 -11   35.22    1.33
  -3  -3  11   37.86    1.59
  -3  -3  11   35.36    1.28
   2   3 -11    7.84    0.51
  -2  -3  11    8.70    0.49
   1   3 -11    3.92    0.37
   1   3 -11    3.12    0.38
  -1  -3  11    4.67    0.53
  -1  -3  11    3.61    0.33
   0   3 -11    0.65    0.28
   0   3 -11    0.81    0.30
   0  -3  11    1.02    0.40
   0  -3  11    0.47    0.24
  -1   3 -11   -0.18    0.27
  -1   3 -11   -0.01    0.29
   1  -3  11   -0.13    0.36
   1  -3  11    0.02    0.25
  -2   3 -11   -0.03    0.35
  -2   3 -11    0.02    0.30
   2  -3  11    0.02    0.28
  -3   3 -11    6.56    0.52
  -3   3 -11    5.57    0.60
   3  -3  11    4.44    0.46
  -4   3 -11    0.21    0.41
  -4   3 -11    0.40    0.48
   4  -3  11   -0.01    0.35
  -5   3 -11    0.72    0.60
   5  -3  11    0.63    0.41
   8   2 -11    0.41    0.45
  -8  -2  11   -0.77    1.11
  -8  -2  11   -0.10    0.55
   7   2 -11    1.83    0.42
  -7  -2  11    1.99    0.71
  -7  -2  11    1.84    0.41
   6   2 -11    0.55    0.33
   6   2 -11    1.21    0.37
  -6  -2  11    0.10    0.58
   5   2 -11    9.12    0.62
   5   2 -11    9.52    0.63
  -5  -2  11    8.01    0.77
   4   2 -11   34.59    1.32
   4   2 -11   34.64    1.33
  -4  -2  11   35.05    1.54
   3   2 -11    0.28    0.25
   3   2 -11    0.94    0.30
  -3  -2  11    0.55    0.19
  -3  -2  11    0.71    0.42
   2   2 -11    1.40    0.28
   2   2 -11    0.57    0.27
  -2  -2  11    1.41    0.24
  -2  -2  11    1.25    0.38
   1   2 -11    0.06    0.26
   1   2 -11    0.36    0.24
  -1  -2  11    0.22    0.33
  -1  -2  11    0.45    0.22
   0   2 -11    0.30    0.29
   0   2 -11    0.14    0.25
   0  -2  11    0.34    0.31
   0  -2  11   -0.04    0.22
  -1   2 -11    5.16    0.40
  -1   2 -11    4.06    0.45
   1  -2  11    3.23    0.41
   1  -2  11    3.38    0.37
  -2   2 -11    3.17    0.36
  -2   2 -11    3.33    0.47
   2  -2  11    3.20    0.38
  -3   2 -11    0.27    0.40
  -3   2 -11   -0.05    0.31
   3  -2  11    0.04    0.31
  -4   2 -11    1.20    0.50
   4  -2  11    0.71    0.37
  -5   2 -11    0.56    0.53
   5  -2  11    0.78    0.42
   9   1 -11    0.54    0.49
  -9  -1  11    0.12    0.76
  -9  -1  11    0.25    0.53
  -8  -1  11    0.07    0.39
  -8  -1  11   -0.50    0.66
   7   1 -11    0.18    0.36
  -7  -1  11   -0.96    0.57
  -7  -1  11    0.71    0.34
   6   1 -11    5.90    0.52
   6   1 -11    4.93    0.47
  -6  -1  11    6.50    0.75
   5   1 -11   36.51    1.41
   5   1 -11   37.00    1.40
  -5  -1  11   35.38    1.59
   4   1 -11    3.25    0.35
   4   1 -11    3.07    0.37
  -4  -1  11    2.96    0.49
   3   1 -11    0.52    0.27
   3   1 -11    0.70    0.26
  -3  -1  11    0.95    0.38
  -3  -1  11    0.99    0.24
   2   1 -11    0.07    0.23
   2   1 -11    0.29    0.25
  -2  -1  11    0.10    0.19
  -2  -1  11    0.11    0.31
   1   1 -11    1.06    0.25
   1   1 -11    0.94    0.30
  -1  -1  11    1.07    0.24
  -1  -1  11    0.63    0.31
   0   1 -11    0.37    0.23
   0   1 -11    0.62    0.31
   0  -1  11    0.07    0.29
   0  -1  11    0.37    0.23
  -1   1 -11   17.29    0.86
  -1   1 -11   17.03    0.73
   1  -1  11   16.79    0.82
   1  -1  11   15.27    0.77
  -2   1 -11    0.70    0.37
   2  -1  11    1.17    0.32
  -3   1 -11    2.67    0.50
   3  -1  11    1.59    0.36
  -4   1 -11    1.22    0.49
   4  -1  11    1.01    0.42
  -5   1 -11   -0.58    0.53
   5  -1  11   -0.13    0.41
   9   0 -11    0.52    0.47
  -9   0  11   -0.52    0.76
  -9   0  11   -0.30    0.48
   8   0 -11    1.20    0.45
  -8   0  11    0.46    0.64
  -8   0  11    1.14    0.43
   7   0 -11   16.53    0.87
   7   0 -11   16.22    0.92
  -7   0  11   14.49    1.16
   6   0 -11    4.45    0.45
   6   0 -11    5.51    0.52
  -6   0  11    4.23    0.61
   5   0 -11    0.46    0.28
   5   0 -11    0.04    0.32
  -5   0  11    0.46    0.41
   4   0 -11    0.24    0.26
  -4   0  11   -0.20    0.34
   3   0 -11    1.07    0.29
   3   0 -11    1.44    0.27
  -3   0  11    1.12    0.36
   2   0 -11    0.76    0.29
   2   0 -11    1.06    0.23
  -2   0  11    1.00    0.22
  -2   0  11    0.77    0.31
   1   0 -11   15.31    0.62
   1   0 -11   14.49    0.76
  -1   0  11   14.37    0.75
  -1   0  11   13.89    0.65
   0   0 -11    1.22    0.33
   0   0 -11    0.67    0.22
   0   0  11    0.72    0.29
   0   0  11    0.99    0.27
  -1   0 -11    2.73    0.43
   1   0  11    2.81    0.37
   1   0  11    3.15    0.39
  -2   0 -11    6.60    0.59
   2   0  11    7.04    0.53
   2   0  11    5.49    0.51
  -3   0 -11    0.11    0.41
   3   0  11    0.81    0.35
  -4   0 -11    1.05    0.49
   4   0  11    0.26    0.41
  -5   0 -11    1.55    0.57
   5   0  11    3.00    0.54
   9  -1 -11   -0.26    0.45
  -9   1  11   -0.31    0.89
  -9   1  11    0.70    0.49
   8  -1 -11    0.12    0.40
  -8   1  11    0.95    0.41
  -8   1  11   -0.83    0.64
   7  -1 -11    2.03    0.42
   7  -1 -11    1.08    0.42
  -7   1  11    2.06    0.60
   6  -1 -11    1.43    0.33
   6  -1 -11    1.28    0.41
  -6   1  11    1.38    0.49
   5  -1 -11    2.19    0.32
   5  -1 -11    2.30    0.39
  -5   1  11    2.08    0.45
   4  -1 -11   -0.04    0.22
   4  -1 -11    0.55    0.32
  -4   1  11    0.01    0.32
   3  -1 -11    0.71    0.29
   3  -1 -11    1.28    0.24
  -3   1  11    1.16    0.34
   2  -1 -11    0.51    0.28
   2  -1 -11    0.36    0.19
  -2   1  11    0.45    0.21
  -2   1  11    0.44    0.37
   1  -1 -11    3.26    0.39
  -1   1  11    3.83    0.36
  -1   1  11    3.68    0.42
   0  -1 -11    1.87    0.38
   0   1  11    1.56    0.31
   0   1  11    1.43    0.34
  -1  -1 -11    0.79    0.37
   1   1  11    0.48    0.31
   1   1  11    0.45    0.32
  -2  -1 -11    0.88    0.39
   2   1  11    0.42    0.35
   2   1  11    0.51    0.36
  -3  -1 -11    0.76    0.41
   3   1  11    2.02    0.45
  -5  -1 -11    0.80    0.60
   5   1  11   -0.13    0.48
   9  -2 -11    0.67    0.50
  -9   2  11    0.81    0.49
  -9   2  11   -1.28    1.29
   8  -2 -11    0.27    0.39
   8  -2 -11    0.23    0.48
  -8   2  11   -0.50    0.62
   7  -2 -11   -0.11    0.34
   7  -2 -11    0.85    0.44
  -7   2  11   -0.22    0.50
   6  -2 -11    0.23    0.34
   6  -2 -11    0.38    0.30
  -6   2  11    0.44    0.42
   5  -2 -11    0.01    0.26
   5  -2 -11    0.43    0.36
  -5   2  11   -0.21    0.33
   4  -2 -11    1.20    0.25
   4  -2 -11    0.73    0.35
  -4   2  11    1.01    0.35
   3  -2 -11    0.67    0.31
   3  -2 -11    0.66    0.22
  -3   2  11    0.05    0.33
  -3   2  11    0.00    0.31
   2  -2 -11    0.51    0.31
  -2   2  11    0.53    0.23
  -2   2  11    0.42    0.33
   1  -2 -11    4.71    0.47
  -1   2  11    5.06    0.52
  -1   2  11    4.04    0.38
   0  -2 -11    0.35    0.35
   0   2  11    0.36    0.28
   0   2  11    0.36    0.31
  -1  -2 -11    2.65    0.46
   1   2  11    3.05    0.43
   1   2  11    2.92    0.39
  -2  -2 -11   -0.04    0.41
   2   2  11    0.20    0.33
   2   2  11    0.05    0.35
  -3  -2 -11   -0.05    0.43
   3   2  11   -0.63    0.40
  -4  -2 -11    0.55    0.50
   4   2  11    0.46    0.50
   9  -3 -11    0.72    0.49
  -9   3  11    1.32    0.54
  -9   3  11   -0.82    0.77
   8  -3 -11    0.59    0.44
   8  -3 -11    0.06    0.47
  -8   3  11   -0.37    0.59
   7  -3 -11    0.12    0.44
   7  -3 -11   -0.05    0.35
  -7   3  11   -0.41    0.50
   6  -3 -11    1.04    0.34
   6  -3 -11    1.58    0.44
  -6   3  11    1.04    0.46
   5  -3 -11    3.08    0.34
   5  -3 -11    2.20    0.43
  -5   3  11    2.58    0.46
   4  -3 -11   -0.23    0.33
  -4   3  11    0.19    0.34
   3  -3 -11   16.49    0.87
  -3   3  11   16.97    0.90
   2  -3 -11    1.77    0.37
  -2   3  11    1.78    0.39
  -2   3  11    1.74    0.30
   1  -3 -11    6.76    0.58
  -1   3  11    7.60    0.61
   0  -3 -11    0.63    0.38
   0   3  11    1.43    0.32
   0   3  11    0.78    0.36
  -1  -3 -11    0.31    0.39
   1   3  11    0.29    0.33
   1   3  11    0.33    0.36
  -2  -3 -11    0.20    0.42
   2   3  11   -0.07    0.36
   2   3  11    0.11    0.39
  -3  -3 -11    6.71    1.19
  -4  -3 -11    0.64    0.56
   4   3  11    0.58    0.55
   8  -4 -11   -0.28    0.52
   8  -4 -11    0.45    0.44
  -8   4  11   -0.09    0.63
   7  -4 -11    0.50    0.51
   7  -4 -11    0.84    0.40
  -7   4  11    0.21    0.49
   6  -4 -11    1.13    0.46
  -6   4  11    0.92    0.46
   5  -4 -11    0.11    0.36
  -5   4  11    1.06    0.46
   4  -4 -11    3.39    0.48
  -4   4  11    2.63    0.49
   3  -4 -11    7.13    0.59
  -3   4  11    6.72    0.64
   2  -4 -11    1.04    0.39
  -2   4  11    0.77    0.38
   1  -4 -11    0.24    0.37
  -1   4  11   -0.05    0.34
  -1   4  11   -0.03    0.29
   0  -4 -11    2.41    0.46
   0   4  11    1.64    0.45
   0   4  11    0.89    0.35
  -1  -4 -11   -0.01    0.44
   1   4  11    0.36    0.40
   1   4  11   -0.12    0.36
  -2  -4 -11    2.23    0.54
   2   4  11    1.74    0.45
   2   4  11    2.46    0.53
  -3  -4 -11    1.20    0.56
   3   4  11    0.32    0.49
   8  -5 -11    0.27    0.57
  -8   5  11   -0.53    0.67
   7  -5 -11   -0.34    0.48
  -7   5  11   -0.34    0.51
   6  -5 -11    0.87    0.48
  -6   5  11    0.19    0.48
   5  -5 -11   35.97    1.59
  -5   5  11   39.65    1.67
   4  -5 -11    0.83    0.43
  -4   5  11    1.09    0.48
   3  -5 -11    0.21    0.38
  -3   5  11    0.45    0.41
   2  -5 -11    0.38    0.37
  -2   5  11    0.46    0.33
  -2   5  11    1.11    0.44
   1  -5 -11    0.95    0.41
  -1   5  11    1.38    0.49
  -1   5  11    1.08    0.38
   0  -5 -11    5.72    0.60
   0   5  11    6.16    0.58
   0   5  11    7.88    0.73
  -1  -5 -11    7.96    0.71
  -1  -5 -11   10.23    0.79
   1   5  11    8.12    0.69
  -2  -5 -11   -0.09    0.51
  -2  -5 -11    0.63    0.57
   2   5  11    0.57    0.50
   7  -6 -11    4.81    0.71
  -7   6  11    2.39    0.66
   6  -6 -11    0.70    0.55
  -6   6  11    1.65    1.12
   5  -6 -11    0.45    0.48
  -5   6  11    0.29    0.50
   4  -6 -11    1.21    0.48
  -4   6  11    1.74    0.55
   3  -6 -11    0.02    0.44
  -3   6  11    0.29    0.49
   2  -6 -11    0.08    0.41
  -2   6  11    0.22    0.47
  -2   6  11    0.05    0.39
   1  -6 -11    1.14    0.48
  -1   6  11    0.72    0.43
  -1   6  11    1.73    0.63
   0  -6 -11    3.35    0.61
   0  -6 -11    3.54    0.58
   0   6  11    5.40    0.62
  -1  -6 -11    0.51    0.51
  -1  -6 -11    0.11    0.56
   1   6  11   -0.33    0.48
   6  -7 -11   -0.02    0.59
  -6   7  11   -0.16    0.60
   5  -7 -11    0.47    0.54
  -5   7  11    0.85    0.67
   4  -7 -11    0.86    0.52
  -4   7  11    1.00    0.60
  -3   7  11   -0.01    0.51
  -2   7  11    0.78    0.48
  -2   7  11    2.16    0.66
   1  -7 -11    1.08    0.52
  -1   7  11    0.42    0.49
  -3  -8  12    0.78    0.67
   2   8 -12   -0.73    0.54
  -2  -8  12   -0.37    0.46
  -2  -8  12    0.50    0.62
   1   8 -12    0.03    0.57
  -1  -8  12    0.36    0.52
  -1  -8  12    0.05    0.61
   0   8 -12    2.32    0.61
   0  -8  12    2.10    0.52
  -1   8 -12    1.21    0.55
   1  -8  12    0.73    0.46
   4   7 -12    0.47    0.53
  -4  -7  12    0.20    0.61
   3   7 -12    0.64    0.51
  -3  -7  12    0.27    0.68
   2   7 -12   -0.58    0.60
  -2  -7  12   -0.06    0.40
  -2  -7  12   -0.03    0.54
   1   7 -12    8.44    1.18
  -1  -7  12    7.64    0.76
  -1  -7  12    5.70    0.56
   0  -7  12    3.69    0.51
  -1   7 -12   -0.02    0.53
   1  -7  12   -0.13    0.41
  -2   7 -12    1.07    0.54
   2  -7  12    1.01    0.45
  -3   7 -12    0.56    0.54
   3  -7  12    0.16    0.42
   6   6 -12    0.08    0.53
  -6  -6  12    0.03    0.71
   5   6 -12   -0.08    0.47
  -5  -6  12    1.14    0.70
  -4  -6  12    3.22    0.72
   3   6 -12    2.90    0.53
  -3  -6  12    3.34    0.67
   2   6 -12    3.07    0.52
  -2  -6  12    3.52    0.64
  -2  -6  12    2.86    0.42
   1   6 -12    3.13    0.54
  -1  -6  12    2.87    0.56
  -1  -6  12    2.06    0.39
   0   6 -12    0.37    0.43
   0  -6  12    0.42    0.36
  -1   6 -12    0.49    0.43
   1  -6  12    0.31    0.36
  -2   6 -12    0.22    0.45
   2  -6  12    0.82    0.41
   3  -6  12   -0.09    0.39
  -4   6 -12   -0.30    0.54
   4  -6  12    0.11    0.42
   6   5 -12   -0.16    0.47
  -6  -5  12    0.93    0.66
   5   5 -12   -0.45    0.44
  -5  -5  12   -0.04    0.60
   4   5 -12    0.18    0.43
  -4  -5  12   -0.31    0.56
   3   5 -12    6.35    0.58
  -3  -5  12    8.14    0.79
   2   5 -12    1.76    0.42
  -2  -5  12    2.40    0.57
  -2  -5  12    2.64    0.38
   1   5 -12    0.23    0.39
  -1  -5  12   -0.13    0.29
  -1  -5  12   -0.33    0.46
   0   5 -12   -0.64    0.36
   0  -5  12    0.01    0.45
   0  -5  12    0.06    0.30
  -1   5 -12    0.71    0.41
   1  -5  12    1.03    0.34
  -2   5 -12   -0.23    0.40
   2  -5  12   -0.20    0.34
  -3   5 -12    0.46    0.47
   3  -5  12    0.67    0.62
  -4   5 -12    1.79    0.67
  -4   5 -12   -0.09    0.54
   4  -5  12    0.77    0.43
   7   4 -12    0.76    0.46
  -7  -4  12    0.76    0.72
   6   4 -12    0.22    0.44
  -6  -4  12   -0.54    0.61
   5   4 -12   -0.18    0.40
  -5  -4  12   -0.04    0.61
   4   4 -12    0.02    0.36
  -4  -4  12   -0.13    0.56
   3   4 -12    0.38    0.35
  -3  -4  12   -0.60    0.50
   2   4 -12    0.07    0.33
  -2  -4  12    0.61    0.28
  -2  -4  12   -0.30    0.48
   1   4 -12    1.09    0.49
   1   4 -12    1.29    0.37
  -1  -4  12    0.89    0.47
  -1  -4  12    1.05    0.30
   0   4 -12    0.00    0.33
   0   4 -12    0.35    0.32
   0  -4  12    0.25    0.28
   0  -4  12    0.04    0.45
  -1   4 -12    3.19    0.44
  -1   4 -12    2.78    0.42
   1  -4  12    3.69    0.42
  -2   4 -12   -0.63    0.35
  -2   4 -12    0.24    0.38
   2  -4  12   -0.20    0.31
  -3   4 -12    0.40    0.45
  -3   4 -12   -0.16    0.41
   3  -4  12    0.30    0.35
  -4   4 -12   -0.14    0.47
  -4   4 -12    0.38    0.53
   4  -4  12   -0.32    0.40
   8   3 -12    0.01    0.47
  -8  -3  12    0.68    0.72
   7   3 -12    0.48    0.43
  -7  -3  12   -0.26    0.74
   6   3 -12    0.38    0.41
  -6  -3  12    0.36    0.62
   5   3 -12    0.61    0.36
  -5  -3  12    0.89    0.56
   4   3 -12    0.03    0.31
   4   3 -12    0.22    0.32
  -4  -3  12    1.06    0.53
   3   3 -12    1.69    0.34
   3   3 -12    1.57    0.36
  -3  -3  12    1.38    0.51
   2   3 -12    7.70    0.57
   2   3 -12    9.97    0.61
  -2  -3  12    8.20    0.51
  -2  -3  12    8.10    0.70
   1   3 -12    0.37    0.29
   1   3 -12    0.60    0.31
  -1  -3  12    0.45    0.26
   0   3 -12    0.34    0.30
   0   3 -12    0.45    0.35
   0  -3  12    0.71    0.28
   0  -3  12    0.38    0.41
  -1   3 -12    0.25    0.32
  -1   3 -12    0.37    0.34
   1  -3  12    0.09    0.28
  -2   3 -12    0.08    0.36
  -2   3 -12    0.08    0.34
   2  -3  12    0.37    0.31
  -3   3 -12    0.00    0.44
  -3   3 -12   -0.20    0.38
   3  -3  12    0.44    0.36
  -4   3 -12    0.34    0.56
   4  -3  12   -0.17    0.38
  -5   3 -12    0.82    0.65
   5  -3  12   -0.33    0.43
   8   2 -12    0.12    0.47
  -8  -2  12   -0.73    0.71
   7   2 -12    1.24    0.43
  -7  -2  12    1.08    0.39
  -7  -2  12    0.31    0.68
   6   2 -12   -0.43    0.35
   6   2 -12    0.16    0.36
  -6  -2  12   -0.75    0.55
   5   2 -12   25.67    1.12
   5   2 -12   26.13    1.09
  -5  -2  12   23.73    1.35
   4   2 -12   -0.09    0.29
   4   2 -12   -0.14    0.30
  -4  -2  12   -0.40    0.41
   3   2 -12    1.37    0.31
   3   2 -12    1.38    0.32
  -3  -2  12    1.36    0.47
   2   2 -12    2.58    0.35
   2   2 -12    3.21    0.36
  -2  -2  12    2.99    0.30
  -2  -2  12    2.66    0.49
   1   2 -12    0.65    0.27
   1   2 -12    0.85    0.32
  -1  -2  12    0.63    0.25
  -1  -2  12    1.44    0.41
   0   2 -12    0.39    0.31
   0   2 -12    0.60    0.29
   0  -2  12    0.51    0.37
   0  -2  12    0.23    0.25
  -1   2 -12   11.78    0.66
  -1   2 -12   10.82    0.75
   1  -2  12   11.51    0.65
   1  -2  12   11.08    0.78
  -2   2 -12   -0.03    0.38
   2  -2  12    0.41    0.32
  -3   2 -12    1.15    0.45
   3  -2  12    1.02    0.37
  -4   2 -12    0.35    0.53
   4  -2  12   -0.14    0.39
  -5   2 -12    0.97    0.63
   5  -2  12   -0.17    0.45
   8   1 -12    0.06    0.42
  -8  -1  12   -0.13    0.73
  -8  -1  12    0.10    0.43
   7   1 -12    3.59    0.52
   7   1 -12    3.74    0.50
  -7  -1  12    3.61    0.71
   6   1 -12    4.54    0.50
   6   1 -12    3.89    0.48
  -6  -1  12    4.26    0.72
   5   1 -12   -0.07    0.31
   5   1 -12   -0.01    0.32
  -5  -1  12    0.26    0.46
   4   1 -12    2.54    0.37
   4   1 -12    2.28    0.38
  -4  -1  12    2.75    0.51
   3   1 -12    0.33    0.27
  -3  -1  12    0.73    0.39
   2   1 -12    3.04    0.35
  -2  -1  12    2.77    0.29
  -2  -1  12    2.50    0.44
   1   1 -12    7.01    0.48
   1   1 -12    6.77    0.52
  -1  -1  12    5.61    0.59
  -1  -1  12    6.93    0.47
   0   1 -12    0.32    0.33
   0   1 -12    0.15    0.25
   0  -1  12    0.22    0.34
   0  -1  12   -0.04    0.24
  -1   1 -12    1.59    0.40
   1  -1  12    1.94    0.34
   1  -1  12    0.96    0.38
  -2   1 -12    1.02    0.41
   2  -1  12    0.76    0.33
  -3   1 -12    2.09    0.52
   3  -1  12    2.38    0.42
  -4   1 -12    0.57    0.52
   4  -1  12    1.41    0.45
  -5   1 -12    0.76    0.61
   5  -1  12    0.35    0.47
  -8   0  12    0.86    0.43
  -8   0  12    0.54    0.93
   7   0 -12   20.40    0.99
   7   0 -12   20.43    1.07
  -7   0  12   19.41    1.31
   6   0 -12    0.68    0.34
   6   0 -12    1.31    0.41
  -6   0  12    0.47    0.46
   5   0 -12    1.67    0.39
   5   0 -12    0.75    0.33
  -5   0  12    0.68    0.44
   4   0 -12   -0.17    0.31
   4   0 -12   -0.10    0.27
  -4   0  12   -0.09    0.34
   3   0 -12    0.91    0.28
   3   0 -12    1.39    0.33
  -3   0  12    1.35    0.41
   2   0 -12    1.37    0.33
   2   0 -12    1.44    0.27
  -2   0  12    0.88    0.36
  -2   0  12    0.62    0.23
   1   0 -12    9.90    0.67
  -1   0  12   10.13    0.56
  -1   0  12   10.23    0.70
   0   0 -12    2.43    0.42
   0   0  12    2.09    0.33
   0   0  12    3.33    0.47
  -1   0 -12    1.23    0.40
   1   0  12    0.67    0.34
   1   0  12    1.12    0.32
  -2   0 -12    0.43    0.43
   2   0  12    1.02    0.36
  -3   0 -12    0.37    0.44
   3   0  12   -0.41    0.36
  -4   0 -12    0.29    0.50
   4   0  12    0.10    0.41
  -9   1  12    6.52    1.06
  -9   1  12    8.95    0.82
   8  -1 -12    2.43    0.50
   8  -1 -12    3.55    0.66
  -8   1  12    1.24    0.71
   7  -1 -12    0.08    0.38
   7  -1 -12   -0.09    0.43
  -7   1  12   -0.17    0.55
   6  -1 -12    0.30    0.37
   6  -1 -12   -0.26    0.30
  -6   1  12    0.26    0.45
   5  -1 -12    3.28    0.47
   5  -1 -12    4.24    0.40
  -5   1  12    3.06    0.53
   4  -1 -12    0.75    0.36
   4  -1 -12    1.21    0.28
  -4   1  12    0.32    0.35
   3  -1 -12    8.15    0.60
   3  -1 -12    8.13    0.47
  -3   1  12    5.15    0.52
   2  -1 -12    0.06    0.31
  -2   1  12    0.23    0.24
  -2   1  12    0.35    0.31
   1  -1 -12    2.42    0.41
  -1   1  12    3.49    0.45
  -1   1  12    2.45    0.34
   0  -1 -12    1.92    0.41
   0   1  12    1.11    0.37
   0   1  12    1.51    0.34
  -1  -1 -12    0.08    0.39
   1   1  12   -0.02    0.34
   1   1  12    0.28    0.32
  -2  -1 -12    0.21    0.42
   2   1  12   -0.45    0.35
  -3  -1 -12    4.89    0.62
   3   1  12    4.46    0.56
  -4  -1 -12    0.47    0.51
   4   1  12   -0.20    0.48
   8  -2 -12    0.36    0.43
   8  -2 -12   -0.21    0.51
  -8   2  12   -0.18    0.67
   7  -2 -12    0.30    0.46
   7  -2 -12    0.39    0.39
  -7   2  12   -0.15    0.52
   6  -2 -12    0.74    0.35
   6  -2 -12   -0.39    0.39
  -6   2  12   -0.09    0.45
   5  -2 -12    0.47    0.39
   5  -2 -12    0.63    0.30
  -5   2  12    0.26    0.41
   4  -2 -12    1.43    0.41
  -4   2  12    1.18    0.39
   3  -2 -12    5.02    0.50
  -3   2  12    5.80    0.55
   2  -2 -12    0.75    0.34
  -2   2  12    1.31    0.30
  -2   2  12    1.06    0.36
   1  -2 -12    1.66    0.41
  -1   2  12    1.94    0.42
   0  -2 -12    0.00    0.36
   0   2  12   -0.15    0.31
   0   2  12    0.06    0.36
  -1  -2 -12    2.52    0.47
   1   2  12    1.91    0.45
   1   2  12    1.45    0.40
  -2  -2 -12    0.35    0.47
   2   2  12    0.55    0.45
   2   2  12    0.41    0.40
  -3  -2 -12    0.81    0.56
   3   2  12   -0.60    0.45
  -4  -2 -12    0.53    0.56
   4   2  12    0.05    0.51
   8  -3 -12    0.27    0.53
   8  -3 -12    0.42    0.45
  -8   3  12   -0.29    0.75
   7  -3 -12    0.77    0.51
   7  -3 -12    0.51    0.39
  -7   3  12    0.31    0.55
   6  -3 -12    0.00    0.34
   6  -3 -12    0.37    0.40
  -6   3  12   -0.33    0.46
   5  -3 -12    2.29    0.47
  -5   3  12    1.80    0.49
   4  -3 -12    0.50    0.41
  -4   3  12    0.51    0.40
   3  -3 -12    1.17    0.40
  -3   3  12    1.10    0.41
   2  -3 -12    0.23    0.36
  -2   3  12   -0.17    0.28
  -2   3  12    0.15    0.37
   1  -3 -12    0.51    0.38
  -1   3  12    0.96    0.41
  -1   3  12    0.55    0.31
   0  -3 -12    0.42    0.41
   0   3  12    0.02    0.32
   0   3  12    0.75    0.41
  -1  -3 -12    0.27    0.45
   1   3  12    0.12    0.37
   1   3  12    0.14    0.41
  -2  -3 -12    0.16    0.54
   2   3  12    0.32    0.48
   2   3  12   -0.26    0.40
  -3  -3 -12    0.85    0.57
   3   3  12   -0.05    0.49
   8  -4 -12   -0.06    0.56
  -8   4  12   -0.83    0.65
   7  -4 -12    0.03    0.51
  -7   4  12   -0.55    0.53
   6  -4 -12   -0.41    0.45
  -6   4  12    0.05    0.44
   5  -4 -12    6.31    0.63
  -5   4  12    6.01    0.67
   4  -4 -12    2.76    0.51
  -4   4  12    2.41    0.51
   3  -4 -12    4.14    0.54
  -3   4  12    5.65    0.66
   2  -4 -12    4.28    0.53
  -2   4  12    4.34    0.57
  -2   4  12    4.49    0.45
   1  -4 -12   -0.41    0.40
  -1   4  12    0.20    0.33
  -1   4  12    0.13    0.39
   0  -4 -12    1.71    0.49
   0   4  12    0.73    0.38
   0   4  12    1.07    0.46
  -1  -4 -12    2.38    0.55
   1   4  12    2.15    0.48
   1   4  12    2.07    0.53
  -2  -4 -12    0.16    0.54
   2   4  12    0.46    0.51
   2   4  12   -0.18    0.47
   7  -5 -12    0.63    0.60
  -7   5  12    0.20    0.56
   6  -5 -12    0.18    0.51
   5  -5 -12    3.16    0.58
  -5   5  12    2.58    0.60
   4  -5 -12    2.36    0.52
  -4   5  12    2.09    0.54
   3  -5 -12   -0.33    0.40
  -3   5  12    0.21    0.48
   2  -5 -12    0.86    0.45
  -2   5  12    0.67    0.48
  -2   5  12    0.70    0.38
   1  -5 -12    1.48    0.46
  -1   5  12    0.51    0.47
  -1   5  12    0.08    0.38
   0  -5 -12    0.52    0.54
   0   5  12    0.52    0.51
   0   5  12    0.06    0.42
  -1  -5 -12    0.40    0.51
   1   5  12   -0.63    0.45
   1   5  12    0.84    0.57
   6  -6 -12   -0.02    0.55
  -6   6  12    0.68    0.62
   5  -6 -12    0.34    0.55
  -5   6  12   -0.20    0.54
   4  -6 -12   -0.08    0.50
  -4   6  12    0.29    0.59
  -3   6  12    1.51    0.57
  -2   6  12    0.84    0.54
  -2   6  12    0.30    0.44
   1  -6 -12    7.63    0.73
  -1   6  12    6.94    0.80
  -1   6  12    9.06    0.73
   0  -6 -12    0.38    0.51
   0   6  12    0.45    0.50
   0   6  12    1.09    0.63
   4  -7 -12   -0.49    0.51
  -4   7  12    0.13    0.65
   3  -7 -12    1.94    0.59
  -3   7  12    1.38    0.67
   4   7 -13    0.24    0.55
  -4  -7  13    0.39    0.70
   3   7 -13    0.37    0.56
  -3  -7  13    0.25    0.65
   2   7 -13    2.04    0.61
  -2  -7  13    1.76    0.66
   1   7 -13    1.00    0.54
  -1  -7  13    1.11    0.44
  -1  -7  13    1.05    0.73
   0   7 -13    1.73    0.56
  -1   7 -13   -0.17    0.53
   1  -7  13    0.20    0.43
  -2   7 -13    0.32    0.57
   2  -7  13    0.69    0.47
   5   6 -13   -0.27    0.50
  -5  -6  13    0.97    0.69
   4   6 -13    0.24    0.51
  -4  -6  13    0.38    0.65
  -3  -6  13    4.99    0.77
   2   6 -13    0.34    0.49
  -2  -6  13    0.36    0.57
  -2  -6  13    1.70    0.51
   1   6 -13    0.39    0.48
  -1  -6  13    0.77    0.56
  -1  -6  13    0.19    0.37
   0   6 -13    0.73    0.48
   0  -6  13    0.75    0.38
  -1   6 -13   -0.25    0.47
   1  -6  13   -0.07    0.39
  -2   6 -13   -0.50    0.54
   2  -6  13    0.30    0.43
  -3   6 -13    4.02    0.65
   3  -6  13    3.29    0.53
   6   5 -13    1.48    0.55
  -6  -5  13    2.39    0.77
   5   5 -13    2.71    0.55
  -5  -5  13    2.34    0.75
   4   5 -13    1.02    0.48
  -4  -5  13    0.66    0.60
   3   5 -13    3.97    0.54
  -3  -5  13    3.87    0.71
   2   5 -13   -0.16    0.42
  -2  -5  13    0.32    0.55
  -2  -5  13    0.18    0.32
   1   5 -13   -0.53    0.40
  -1  -5  13   -0.33    0.31
  -1  -5  13   -0.07    0.52
   0   5 -13    0.22    0.40
   0  -5  13    0.60    0.37
  -1   5 -13    0.36    0.45
   1  -5  13    0.31    0.36
  -2   5 -13    0.00    0.45
   2  -5  13    0.30    0.39
  -3   5 -13   -0.99    0.49
   3  -5  13   -0.09    0.42
   7   4 -13    0.44    0.51
  -7  -4  13    0.79    0.77
   6   4 -13    0.28    0.49
  -6  -4  13   -0.14    0.69
   5   4 -13   10.28    0.74
  -5  -4  13    7.91    0.90
   4   4 -13    2.26    0.46
  -4  -4  13    1.57    0.67
   3   4 -13    0.21    0.38
  -3  -4  13    0.01    0.56
   2   4 -13    0.13    0.36
  -2  -4  13    0.37    0.30
  -2  -4  13   -0.59    0.49
   1   4 -13    0.03    0.34
  -1  -4  13   -0.23    0.49
  -1  -4  13    0.66    0.30
   0   4 -13    0.16    0.37
   0   4 -13    0.80    0.35
   0  -4  13    0.07    0.30
   0  -4  13    0.11    0.51
  -1   4 -13    1.17    0.42
  -1   4 -13    0.69    0.40
   1  -4  13    0.85    0.34
  -2   4 -13    0.50    0.44
  -2   4 -13    0.32    0.43
   2  -4  13    0.99    0.38
  -3   4 -13    0.04    0.46
  -3   4 -13    0.83    0.52
   3  -4  13    0.51    0.41
  -4   4 -13    0.07    0.59
   4  -4  13    0.01    0.43
   7   3 -13    0.13    0.45
  -7  -3  13    0.60    0.71
   6   3 -13    0.21    0.44
  -6  -3  13    0.53    0.71
   5   3 -13    0.48    0.37
  -5  -3  13    0.00    0.60
   4   3 -13    1.35    0.38
  -4  -3  13    0.43    0.59
   3   3 -13    1.83    0.37
   3   3 -13    1.70    0.38
  -3  -3  13    1.88    0.57
   2   3 -13    2.47    0.38
   2   3 -13    3.24    0.42
  -2  -3  13    3.74    0.36
  -2  -3  13    3.09    0.57
   1   3 -13    1.99    0.39
   1   3 -13    1.30    0.35
  -1  -3  13    1.80    0.52
  -1  -3  13    1.93    0.33
   0   3 -13    1.94    0.38
   0   3 -13    1.89    0.41
   0  -3  13    1.59    0.33
   0  -3  13    2.87    0.56
  -1   3 -13    0.81    0.39
  -1   3 -13    1.18    0.41
   1  -3  13    0.56    0.32
  -2   3 -13    0.24    0.43
  -2   3 -13   -0.57    0.41
   2  -3  13    0.01    0.34
  -3   3 -13    1.63    0.53
  -4   3 -13    1.55    0.61
   4  -3  13    0.65    0.45
   8   2 -13    0.60    0.48
  -8  -2  13   -0.42    0.82
  -7  -2  13   -0.23    0.72
   6   2 -13    0.85    0.41
   6   2 -13    1.10    0.42
  -6  -2  13    0.94    0.69
   5   2 -13    1.24    0.39
   5   2 -13    0.47    0.36
  -5  -2  13    0.43    0.56
   4   2 -13   -0.42    0.33
   4   2 -13    0.06    0.33
  -4  -2  13    0.30    0.51
   3   2 -13    0.01    0.31
   3   2 -13   -0.16    0.30
  -3  -2  13   -0.14    0.46
   2   2 -13    1.66    0.36
   2   2 -13    1.23    0.35
  -2  -2  13    1.70    0.28
  -2  -2  13    0.97    0.47
   1   2 -13    3.14    0.42
   1   2 -13    2.59    0.37
  -1  -2  13    2.45    0.51
   0   2 -13    1.60    0.40
   0   2 -13    1.88    0.36
   0  -2  13    0.76    0.44
   0  -2  13    2.02    0.34
  -1   2 -13    0.22    0.39
   1  -2  13    0.46    0.31
  -2   2 -13    0.40    0.44
   2  -2  13   -0.44    0.32
  -3   2 -13    0.63    0.50
   3  -2  13   -0.07    0.41
  -4   2 -13   -0.25    0.54
   4  -2  13    0.11    0.45
   8   1 -13    1.08    0.48
  -8  -1  13    0.02    0.76
  -8  -1  13    1.80    0.51
   7   1 -13   13.18    0.87
   7   1 -13   14.43    0.92
  -7  -1  13   12.16    1.16
   6   1 -13    2.12    0.48
   6   1 -13    2.45    0.44
  -6  -1  13    1.38    0.67
   5   1 -13    3.21    0.46
   5   1 -13    3.08    0.43
  -5  -1  13    2.06    0.55
   4   1 -13   -0.12    0.32
   4   1 -13    0.02    0.33
  -4  -1  13    0.41    0.46
   3   1 -13    0.50    0.32
   3   1 -13    0.04    0.32
  -3  -1  13   -0.26    0.41
   2   1 -13    0.52    0.30
   2   1 -13    0.73    0.33
  -2  -1  13    0.54    0.40
  -2  -1  13    0.76    0.25
   1   1 -13   11.48    0.72
   1   1 -13   10.93    0.63
  -1  -1  13   10.52    0.61
  -1  -1  13   11.44    0.78
   0   1 -13    1.17    0.41
   0  -1  13    1.36    0.42
   0  -1  13    1.10    0.31
  -1   1 -13    0.24    0.41
   1  -1  13   -0.11    0.29
  -2   1 -13    3.73    0.57
   2  -1  13    4.71    0.50
  -3   1 -13    0.44    0.52
   3  -1  13   -0.17    0.52
  -4   1 -13    5.23    0.74
   4  -1  13    4.11    0.59
   8   0 -13    2.01    0.78
   8   0 -13    2.28    0.53
  -8   0  13    0.70    0.80
   7   0 -13   -0.05    0.39
   7   0 -13   -0.11    0.44
  -7   0  13   -0.09    0.65
   6   0 -13    1.58    0.39
   6   0 -13    0.99    0.43
  -6   0  13    0.90    0.59
   5   0 -13    0.26    0.33
   5   0 -13   -0.24    0.36
  -5   0  13    0.09    0.48
   4   0 -13    0.55    0.37
  -4   0  13    0.21    0.41
   3   0 -13    8.40    0.57
   3   0 -13    8.35    0.60
  -3   0  13    8.32    0.71
   2   0 -13    1.54    0.36
  -2   0  13    1.68    0.27
  -2   0  13    1.81    0.42
   1   0 -13    0.41    0.35
  -1   0  13    0.49    0.39
   0   0 -13    1.44    0.41
   0   0  13    1.65    0.33
   0   0  13    1.20    0.40
  -1   0 -13    1.72    0.47
   1   0  13    2.07    0.38
   1   0  13    1.83    0.43
  -2   0 -13    0.15    0.48
   2   0  13    0.23    0.35
  -3   0 -13    1.58    0.53
   3   0  13    0.06    0.45
  -4   0 -13    2.82    0.66
   4   0  13    2.87    0.55
   8  -1 -13    0.25    0.47
   8  -1 -13    0.27    0.53
  -8   1  13   -1.14    0.69
   7  -1 -13    0.62    0.48
   7  -1 -13    0.97    0.44
  -7   1  13    0.07    0.61
   6  -1 -13    0.21    0.42
   6  -1 -13    0.68    0.35
  -6   1  13    0.01    0.51
   5  -1 -13    0.01    0.37
   5  -1 -13    0.06    0.31
  -5   1  13   -0.39    0.43
   4  -1 -13   -0.21    0.27
   4  -1 -13    0.71    0.38
  -4   1  13    0.55    0.41
   3  -1 -13    9.48    0.69
  -3   1  13    9.80    0.76
   2  -1 -13    0.25    0.33
  -2   1  13   -0.51    0.33
  -2   1  13   -0.07    0.24
   1  -1 -13    0.27    0.38
  -1   1  13    0.00    0.28
  -1   1  13    0.28    0.36
   0  -1 -13   -0.58    0.40
   0   1  13    0.26    0.31
   0   1  13   -0.23    0.37
  -1  -1 -13    1.01    0.46
   1   1  13    0.15    0.41
   1   1  13    0.13    0.37
  -2  -1 -13    3.25    0.58
   2   1  13    2.89    0.51
  -3  -1 -13    0.70    0.58
   3   1  13    0.07    0.46
   8  -2 -13   -0.17    0.53
  -8   2  13   -0.14    0.70
   7  -2 -13    1.43    0.45
   7  -2 -13    0.81    0.58
  -7   2  13    0.28    0.57
   6  -2 -13   -0.14    0.35
   6  -2 -13    0.25    0.43
  -6   2  13    0.14    0.50
   5  -2 -13    3.37    0.51
  -5   2  13    2.96    0.54
   4  -2 -13    0.25    0.37
  -4   2  13    0.00    0.38
   3  -2 -13    0.36    0.37
  -3   2  13    0.22    0.39
   2  -2 -13    0.46    0.37
  -2   2  13    0.02    0.38
  -2   2  13    0.15    0.30
   1  -2 -13    1.34    0.44
  -1   2  13    0.54    0.40
  -1   2  13    0.83    0.35
   0  -2 -13    0.64    0.43
   0   2  13   -0.30    0.33
   0   2  13   -0.04    0.40
  -1  -2 -13    4.28    0.61
   1   2  13    3.43    0.56
   1   2  13    2.95    0.50
  -2  -2 -13   -0.16    0.51
   2   2  13   -0.17    0.49
  -3  -2 -13    0.20    0.56
   3   2  13   -0.30    0.51
   8  -3 -13    0.07    0.59
  -8   3  13   -0.28    0.68
   7  -3 -13   -0.48    0.48
  -7   3  13   -0.47    0.61
   6  -3 -13   -0.47    0.45
  -6   3  13   -0.43    0.46
   5  -3 -13    1.35    0.47
  -5   3  13    0.41    0.43
   4  -3 -13    0.53    0.43
  -4   3  13    0.51    0.46
   3  -3 -13    1.07    0.41
  -3   3  13    1.37    0.48
   2  -3 -13    0.53    0.42
  -2   3  13   -0.11    0.41
  -2   3  13   -0.36    0.37
   1  -3 -13    1.48    0.45
  -1   3  13    0.49    0.35
  -1   3  13    1.03    0.47
   0  -3 -13    1.47    0.50
   0   3  13    1.17    0.41
   0   3  13    1.54    0.52
   1   3  13    0.62    0.52
   1   3  13   -0.06    0.42
  -2  -3 -13    0.13    0.52
   2   3  13   -0.59    0.48
   7  -4 -13    0.63    0.59
  -7   4  13   -0.35    0.58
   6  -4 -13    0.12    0.49
  -6   4  13   -0.25    0.56
   5  -4 -13    1.06    0.51
  -5   4  13    0.70    0.55
   4  -4 -13    0.37    0.47
  -4   4  13    1.22    0.53
   3  -4 -13    0.15    0.44
  -3   4  13    0.37    0.47
   2  -4 -13    5.01    0.60
  -2   4  13    5.14    0.67
   1  -4 -13    0.74    0.48
  -1   4  13    0.03    0.38
  -1   4  13    0.77    0.50
   0   4  13   -0.20    0.41
   0   4  13    0.19    0.48
  -1  -4 -13    1.54    0.55
   1   4  13    1.01    0.58
   1   4  13   -0.35    0.45
   6  -5 -13    0.12    0.56
  -6   5  13    0.01    0.54
   5  -5 -13    1.47    0.55
  -5   5  13    1.27    0.61
   4  -5 -13    0.96    0.56
  -4   5  13    0.23    0.55
  -3   5  13    0.42    0.56
   2  -5 -13    0.28    0.51
  -2   5  13    0.27    0.57
   1  -5 -13    2.46    0.58
  -1   5  13    3.64    0.68
  -1   5  13    2.18    0.51
   0  -5 -13    0.86    0.55
   0   5  13   -0.65    0.43
   0   5  13   -0.09    0.55
   5  -6 -13    0.27    0.59
  -5   6  13   -0.37    0.60
   4  -6 -13   -0.16    0.52
  -4   6  13    0.12    0.62
   3  -6 -13   -0.04    0.53
  -3   6  13    0.18    0.62
   2  -6 -13    4.11    0.65
  -2   6  13    2.63    0.67
   2   7 -14    0.96    0.60
  -2  -7  14    1.72    0.71
   1   7 -14    0.89    0.58
   0   7 -14    0.16    0.59
   0  -7  14    0.53    0.47
   4   6 -14    1.25    0.58
  -4  -6  14    1.63    0.74
   3   6 -14    1.18    0.56
   2   6 -14    0.27    0.52
  -2  -6  14    0.43    0.61
   1   6 -14   -0.29    0.52
  -1  -6  14    0.05    0.40
   0   6 -14   -0.12    0.52
   0  -6  14    0.09    0.41
  -1   6 -14    0.25    0.54
   1  -6  14   -0.30    0.42
   5   5 -14    3.75    0.62
  -5  -5  14    3.24    0.79
   4   5 -14    1.64    0.57
   3   5 -14   -0.06    0.46
  -3  -5  14   -0.34    0.62
   2   5 -14    0.12    0.45
  -2  -5  14   -0.57    0.61
   1   5 -14    0.81    0.46
  -1  -5  14    0.92    0.38
  -1  -5  14    1.20    0.63
   0   5 -14   -0.09    0.45
   0  -5  14   -0.37    0.36
  -1   5 -14    2.82    0.57
   1  -5  14    4.84    0.55
  -2   5 -14   -0.55    0.51
   2  -5  14    0.03    0.41
   6   4 -14    0.76    0.53
  -6  -4  14    0.64    0.76
   5   4 -14    1.04    0.85
  -5  -4  14   -0.68    0.78
   4   4 -14   -0.22    0.40
  -4  -4  14   -0.30    0.67
   3   4 -14    0.18    0.41
  -3  -4  14   -0.10    0.58
   2   4 -14    1.04    0.43
  -2  -4  14    1.10    0.62
   1   4 -14   -0.47    0.38
  -1  -4  14    0.78    0.58
  -1  -4  14    0.10    0.33
   0   4 -14    1.24    0.45
   0  -4  14    1.28    0.39
  -1   4 -14    0.59    0.49
  -1   4 -14   -0.52    0.43
   1  -4  14   -0.13    0.35
  -2   4 -14    0.05    0.55
  -2   4 -14    0.50    0.50
   2  -4  14    0.55    0.46
   3  -4  14    0.33    0.45
   7   3 -14    2.74    0.56
  -7  -3  14    1.27    0.83
   6   3 -14    2.30    0.78
  -6  -3  14    0.61    0.75
   5   3 -14    0.06    0.41
  -5  -3  14   -0.37    0.63
   4   3 -14    1.23    0.42
  -4  -3  14    1.02    0.66
   3   3 -14    0.38    0.38
   3   3 -14   -0.23    0.43
  -3  -3  14   -0.19    0.55
   2   3 -14    0.26    0.36
   2   3 -14    0.94    0.37
  -2  -3  14    0.61    0.55
   1   3 -14    2.34    0.42
   1   3 -14    1.91    0.42
  -1  -3  14    1.79    0.36
  -1  -3  14    1.21    0.58
   0   3 -14    1.83    0.44
   0   3 -14    0.85    0.40
   0  -3  14    1.71    0.37
  -1   3 -14    0.07    0.42
   1  -3  14    0.70    0.36
  -2   3 -14    0.87    0.51
   2  -3  14    0.52    0.40
  -3   3 -14    0.61    0.54
   3  -3  14   -0.08    0.43
   7   2 -14    0.41    0.48
  -7  -2  14   -0.35    0.73
   6   2 -14    0.64    0.43
   6   2 -14    0.14    0.56
   5   2 -14    0.75    0.43
   5   2 -14    0.56    0.39
  -5  -2  14    0.45    0.65
   4   2 -14    0.12    0.36
   4   2 -14   -0.20    0.36
  -4  -2  14   -0.43    0.52
   3   2 -14    5.04    0.47
   3   2 -14    3.77    0.46
  -3  -2  14    4.15    0.63
   2   2 -14   -0.06    0.33
   2   2 -14   -0.19    0.34
  -2  -2  14    0.19    0.46
   1   2 -14   -0.13    0.34
   1   2 -14    0.18    0.36
  -1  -2  14   -0.03    0.29
  -1  -2  14   -0.44    0.45
   0   2 -14    0.50    0.41
   0  -2  14    0.78    0.50
   0  -2  14    0.96    0.34
  -1   2 -14    2.44    0.51
   1  -2  14    2.12    0.42
  -2   2 -14    0.31    0.49
   2  -2  14   -0.01    0.37
  -3   2 -14    2.22    0.62
   3  -2  14    2.80    0.51
   7   1 -14    0.16    0.47
  -7  -1  14   -1.53    0.69
   6   1 -14    0.84    0.43
   6   1 -14    0.33    0.45
  -6  -1  14    1.26    0.69
   5   1 -14    0.51    0.41
   5   1 -14    0.44    0.39
  -5  -1  14   -0.20    0.50
   4   1 -14   -0.11    0.36
   4   1 -14   -0.15    0.35
  -4  -1  14   -0.20    0.47
   3   1 -14    0.78    0.35
   3   1 -14    0.76    0.36
  -3  -1  14   -0.21    0.44
   2   1 -14    0.02    0.33
   2   1 -14   -0.13    0.49
  -2  -1  14   -0.53    0.41
   1   1 -14    2.04    0.44
  -1  -1  14    1.12    0.47
  -1  -1  14    0.96    0.30
   0   1 -14    0.97    0.43
   0  -1  14    1.71    0.48
   0  -1  14    1.32    0.35
  -1   1 -14    0.07    0.46
   1  -1  14   -0.13    0.32
  -2   1 -14    2.61    0.58
   2  -1  14    2.17    0.46
  -3   1 -14    0.19    0.55
   3  -1  14   -0.52    0.44
   8   0 -14   -0.12    0.54
   8   0 -14   -0.02    0.49
  -8   0  14   -0.24    0.82
   7   0 -14    0.72    0.52
   7   0 -14    0.85    0.45
  -7   0  14    1.00    0.72
   6   0 -14   -0.46    0.42
   6   0 -14    0.05    0.38
  -6   0  14   -0.08    0.59
   5   0 -14    0.23    0.39
   5   0 -14    0.09    0.36
  -5   0  14   -0.19    0.50
   4   0 -14   -0.21    0.34
   4   0 -14    0.34    0.41
  -4   0  14   -0.19    0.48
   3   0 -14    3.29    0.47
  -3   0  14    3.88    0.57
   2   0 -14   -0.20    0.35
  -2   0  14   -0.21    0.41
   1   0 -14   -0.14    0.40
  -1   0  14    0.47    0.30
  -1   0  14    0.47    0.43
   0   0 -14   -0.42    0.39
   0   0  14    0.06    0.45
   0   0  14   -0.32    0.30
  -1   0 -14   -0.05    0.47
   1   0  14   -0.10    0.35
  -2   0 -14    2.66    0.60
   2   0  14    1.04    0.47
  -3   0 -14    1.69    0.66
   3   0  14    0.30    0.48
   8  -1 -14    0.64    0.55
   8  -1 -14    0.36    0.50
  -8   1  14   -0.98    0.76
   7  -1 -14    0.09    0.69
   7  -1 -14    0.40    0.44
  -7   1  14   -1.28    0.62
   6  -1 -14    0.36    0.38
   6  -1 -14    0.07    0.43
  -6   1  14   -0.37    0.53
   5  -1 -14    2.95    0.51
  -5   1  14    1.40    0.55
   4  -1 -14   -0.26    0.39
  -4   1  14   -0.12    0.45
   3  -1 -14    0.85    0.41
  -3   1  14    0.26    0.44
   2  -1 -14   -0.39    0.37
  -2   1  14    0.04    0.40
   1  -1 -14    0.51    0.42
  -1   1  14    0.04    0.31
  -1   1  14    0.58    0.43
   0  -1 -14   -0.07    0.44
   0   1  14    0.07    0.44
   0   1  14    0.10    0.35
  -1  -1 -14   -0.01    0.50
   1   1  14    0.49    0.40
   1   1  14    0.09    0.54
  -2  -1 -14    2.62    0.63
   2   1  14    2.00    0.50
   7  -2 -14   -0.05    0.54
  -7   2  14   -0.28    0.64
   6  -2 -14    0.67    0.50
   5  -2 -14    8.66    0.74
  -5   2  14    7.41    0.75
   4  -2 -14   -0.39    0.43
  -4   2  14   -0.02    0.42
   3  -2 -14    0.68    0.43
  -3   2  14    0.57    0.45
   2  -2 -14    0.33    0.43
  -2   2  14    1.05    0.50
   1  -2 -14    0.56    0.43
  -1   2  14    0.34    0.37
  -1   2  14   -0.02    0.45
   0  -2 -14    4.36    0.60
   0   2  14    3.33    0.51
   0   2  14    3.77    0.61
  -1  -2 -14    0.57    0.55
   1   2  14   -0.31    0.43
   1   2  14   -0.30    0.50
  -2  -2 -14   -0.46    0.55
   2   2  14   -0.24    0.49
   7  -3 -14    5.46    0.76
  -7   3  14    4.53    0.80
   6  -3 -14    0.04    0.51
  -6   3  14   -0.27    0.53
   5  -3 -14    0.34    0.56
  -5   3  14    0.27    0.52
   4  -3 -14    0.38    0.48
  -4   3  14   -0.04    0.46
   3  -3 -14    0.98    0.47
  -3   3  14    0.39    0.47
   2  -3 -14    0.64    0.47
  -2   3  14   -0.07    0.48
   1  -3 -14    4.73    0.64
  -1   3  14    4.21    0.53
  -1   3  14    2.55    0.58
   0  -3 -14   -0.28    0.52
   0   3  14   -0.18    0.49
   0   3  14   -0.39    0.45
  -1  -3 -14    1.34    0.60
   1   3  14    0.69    0.57
   1   3  14    0.84    0.52
   6  -4 -14    0.77    0.56
  -6   4  14    1.22    0.59
   5  -4 -14    1.24    0.54
  -5   4  14    0.28    0.54
   4  -4 -14    2.52    0.60
  -4   4  14    2.80    0.65
   3  -4 -14    0.33    0.50
  -3   4  14    0.39    0.59
   2  -4 -14   -0.29    0.48
  -2   4  14   -0.01    0.92
   1  -4 -14    2.06    0.56
  -1   4  14    1.15    0.61
  -1   4  14    0.04    0.43
   0  -4 -14    0.67    0.55
   0   4  14    0.31    0.60
   0   4  14   -0.39    0.53
   5  -5 -14    0.31    0.57
  -5   5  14   -0.14    0.59
   4  -5 -14   -0.38    0.52
  -4   5  14   -0.04    0.55
   3  -5 -14   -0.28    0.52
  -3   5  14   -0.09    0.57
   2  -5 -14    0.33    0.53
  -2   5  14    0.28    0.65
   1  -5 -14    1.18    0.60
  -1   5  14   -0.05    0.64
   3   6 -15   -0.05    0.57
  -3  -6  15    0.66    0.73
   2   6 -15   -0.34    0.54
   1   6 -15   -0.39    0.51
   0   6 -15   -0.67    0.55
   0  -6  15   -0.26    0.46
   4   5 -15    0.23    0.51
  -4  -5  15   -1.21    0.71
   3   5 -15    0.78    0.52
   2   5 -15    0.21    0.61
  -2  -5  15   -0.63    0.67
   1   5 -15   -0.06    0.47
   0   5 -15    2.52    0.59
   0  -5  15    2.52    0.50
  -1   5 -15    2.38    0.95
   1  -5  15    2.53    0.52
   5   4 -15    0.40    0.49
  -5  -4  15   -0.38    0.79
   4   4 -15   -0.60    0.45
  -4  -4  15    0.05    1.18
   3   4 -15    0.66    0.45
  -3  -4  15   -0.11    0.68
   2   4 -15   -0.53    0.44
  -2  -4  15    0.12    0.67
   1   4 -15    5.07    0.60
  -1  -4  15    3.92    0.77
  -1  -4  15    4.52    0.51
   0   4 -15   -0.04    0.45
   0  -4  15    0.32    0.39
   2  -4  15    0.25    0.44
   6   3 -15   -0.04    0.49
  -6  -3  15   -0.70    0.79
   5   3 -15   -0.04    0.45
  -5  -3  15   -1.23    0.70
   4   3 -15    3.78    0.54
  -4  -3  15    3.22    0.80
   3   3 -15   -0.14    0.41
  -3  -3  15   -0.49    0.61
   2   3 -15   -0.07    0.40
   2   3 -15    0.21    0.41
  -2  -3  15   -0.64    0.58
   1   3 -15    0.37    0.42
   1   3 -15    0.60    0.43
  -1  -3  15    0.70    0.37
  -1  -3  15   -0.61    0.57
   0   3 -15    0.23    0.45
   0  -3  15    0.27    0.35
  -1   3 -15    0.57    0.49
   1  -3  15    0.40    0.41
  -2   3 -15    0.73    0.54
   2  -3  15    0.66    0.46
   7   2 -15    0.06    0.50
  -7  -2  15    0.73    0.84
  -6  -2  15   -0.51    0.75
   5   2 -15    0.04    0.46
   5   2 -15    0.13    0.45
   4   2 -15    0.50    0.39
   4   2 -15    0.40    0.41
  -4  -2  15   -0.29    0.62
   3   2 -15    0.15    0.39
   3   2 -15   -0.30    0.35
  -3  -2  15    0.27    0.57
   2   2 -15    0.22    0.39
   2   2 -15   -0.08    0.39
  -2  -2  15   -0.60    0.52
   1   2 -15   -0.04    0.40
  -1  -2  15    0.12    0.52
  -1  -2  15    0.30    0.34
   0   2 -15   -0.02    0.45
   0  -2  15   -0.02    0.36
  -1   2 -15    0.61    0.49
   1  -2  15   -0.47    0.38
  -2   2 -15    1.99    0.59
   2  -2  15    1.73    0.48
   7   1 -15    0.77    0.50
  -7  -1  15    0.07    0.79
   6   1 -15    0.32    0.47
   6   1 -15    1.01    0.46
  -6  -1  15   -0.13    0.70
   5   1 -15    1.36    0.46
   5   1 -15    1.26    0.49
  -5  -1  15    0.16    0.64
   4   1 -15    0.11    0.41
   4   1 -15   -0.39    0.42
  -4  -1  15   -0.22    0.54
   3   1 -15    0.19    0.40
  -3  -1  15   -0.11    0.50
   2   1 -15   -0.29    0.40
  -2  -1  15   -0.71    0.47
   1   1 -15    0.63    0.42
  -1  -1  15    0.43    0.34
  -1  -1  15    0.88    0.52
   0   1 -15    2.91    0.54
   0  -1  15    2.08    0.41
   0  -1  15    3.01    0.61
  -1   1 -15    3.47    0.82
   1  -1  15    3.26    0.49
  -2   1 -15    1.20    0.59
   2  -1  15    0.44    0.45
   7   0 -15   -0.56    0.52
  -7   0  15   -0.81    0.74
   6   0 -15   -0.37    0.48
   6   0 -15    0.01    0.44
  -6   0  15   -0.10    0.61
   5   0 -15   -0.37    0.44
  -5   0  15    0.46    0.59
   4   0 -15    0.13    0.42
  -4   0  15   -0.61    0.51
   3   0 -15    0.98    0.43
  -3   0  15   -0.26    0.50
   2   0 -15   -0.07    0.41
  -2   0  15    0.03    0.49
   1   0 -15    0.54    0.44
  -1   0  15   -0.22    0.51
  -1   0  15    0.56    0.34
   0   0 -15   -0.34    0.45
   0   0  15   -0.42    0.52
   0   0  15    0.04    0.36
  -1   0 -15    0.48    0.55
   1   0  15   -0.22    0.40
  -2   0 -15    0.52    0.61
   2   0  15   -0.14    0.45
   7  -1 -15   -0.58    0.57
  -7   1  15   -0.71    0.68
   6  -1 -15    0.43    0.56
  -6   1  15   -0.47    0.59
   5  -1 -15    3.05    0.56
   4  -1 -15    0.00    0.46
  -4   1  15   -0.12    0.52
   3  -1 -15    0.66    0.44
  -3   1  15    0.26    0.49
   2  -1 -15    0.33    0.45
  -2   1  15    0.16    0.48
   1  -1 -15    0.06    0.45
  -1   1  15    0.15    0.40
  -1   1  15    0.12    0.48
   0  -1 -15    1.67    0.58
   0   1  15    1.52    0.43
   0   1  15    0.19    0.50
  -1  -1 -15    0.78    0.57
   7  -2 -15    0.55    0.62
  -7   2  15    0.08    0.71
   6  -2 -15    0.09    0.54
  -6   2  15   -0.55    0.60
   5  -2 -15    1.32    0.58
  -5   2  15    1.03    0.59
   4  -2 -15   -0.03    0.46
  -4   2  15   -0.07    0.55
   3  -2 -15    0.25    0.47
  -3   2  15    0.45    0.50
   2  -2 -15    0.16    0.50
  -2   2  15   -0.34    0.47
   1  -2 -15    0.60    0.52
  -1   2  15   -0.14    0.53
   0  -2 -15    3.92    0.65
   0   2  15    3.48    0.66
   0   2  15    3.89    0.56
  -1  -2 -15    0.09    0.59
   1   2  15   -0.10    0.49
   6  -3 -15   -0.07    0.57
  -6   3  15   -0.21    0.63
   5  -3 -15   -0.49    0.52
  -5   3  15    0.07    0.55
   4  -3 -15    0.79    0.55
  -4   3  15    0.72    0.54
   3  -3 -15   -0.20    0.48
  -3   3  15   -0.20    0.56
   2  -3 -15    5.72    0.69
  -2   3  15    6.71    0.77
   1  -3 -15   -0.18    0.54
  -1   3  15    0.12    0.58
   0  -3 -15    0.94    0.60
   0   3  15   -0.16    0.57
   0   3  15   -0.25    0.57
   5  -4 -15    0.22    0.61
  -5   4  15   -0.21    0.57
   4  -4 -15    1.05    0.60
  -4   4  15    0.27    0.64
   3  -4 -15    3.09    0.64
  -3   4  15    2.85    0.70
   2  -4 -15    0.87    0.58
  -2   4  15    0.16    0.57
   1  -4 -15   -0.12    0.55
  -1   4  15   -0.58    0.61
   3   5 -16   -0.55    0.52
  -3  -5  16   -0.91    0.78
   2   5 -16   -0.22    0.54
  -2  -5  16   -0.06    0.97
   1   5 -16    0.73    0.55
   4   4 -16   -0.24    0.49
  -4  -4  16   -0.31    0.80
  -3  -4  16    0.08    0.74
   2   4 -16    4.43    0.62
  -2  -4  16    4.65    0.85
   1   4 -16    3.58    0.59
   5   3 -16    1.13    0.53
  -5  -3  16   -0.60    0.79
   4   3 -16    1.34    0.52
  -4  -3  16    0.26    0.74
   3   3 -16    5.97    0.61
  -3  -3  16    6.80    0.93
   2   3 -16    0.81    0.47
  -2  -3  16    0.05    0.66
   1   3 -16    0.12    0.55
   0   3 -16    1.30    0.54
   0  -3  16    1.68    0.44
  -1   3 -16    0.43    0.56
   1  -3  16    0.02    0.44
   6   2 -16    0.62    0.53
  -6  -2  16   -1.05    0.80
   5   2 -16    0.56    0.50
  -5  -2  16   -0.83    0.72
   4   2 -16    2.08    0.50
   4   2 -16    2.75    0.54
  -4  -2  16    1.35    0.83
   3   2 -16    0.14    0.43
  -3  -2  16   -0.75    0.62
   2   2 -16    0.89    0.46
  -2  -2  16    0.66    0.65
   1   2 -16    0.18    0.48
  -1  -2  16   -0.87    0.61
   0   2 -16    0.36    0.50
   0  -2  16    0.13    0.41
  -1   2 -16    0.33    0.57
   1  -2  16    0.41    0.45
  -6  -1  16    0.51    0.79
   5   1 -16    0.13    0.50
  -5  -1  16    0.10    0.70
   4   1 -16   -0.33    0.45
   3   1 -16   -0.37    0.43
  -3  -1  16    0.28    0.60
   2   1 -16    0.70    0.49
  -2  -1  16    0.15    0.56
   1   1 -16    0.12    0.48
  -1  -1  16   -1.20    0.55
   0   1 -16    9.03    0.79
   0  -1  16    8.56    0.66
  -1   1 -16    1.82    0.64
   1  -1  16    1.58    0.49
   6   0 -16    0.24    0.51
  -6   0  16   -0.97    0.65
  -5   0  16   -0.24    0.63
   4   0 -16    0.48    0.50
  -4   0  16    0.42    0.63
   3   0 -16    1.27    0.49
  -3   0  16    1.18    0.62
   2   0 -16    0.25    0.49
  -2   0  16   -0.49    0.54
   1   0 -16    3.79    0.68
  -1   0  16    3.00    0.66
   0   0 -16    0.48    0.55
   0   0  16    0.04    0.41
  -1   0 -16    0.99    0.61
   1   0  16    0.08    0.45
   6  -1 -16    0.34    0.57
  -6   1  16   -0.25    0.68
   5  -1 -16    0.96    0.55
  -5   1  16   -0.26    0.61
   4  -1 -16   -0.22    0.51
  -4   1  16   -0.28    0.59
   3  -1 -16    1.76    0.57
   2  -1 -16    0.32    0.52
  -2   1  16   -0.08    0.54
   1  -1 -16    0.03    0.53
  -1   1  16    0.14    0.59
   0  -1 -16   -0.18    0.57
   0   1  16   -0.18    0.44
   0   1  16   -0.14    0.78
   5  -2 -16   -0.28    0.55
  -5   2  16   -0.38    0.63
   4  -2 -16    0.55    0.58
  -4   2  16   -0.45    0.56
   3  -2 -16    0.33    0.52
  -3   2  16   -0.37    0.54
   2  -2 -16    1.82    0.59
  -2   2  16    1.36    0.59
   1  -2 -16    0.99    0.58
  -1   2  16    0.94    0.62
   4  -3 -16    0.32    0.61
  -4   3  16    0.28    0.61
   3  -3 -16   -0.03    0.56
  -3   3  16   -0.17    0.60
   2  -3 -16    0.13    0.59
  -2   3  16    0.18    0.65
  -3  -3  17    0.86    0.81
  -2  -3  17   -0.59    0.79
  -4  -2  17   -0.71    0.77
   3   2 -17    0.23    0.50
  -3  -2  17   -1.50    0.67
   2   2 -17    0.00    0.69
   1   2 -17   -0.81    0.49
   5   1 -17   -0.74    0.52
  -5  -1  17   -0.88    0.75
   4   1 -17   -0.29    0.54
  -4  -1  17   -0.46    0.68
   3   1 -17    0.24    0.51
  -3  -1  17   -0.67    0.67
   2   1 -17    1.50    0.55
  -2  -1  17    0.26    0.74
   1   1 -17    1.01    0.57
  -1  -1  17    0.34    0.84
   5   0 -17   -0.02    0.56
  -5   0  17   -0.74    0.68
   4   0 -17    0.56    0.57
  -4   0  17   -0.08    0.67
   3   0 -17    0.16    0.51
  -3   0  17   -0.37    0.64
   2   0 -17    5.09    0.69
  -2   0  17    3.79    0.78
   1   0 -17    1.44    0.61
  -1   0  17    0.42    0.67
   4  -1 -17    0.19    0.58
  -4   1  17   -1.05    0.62
   3  -1 -17    1.09    0.57
  -3   1  17    0.91    0.69
   2  -1 -17    0.43    0.58
  -2   1  17   -0.63    0.68
   0   0   0    0.00    0.00
;
_shelx_hkl_checksum   47951
