# Supplementary material for: New Azido Coumarins as Potential Agents for Fluorescent Labeling and Their “Click” Chemistry Reactions for the Conjugation with closo-Dodecaborate Anion
Source: Molecules. 2022 Dec 5;27(23):8575. doi: 10.3390/molecules27238575 (PMC9738631; doi:10.3390/molecules27238575)
Supplement: Supplementary file 1 [file molecules-27-08575-s001.zip › 2b.cif]

 
data_a
 
_audit_creation_method            'SHELXL-2018/3'
_shelx_SHELXL_version_number      '2018/3'
_chemical_name_systematic         ?
_chemical_name_common             ?
_chemical_melting_point           ?
_chemical_formula_moiety
 'C16 H19 N5 O3'
_chemical_formula_sum
 'C16 H19 N5 O3' 
_chemical_formula_weight          329.36

loop_
 _atom_type_symbol
 _atom_type_description
 _atom_type_scat_dispersion_real
 _atom_type_scat_dispersion_imag
 _atom_type_scat_source
 'C'  'C'   0.0033   0.0016
 'International Tables Vol C Tables 4.2.6.8 and 6.1.1.4'
 'H'  'H'   0.0000   0.0000
 'International Tables Vol C Tables 4.2.6.8 and 6.1.1.4'
 'N'  'N'   0.0061   0.0033
 'International Tables Vol C Tables 4.2.6.8 and 6.1.1.4'
 'O'  'O'   0.0106   0.0060
 'International Tables Vol C Tables 4.2.6.8 and 6.1.1.4'
 
_space_group_crystal_system       monoclinic
_space_group_IT_number            14
_space_group_name_H-M_alt         'P 21/n'
_space_group_name_Hall            '-P 2yn'
 
_shelx_space_group_comment
;
The symmetry employed for this shelxl refinement is uniquely defined
by the following loop, which should always be used as a source of
symmetry information in preference to the above space-group names.
They are only intended as comments.
;
 
loop_
 _space_group_symop_operation_xyz
 'x, y, z'
 '-x+1/2, y+1/2, -z+1/2'
 '-x, -y, -z'
 'x-1/2, -y-1/2, z-1/2'
 
_cell_length_a                    11.4413(10)
_cell_length_b                    7.5032(7)
_cell_length_c                    19.2273(18)
_cell_angle_alpha                 90
_cell_angle_beta                  103.278(3)
_cell_angle_gamma                 90
_cell_volume                      1606.5(3)
_cell_formula_units_Z             4
_cell_measurement_temperature     140(2)
_cell_measurement_reflns_used     170
_cell_measurement_theta_min       3
_cell_measurement_theta_max       25
 
_exptl_crystal_description        prism
_exptl_crystal_colour             colorless
_exptl_crystal_density_meas       ?
_exptl_crystal_density_method     ?
_exptl_crystal_density_diffrn     1.362          
_exptl_crystal_F_000              696
_exptl_transmission_factor_min    ?
_exptl_transmission_factor_max    ?
_exptl_crystal_size_max           0.168
_exptl_crystal_size_mid           0.143
_exptl_crystal_size_min           0.119
_exptl_absorpt_coefficient_mu     0.097
_shelx_estimated_absorpt_T_min    0.984
_shelx_estimated_absorpt_T_max    0.988
_exptl_absorpt_correction_type    multi-scan
_exptl_absorpt_correction_T_min   0.971
_exptl_absorpt_correction_T_max   0.990
_exptl_absorpt_process_details    'SADABS'
_exptl_absorpt_special_details    ?
_diffrn_ambient_temperature       140(2)
_diffrn_radiation_wavelength      0.71073
_diffrn_radiation_type            MoK\a
_diffrn_source                    ?
_diffrn_measurement_device_type   'Bruker APEX II CCD area detector''
_diffrn_measurement_method        'omega scans'
_diffrn_detector_area_resol_mean  ?
_diffrn_reflns_number             14912
_diffrn_reflns_av_unetI/netI      0.0643
_diffrn_reflns_av_R_equivalents   0.0342
_diffrn_reflns_limit_h_min        -16
_diffrn_reflns_limit_h_max        16
_diffrn_reflns_limit_k_min        -10
_diffrn_reflns_limit_k_max        10
_diffrn_reflns_limit_l_min        -27
_diffrn_reflns_limit_l_max        26
_diffrn_reflns_theta_min          1.901
_diffrn_reflns_theta_max          29.998
_diffrn_reflns_theta_full         25.242
_diffrn_measured_fraction_theta_max   0.994
_diffrn_measured_fraction_theta_full  0.997
_diffrn_reflns_Laue_measured_fraction_max    0.994
_diffrn_reflns_Laue_measured_fraction_full   0.997
_diffrn_reflns_point_group_measured_fraction_max   0.994
_diffrn_reflns_point_group_measured_fraction_full  0.997
_reflns_number_total              4663
_reflns_number_gt                 3227
_reflns_threshold_expression      'I>2\s(I)'
_reflns_Friedel_coverage          0.000
_reflns_Friedel_fraction_max      .
_reflns_Friedel_fraction_full     .
 
_reflns_special_details
;
 Reflections were merged by SHELXL according to the crystal
 class for the calculation of statistics and refinement.
 
 _reflns_Friedel_fraction is defined as the number of unique
 Friedel pairs measured divided by the number that would be
 possible theoretically, ignoring centric projections and
 systematic absences.
;
 
_computing_data_collection        'Bruker APEX II'
_computing_cell_refinement        'Bruker SAINT'
_computing_data_reduction         'Bruker SAINT'
_computing_structure_solution     'SHELXS-97 (Sheldrick, 1997)'
_computing_structure_refinement 'SHELXL-97 (Sheldrick, 1997)'
_computing_molecular_graphics     'Bruker SHELXTL'
_computing_publication_material   'Bruker SHELXTL'
_refine_special_details           ?
_refine_ls_structure_factor_coef  Fsqd
_refine_ls_matrix_type            full
_refine_ls_weighting_scheme       calc
_refine_ls_weighting_details
'w=1/[\s^2^(Fo^2^)+(0.0626P)^2^] where P=(Fo^2^+2Fc^2^)/3'
_atom_sites_solution_primary      ?
_atom_sites_solution_secondary    ?
_atom_sites_solution_hydrogens    difmap
_refine_ls_hydrogen_treatment     refall
_refine_ls_extinction_method      none
_refine_ls_extinction_coef        .
_refine_ls_number_reflns          4663
_refine_ls_number_parameters      293
_refine_ls_number_restraints      0
_refine_ls_R_factor_all           0.0722
_refine_ls_R_factor_gt            0.0452
_refine_ls_wR_factor_ref          0.1295
_refine_ls_wR_factor_gt           0.1173
_refine_ls_goodness_of_fit_ref    1.047
_refine_ls_restrained_S_all       1.047
_refine_ls_shift/su_max           0.000
_refine_ls_shift/su_mean          0.000
 
loop_
 _atom_site_label
 _atom_site_type_symbol
 _atom_site_fract_x
 _atom_site_fract_y
 _atom_site_fract_z
 _atom_site_U_iso_or_equiv
 _atom_site_adp_type
 _atom_site_occupancy
 _atom_site_site_symmetry_order  
 _atom_site_calc_flag
 _atom_site_refinement_flags_posn
 _atom_site_refinement_flags_adp
 _atom_site_refinement_flags_occupancy
 _atom_site_disorder_assembly
 _atom_site_disorder_group
O1 O 0.57795(8) 0.15534(12) 0.55138(5) 0.0325(2) Uani 1 1 d . . . . .
O2 O 0.63669(7) 0.36882(10) 0.48907(4) 0.0232(2) Uani 1 1 d . . . . .
O3 O 0.90526(7) -0.11940(11) 0.56574(5) 0.0299(2) Uani 1 1 d . . . . .
N1 N 0.72097(9) -0.14002(14) 0.58812(6) 0.0256(2) Uani 1 1 d . . . . .
H1N H 0.6537(14) -0.092(2) 0.5853(7) 0.042(4) Uiso 1 1 d . . . . .
N2 N 0.74475(8) 0.87135(13) 0.36581(5) 0.0222(2) Uani 1 1 d . . . . .
N3 N 0.56740(10) -0.30192(16) 0.67538(6) 0.0336(3) Uani 1 1 d . . . . .
N4 N 0.61704(11) -0.28843(17) 0.73910(7) 0.0390(3) Uani 1 1 d . . . . .
N5 N 0.65068(16) -0.2648(2) 0.79859(8) 0.0677(5) Uani 1 1 d . . . . .
C1 C 0.65783(10) 0.20649(16) 0.52403(6) 0.0220(3) Uani 1 1 d . . . . .
C2 C 0.77143(10) 0.11894(15) 0.52482(6) 0.0203(2) Uani 1 1 d . . . . .
C3 C 0.85141(10) 0.19834(16) 0.49173(6) 0.0205(2) Uani 1 1 d . . . . .
H3 H 0.9248(13) 0.1402(18) 0.4936(7) 0.033(4) Uiso 1 1 d . . . . .
C4 C 0.82858(9) 0.36485(15) 0.45708(6) 0.0202(2) Uani 1 1 d . . . . .
C5 C 0.90892(10) 0.45658(17) 0.42432(6) 0.0224(3) Uani 1 1 d . . . . .
H5 H 0.9832(14) 0.4020(19) 0.4256(8) 0.041(4) Uiso 1 1 d . . . . .
C6 C 0.88245(10) 0.62123(16) 0.39489(6) 0.0221(3) Uani 1 1 d . . . . .
H6 H 0.9388(13) 0.6802(18) 0.3729(7) 0.032(4) Uiso 1 1 d . . . . .
C7 C 0.77042(10) 0.70662(15) 0.39512(6) 0.0200(2) Uani 1 1 d . . . . .
C8 C 0.68804(10) 0.61446(16) 0.42668(6) 0.0219(3) Uani 1 1 d . . . . .
H8 H 0.6096(13) 0.6671(18) 0.4302(7) 0.028(3) Uiso 1 1 d . . . . .
C9 C 0.71910(9) 0.45027(15) 0.45686(6) 0.0202(2) Uani 1 1 d . . . . .
C10 C 0.80445(10) -0.05546(16) 0.56137(6) 0.0216(2) Uani 1 1 d . . . . .
C11 C 0.74804(11) -0.31208(17) 0.62339(7) 0.0270(3) Uani 1 1 d . . . . .
H11A H 0.8036(12) -0.2926(19) 0.6722(7) 0.028(4) Uiso 1 1 d . . . . .
H11B H 0.7929(13) -0.3877(18) 0.5934(7) 0.033(4) Uiso 1 1 d . . . . .
C12 C 0.63443(11) -0.40485(17) 0.63115(8) 0.0286(3) Uani 1 1 d . . . . .
H12A H 0.5770(13) -0.4135(18) 0.5830(8) 0.034(4) Uiso 1 1 d . . . . .
H12B H 0.6569(12) -0.528(2) 0.6548(7) 0.039(4) Uiso 1 1 d . . . . .
C13 C 0.83081(11) 0.96677(17) 0.33341(7) 0.0262(3) Uani 1 1 d . . . . .
H13A H 0.9110(12) 0.9601(17) 0.3654(7) 0.026(3) Uiso 1 1 d . . . . .
H13B H 0.8073(12) 1.091(2) 0.3331(7) 0.032(4) Uiso 1 1 d . . . . .
C14 C 0.83127(13) 0.9045(2) 0.25821(8) 0.0331(3) Uani 1 1 d . . . . .
H14A H 0.8547(13) 0.779(2) 0.2589(7) 0.037(4) Uiso 1 1 d . . . . .
H14B H 0.7505(15) 0.921(2) 0.2265(8) 0.049(5) Uiso 1 1 d . . . . .
H14C H 0.8908(13) 0.971(2) 0.2389(8) 0.046(4) Uiso 1 1 d . . . . .
C15 C 0.62549(10) 0.95060(17) 0.35946(7) 0.0244(3) Uani 1 1 d . . . . .
H15A H 0.6015(11) 0.9381(17) 0.4066(7) 0.023(3) Uiso 1 1 d . . . . .
H15B H 0.6344(12) 1.081(2) 0.3515(7) 0.034(4) Uiso 1 1 d . . . . .
C16 C 0.52970(12) 0.8743(2) 0.29810(8) 0.0327(3) Uani 1 1 d . . . . .
H16A H 0.4470(14) 0.927(2) 0.2981(7) 0.042(4) Uiso 1 1 d . . . . .
H16B H 0.5437(14) 0.898(2) 0.2503(9) 0.046(4) Uiso 1 1 d . . . . .
H16C H 0.5208(15) 0.743(2) 0.3021(8) 0.054(5) Uiso 1 1 d . . . . .
 
loop_
 _atom_site_aniso_label
 _atom_site_aniso_U_11
 _atom_site_aniso_U_22
 _atom_site_aniso_U_33
 _atom_site_aniso_U_23
 _atom_site_aniso_U_13
 _atom_site_aniso_U_12
O1 0.0232(4) 0.0288(5) 0.0514(6) 0.0083(4) 0.0206(4) 0.0064(4)
O2 0.0174(4) 0.0239(4) 0.0306(5) 0.0034(3) 0.0104(3) 0.0042(3)
O3 0.0177(4) 0.0306(5) 0.0428(5) 0.0080(4) 0.0096(4) 0.0062(4)
N1 0.0182(5) 0.0251(6) 0.0356(6) 0.0052(4) 0.0106(4) 0.0057(4)
N2 0.0183(5) 0.0225(5) 0.0268(5) 0.0019(4) 0.0075(4) 0.0036(4)
N3 0.0294(6) 0.0404(7) 0.0340(6) 0.0036(5) 0.0132(5) 0.0050(5)
N4 0.0398(7) 0.0415(7) 0.0384(7) 0.0024(6) 0.0146(6) -0.0012(6)
N5 0.0763(11) 0.0864(13) 0.0386(8) -0.0032(8) 0.0095(8) -0.0046(9)
C1 0.0172(5) 0.0223(6) 0.0276(6) -0.0007(5) 0.0074(5) 0.0027(4)
C2 0.0160(5) 0.0225(6) 0.0228(6) -0.0016(4) 0.0053(4) 0.0027(4)
C3 0.0145(5) 0.0252(6) 0.0217(6) -0.0027(5) 0.0038(4) 0.0049(4)
C4 0.0158(5) 0.0247(6) 0.0205(6) -0.0011(4) 0.0051(4) 0.0032(4)
C5 0.0156(5) 0.0290(6) 0.0230(6) -0.0001(5) 0.0049(4) 0.0048(5)
C6 0.0167(5) 0.0283(6) 0.0223(6) -0.0005(5) 0.0065(4) 0.0013(5)
C7 0.0193(5) 0.0220(6) 0.0184(5) -0.0026(4) 0.0034(4) 0.0028(4)
C8 0.0163(5) 0.0256(6) 0.0245(6) -0.0009(5) 0.0063(4) 0.0043(4)
C9 0.0152(5) 0.0254(6) 0.0207(5) -0.0019(5) 0.0059(4) 0.0007(4)
C10 0.0167(5) 0.0244(6) 0.0238(6) -0.0017(5) 0.0046(4) 0.0023(4)
C11 0.0217(6) 0.0247(6) 0.0361(7) 0.0053(5) 0.0096(5) 0.0025(5)
C12 0.0250(6) 0.0253(6) 0.0381(8) 0.0018(5) 0.0128(6) 0.0024(5)
C13 0.0229(6) 0.0216(6) 0.0353(7) 0.0015(5) 0.0096(5) -0.0004(5)
C14 0.0331(7) 0.0361(8) 0.0331(7) 0.0081(6) 0.0138(6) 0.0060(6)
C15 0.0201(6) 0.0229(6) 0.0309(7) 0.0008(5) 0.0072(5) 0.0051(5)
C16 0.0237(6) 0.0360(8) 0.0361(8) -0.0003(6) 0.0020(5) 0.0045(6)
 
_geom_special_details
;
 All esds (except the esd in the dihedral angle between two l.s. planes)
 are estimated using the full covariance matrix.  The cell esds are taken
 into account individually in the estimation of esds in distances, angles
 and torsion angles; correlations between esds in cell parameters are only
 used when they are defined by crystal symmetry.  An approximate (isotropic)
 treatment of cell esds is used for estimating esds involving l.s. planes.
;
 
loop_
 _geom_bond_atom_site_label_1
 _geom_bond_atom_site_label_2
 _geom_bond_distance
 _geom_bond_site_symmetry_2
 _geom_bond_publ_flag
O1 C1 1.2165(14) . ?
O2 C9 1.3837(13) . ?
O2 C1 1.3853(14) . ?
O3 C10 1.2342(13) . ?
N1 C10 1.3435(15) . ?
N1 C11 1.4581(16) . ?
N1 H1N 0.840(15) . ?
N2 C7 1.3621(14) . ?
N2 C13 1.4669(15) . ?
N2 C15 1.4676(14) . ?
N3 N4 1.2305(16) . ?
N3 C12 1.4857(16) . ?
N4 N5 1.1337(18) . ?
C1 C2 1.4532(15) . ?
C2 C3 1.3655(16) . ?
C2 C10 1.4923(16) . ?
C3 C4 1.4117(16) . ?
C3 H3 0.940(14) . ?
C4 C9 1.4061(15) . ?
C4 C5 1.4077(16) . ?
C5 C6 1.3635(17) . ?
C5 H5 0.938(15) . ?
C6 C7 1.4339(16) . ?
C6 H6 0.957(15) . ?
C7 C8 1.4133(16) . ?
C8 C9 1.3733(16) . ?
C8 H8 0.997(14) . ?
C11 C12 1.5118(17) . ?
C11 H11A 1.016(13) . ?
C11 H11B 1.026(14) . ?
C12 H12A 1.006(14) . ?
C12 H12B 1.035(15) . ?
C13 C14 1.5208(19) . ?
C13 H13A 0.982(13) . ?
C13 H13B 0.968(14) . ?
C14 H14A 0.975(15) . ?
C14 H14B 0.991(17) . ?
C14 H14C 0.983(16) . ?
C15 C16 1.5253(18) . ?
C15 H15A 1.010(13) . ?
C15 H15B 0.996(15) . ?
C16 H16A 1.026(16) . ?
C16 H16B 0.985(16) . ?
C16 H16C 0.992(17) . ?
 
loop_
 _geom_angle_atom_site_label_1
 _geom_angle_atom_site_label_2
 _geom_angle_atom_site_label_3
 _geom_angle
 _geom_angle_site_symmetry_1
 _geom_angle_site_symmetry_3
 _geom_angle_publ_flag
C9 O2 C1 122.99(8) . . ?
C10 N1 C11 120.17(10) . . ?
C10 N1 H1N 119.6(11) . . ?
C11 N1 H1N 120.2(11) . . ?
C7 N2 C13 121.10(10) . . ?
C7 N2 C15 120.66(10) . . ?
C13 N2 C15 117.96(10) . . ?
N4 N3 C12 115.58(11) . . ?
N5 N4 N3 171.63(16) . . ?
O1 C1 O2 114.98(10) . . ?
O1 C1 C2 127.71(11) . . ?
O2 C1 C2 117.30(10) . . ?
C3 C2 C1 119.43(11) . . ?
C3 C2 C10 118.53(10) . . ?
C1 C2 C10 122.04(10) . . ?
C2 C3 C4 122.33(10) . . ?
C2 C3 H3 117.9(8) . . ?
C4 C3 H3 119.7(8) . . ?
C9 C4 C5 116.65(10) . . ?
C9 C4 C3 118.23(10) . . ?
C5 C4 C3 125.09(10) . . ?
C6 C5 C4 121.54(11) . . ?
C6 C5 H5 121.3(9) . . ?
C4 C5 H5 117.1(9) . . ?
C5 C6 C7 121.14(11) . . ?
C5 C6 H6 119.6(8) . . ?
C7 C6 H6 119.2(8) . . ?
N2 C7 C8 121.33(10) . . ?
N2 C7 C6 120.81(10) . . ?
C8 C7 C6 117.87(10) . . ?
C9 C8 C7 119.14(10) . . ?
C9 C8 H8 118.4(8) . . ?
C7 C8 H8 122.3(8) . . ?
C8 C9 O2 116.65(9) . . ?
C8 C9 C4 123.65(10) . . ?
O2 C9 C4 119.70(10) . . ?
O3 C10 N1 121.72(11) . . ?
O3 C10 C2 120.30(10) . . ?
N1 C10 C2 117.97(10) . . ?
N1 C11 C12 110.97(10) . . ?
N1 C11 H11A 108.9(8) . . ?
C12 C11 H11A 110.2(8) . . ?
N1 C11 H11B 108.0(8) . . ?
C12 C11 H11B 110.7(8) . . ?
H11A C11 H11B 108.1(11) . . ?
N3 C12 C11 112.69(11) . . ?
N3 C12 H12A 104.2(8) . . ?
C11 C12 H12A 109.5(8) . . ?
N3 C12 H12B 108.7(8) . . ?
C11 C12 H12B 108.7(8) . . ?
H12A C12 H12B 113.0(11) . . ?
N2 C13 C14 113.76(11) . . ?
N2 C13 H13A 109.3(8) . . ?
C14 C13 H13A 111.9(8) . . ?
N2 C13 H13B 105.0(8) . . ?
C14 C13 H13B 110.5(8) . . ?
H13A C13 H13B 105.7(11) . . ?
C13 C14 H14A 110.1(8) . . ?
C13 C14 H14B 109.8(9) . . ?
H14A C14 H14B 110.1(13) . . ?
C13 C14 H14C 110.9(9) . . ?
H14A C14 H14C 106.4(13) . . ?
H14B C14 H14C 109.5(13) . . ?
N2 C15 C16 113.67(11) . . ?
N2 C15 H15A 109.1(7) . . ?
C16 C15 H15A 111.4(7) . . ?
N2 C15 H15B 106.4(8) . . ?
C16 C15 H15B 109.2(8) . . ?
H15A C15 H15B 106.7(11) . . ?
C15 C16 H16A 110.7(8) . . ?
C15 C16 H16B 114.3(9) . . ?
H16A C16 H16B 106.1(12) . . ?
C15 C16 H16C 112.3(10) . . ?
H16A C16 H16C 105.8(13) . . ?
H16B C16 H16C 107.0(13) . . ?
 
loop_
 _geom_torsion_atom_site_label_1
 _geom_torsion_atom_site_label_2
 _geom_torsion_atom_site_label_3
 _geom_torsion_atom_site_label_4
 _geom_torsion
 _geom_torsion_site_symmetry_1
 _geom_torsion_site_symmetry_2
 _geom_torsion_site_symmetry_3
 _geom_torsion_site_symmetry_4
 _geom_torsion_publ_flag
C9 O2 C1 O1 177.90(10) . . . . ?
C9 O2 C1 C2 -1.30(16) . . . . ?
O1 C1 C2 C3 -179.10(12) . . . . ?
O2 C1 C2 C3 -0.02(16) . . . . ?
O1 C1 C2 C10 0.4(2) . . . . ?
O2 C1 C2 C10 179.45(9) . . . . ?
C1 C2 C3 C4 0.74(17) . . . . ?
C10 C2 C3 C4 -178.75(10) . . . . ?
C2 C3 C4 C9 -0.19(17) . . . . ?
C2 C3 C4 C5 177.58(11) . . . . ?
C9 C4 C5 C6 1.02(17) . . . . ?
C3 C4 C5 C6 -176.78(11) . . . . ?
C4 C5 C6 C7 -1.04(18) . . . . ?
C13 N2 C7 C8 179.71(10) . . . . ?
C15 N2 C7 C8 -6.38(17) . . . . ?
C13 N2 C7 C6 -0.24(17) . . . . ?
C15 N2 C7 C6 173.66(10) . . . . ?
C5 C6 C7 N2 179.81(11) . . . . ?
C5 C6 C7 C8 -0.15(17) . . . . ?
N2 C7 C8 C9 -178.65(10) . . . . ?
C6 C7 C8 C9 1.31(17) . . . . ?
C7 C8 C9 O2 177.90(9) . . . . ?
C7 C8 C9 C4 -1.37(18) . . . . ?
C1 O2 C9 C8 -177.42(10) . . . . ?
C1 O2 C9 C4 1.88(16) . . . . ?
C5 C4 C9 C8 0.20(17) . . . . ?
C3 C4 C9 C8 178.16(11) . . . . ?
C5 C4 C9 O2 -179.05(9) . . . . ?
C3 C4 C9 O2 -1.09(16) . . . . ?
C11 N1 C10 O3 -0.08(18) . . . . ?
C11 N1 C10 C2 179.09(10) . . . . ?
C3 C2 C10 O3 5.07(17) . . . . ?
C1 C2 C10 O3 -174.41(11) . . . . ?
C3 C2 C10 N1 -174.10(11) . . . . ?
C1 C2 C10 N1 6.41(17) . . . . ?
C10 N1 C11 C12 -164.60(11) . . . . ?
N4 N3 C12 C11 -67.61(16) . . . . ?
N1 C11 C12 N3 -61.24(15) . . . . ?
C7 N2 C13 C14 79.62(14) . . . . ?
C15 N2 C13 C14 -94.45(13) . . . . ?
C7 N2 C15 C16 -77.03(15) . . . . ?
C13 N2 C15 C16 97.06(14) . . . . ?
 
_refine_diff_density_max    0.353
_refine_diff_density_min   -0.213
_refine_diff_density_rms    0.045

_publ_section_references 
;
Bruker, Programs APEX II, version 2.0-1; SAINT, version 7.23A;
SADABS, version 2004/1; XPREP, version 2005/2;
SHELXTL, version 6.1. Bruker AXS Inc., Madison, WI, USA, 2005.

G.M. Sheldrick, Programs SHELXS97 (crystal structure solution)
and SHELXL97 (crystal structure refinement), University  of
Gottingen, Germany, 1997.
;

_shelx_res_file
;
TITL a in P2(1)/n
    a.res
    created by SHELXL-2018/3 at 08:32:26 on 04-May-2022
CELL 0.71073  11.44130   7.50320  19.22730  90.0000 103.2783  90.0000
ZERR    4.00   0.00100   0.00070   0.00180   0.0000   0.0029   0.0000
LATT  1
SYMM 1/2-X, 1/2+Y, 1/2-Z
SFAC C H N O
UNIT 64 76 20 12
size 0.168 0.143 0.119
TEMP -133.000
omit -4 60
L.S. 10
acta
BOND $h
htab
conf

FMAP 2
PLAN 20
WGHT    0.062600
FVAR       0.24564
O1    4    0.577954    0.155338    0.551380    11.00000    0.02322    0.02882 =
         0.05141    0.00832    0.02058    0.00636
O2    4    0.636686    0.368823    0.489073    11.00000    0.01742    0.02387 =
         0.03060    0.00343    0.01041    0.00420
O3    4    0.905263   -0.119401    0.565736    11.00000    0.01773    0.03057 =
         0.04278    0.00796    0.00965    0.00621
N1    3    0.720973   -0.140022    0.588118    11.00000    0.01815    0.02514 =
         0.03565    0.00517    0.01057    0.00574
H1N   2    0.653742   -0.092030    0.585268    11.00000    0.04162
N2    3    0.744753    0.871347    0.365811    11.00000    0.01831    0.02249 =
         0.02682    0.00190    0.00748    0.00361
N3    3    0.567402   -0.301924    0.675383    11.00000    0.02939    0.04045 =
         0.03396    0.00357    0.01322    0.00504
N4    3    0.617045   -0.288427    0.739102    11.00000    0.03979    0.04151 =
         0.03837    0.00239    0.01460   -0.00116
N5    3    0.650683   -0.264810    0.798585    11.00000    0.07629    0.08641 =
         0.03858   -0.00316    0.00947   -0.00464
C1    1    0.657828    0.206491    0.524030    11.00000    0.01722    0.02226 =
         0.02757   -0.00070    0.00742    0.00275
C2    1    0.771425    0.118938    0.524824    11.00000    0.01603    0.02251 =
         0.02283   -0.00158    0.00529    0.00268
C3    1    0.851407    0.198340    0.491732    11.00000    0.01447    0.02517 =
         0.02174   -0.00269    0.00380    0.00487
H3    2    0.924819    0.140229    0.493597    11.00000    0.03255
C4    1    0.828579    0.364846    0.457084    11.00000    0.01576    0.02468 =
         0.02052   -0.00111    0.00511    0.00323
C5    1    0.908918    0.456583    0.424318    11.00000    0.01556    0.02903 =
         0.02295   -0.00011    0.00489    0.00477
H5    2    0.983190    0.402021    0.425608    11.00000    0.04082
C6    1    0.882453    0.621229    0.394895    11.00000    0.01674    0.02826 =
         0.02233   -0.00046    0.00648    0.00133
H6    2    0.938762    0.680192    0.372883    11.00000    0.03175
C7    1    0.770421    0.706622    0.395120    11.00000    0.01930    0.02196 =
         0.01843   -0.00262    0.00342    0.00283
C8    1    0.688043    0.614465    0.426682    11.00000    0.01629    0.02557 =
         0.02450   -0.00087    0.00628    0.00434
H8    2    0.609600    0.667064    0.430182    11.00000    0.02787
C9    1    0.719105    0.450268    0.456856    11.00000    0.01525    0.02536 =
         0.02075   -0.00188    0.00591    0.00074
C10   1    0.804448   -0.055462    0.561367    11.00000    0.01666    0.02437 =
         0.02384   -0.00172    0.00457    0.00232
C11   1    0.748043   -0.312080    0.623394    11.00000    0.02169    0.02475 =
         0.03606    0.00528    0.00956    0.00250
H11A  2    0.803636   -0.292615    0.672227    11.00000    0.02849
H11B  2    0.792926   -0.387662    0.593435    11.00000    0.03277
C12   1    0.634428   -0.404848    0.631153    11.00000    0.02504    0.02525 =
         0.03811    0.00176    0.01276    0.00241
H12A  2    0.577033   -0.413451    0.583028    11.00000    0.03429
H12B  2    0.656928   -0.527784    0.654841    11.00000    0.03861
C13   1    0.830812    0.966767    0.333414    11.00000    0.02291    0.02161 =
         0.03534    0.00149    0.00957   -0.00042
H13A  2    0.911012    0.960139    0.365397    11.00000    0.02636
H13B  2    0.807306    1.090721    0.333058    11.00000    0.03214
C14   1    0.831268    0.904453    0.258211    11.00000    0.03313    0.03610 =
         0.03310    0.00810    0.01383    0.00601
H14A  2    0.854693    0.779409    0.258925    11.00000    0.03715
H14B  2    0.750456    0.920927    0.226545    11.00000    0.04892
H14C  2    0.890764    0.971061    0.238896    11.00000    0.04616
C15   1    0.625489    0.950595    0.359464    11.00000    0.02008    0.02288 =
         0.03089    0.00076    0.00720    0.00508
H15A  2    0.601548    0.938110    0.406605    11.00000    0.02329
H15B  2    0.634435    1.080613    0.351501    11.00000    0.03449
C16   1    0.529697    0.874344    0.298102    11.00000    0.02374    0.03602 =
         0.03611   -0.00035    0.00197    0.00445
H16A  2    0.447005    0.927352    0.298119    11.00000    0.04196
H16B  2    0.543688    0.898148    0.250281    11.00000    0.04568
H16C  2    0.520830    0.743438    0.302092    11.00000    0.05423

HKLF 4


REM  a in P2(1)/n
REM wR2 = 0.129456, GooF = S = 1.04744, Restrained GooF = 1.04744 for all data
REM R1 = 0.045167 for 3227 Fo > 4sig(Fo) and 0.072227 for all 4663 data
REM 293 parameters refined using 0 restraints

END

WGHT      0.0544      0.0421

REM Instructions for potential hydrogen bonds
HTAB N1 O1
EQIV $1 -x+1, -y+1, -z+1
HTAB C8 O1_$1
EQIV $2 x, y-1, z
HTAB C12 O2_$2
EQIV $3 -x+1, -y, -z+1
HTAB C12 O2_$3
EQIV $4 -x+2, -y+1, -z+1
HTAB C13 O3_$4
HTAB C15 O1_$1

REM Highest difference peak  0.353,  deepest hole -0.213,  1-sigma level  0.045
Q1    1   0.7172  0.1478  0.5218  11.00000  0.05    0.35
Q2    1   0.7769  0.4002  0.4581  11.00000  0.05    0.32
Q3    1   0.8184  0.6453  0.3907  11.00000  0.05    0.28
Q4    1   0.7250  0.6491  0.4026  11.00000  0.05    0.27
Q5    1   0.6836  0.9030  0.3576  11.00000  0.05    0.27
Q6    1   0.7843  0.0431  0.5396  11.00000  0.05    0.25
Q7    1   0.7944  0.1391  0.4938  11.00000  0.05    0.25
Q8    1   0.6763  0.4021  0.4708  11.00000  0.05    0.23
Q9    1   0.8395  0.2833  0.4671  11.00000  0.05    0.23
Q10   1   0.8179  0.1665  0.5246  11.00000  0.05    0.22
Q11   1   0.6985  0.5210  0.4266  11.00000  0.05    0.22
Q12   1   0.8609  0.4014  0.4296  11.00000  0.05    0.21
Q13   1   0.6537  0.6350  0.4281  11.00000  0.05    0.21
Q14   1   0.7574  0.7946  0.3909  11.00000  0.05    0.18
Q15   1   0.8734  0.5243  0.3934  11.00000  0.05    0.18
Q16   1   0.7593 -0.3479  0.6974  11.00000  0.05    0.17
Q17   1   0.9004  0.5551  0.4230  11.00000  0.05    0.16
Q18   1   0.6958 -0.3624  0.6320  11.00000  0.05    0.16
Q19   1   0.7798  0.9211  0.3523  11.00000  0.05    0.15
Q20   1   0.7554 -0.1199  0.5683  11.00000  0.05    0.15
;
_shelx_res_checksum   49763

_shelx_hkl_file
;
  -1   0   0    0.58    0.06
   3   0   0   -0.34    0.09
  -3   0   0   -0.52    0.08
   3   0   0   -0.22    0.08
  -3   0   0    0.29    0.08
   3   0   0    0.21    0.08
   4   0   0  382.06   31.76
  -4   0   0  378.85   31.77
   4   0   0  397.74   31.78
  -4   0   0  382.23   31.76
   4   0   0  377.23   31.77
  -5   0   0   -0.03    0.13
  -5   0   0   -0.10    0.12
   5   0   0    0.23    0.19
   5   0   0   -0.03    0.13
   5   0   0    0.00    0.10
   6   0   0   40.38    3.42
   6   0   0   41.33    3.40
  -6   0   0   40.35    3.42
   7   0   0   -0.11    0.14
   7   0   0   -0.19    0.18
  -7   0   0    0.03    0.20
  -7   0   0   -0.27    0.18
   8   0   0   24.77    2.15
  -8   0   0   26.07    2.15
  -8   0   0   25.49    2.15
   8   0   0   24.43    2.12
   9   0   0    0.07    0.27
   9   0   0   -0.06    0.18
  -9   0   0    0.20    0.27
  10   0   0    9.65    0.88
 -10   0   0    8.41    0.95
  10   0   0   10.03    0.95
  11   0   0    0.14    0.38
 -11   0   0   -0.23    0.35
 -12   0   0    6.21    0.78
  12   0   0    7.31    0.82
 -13   0   0    0.30    0.45
  13   0   0   -0.07    0.49
  14   0   0    0.16    0.56
 -14   0   0   -0.05    0.47
 -15   0   0    0.23    0.60
  15   0   0   -0.40    0.68
   0   1   0    0.02    0.04
   0   1   0    0.04    0.04
  -1  -1   0    4.82    0.42
   1  -1   0    5.25    0.41
  -1  -1   0    4.56    0.40
   1   1   0    4.89    0.42
  -1   1   0    4.81    0.42
  -1   1   0    5.28    0.41
   1   1   0    4.51    0.40
  -2  -1   0   34.44    2.84
   2  -1   0   33.77    2.84
  -2  -1   0   33.62    2.84
   2  -1   0   32.65    2.84
  -2   1   0   34.75    2.84
   2   1   0   34.39    2.84
  -2   1   0   34.41    2.84
   2   1   0   35.00    2.85
   3  -1   0  320.11   27.16
  -3  -1   0  327.39   27.16
  -3  -1   0  343.03   27.16
  -3  -1   0  325.99   27.14
   3  -1   0  339.70   27.16
   3   1   0  334.03   27.14
  -3   1   0  321.32   27.16
  -3   1   0  311.39   27.16
   3   1   0  335.48   27.16
   3   1   0  320.62   27.16
  -4  -1   0    8.15    0.73
   4  -1   0    8.07    0.73
   4  -1   0    8.43    0.73
  -4  -1   0    8.19    0.74
  -4  -1   0    8.49    0.70
  -4   1   0    8.69    0.73
   4   1   0    7.67    0.74
   4   1   0    8.48    0.70
   4   1   0    8.55    0.74
   5  -1   0   41.36    3.42
  -5  -1   0   40.43    3.43
  -5  -1   0   40.87    3.40
   5  -1   0   41.21    3.42
  -5   1   0   41.20    3.42
   5   1   0   40.75    3.43
   5   1   0   40.88    3.40
  -5   1   0   40.62    3.42
  -6  -1   0   13.04    1.14
  -6  -1   0   13.03    1.11
   6  -1   0   12.30    1.14
  -6   1   0   12.41    1.14
  -6   1   0   13.48    1.17
   6   1   0   14.64    1.16
   6   1   0   13.36    1.11
  -7  -1   0    0.18    0.15
   7  -1   0   -0.17    0.16
   7  -1   0    0.13    0.18
  -7  -1   0    0.42    0.21
   7   1   0    0.56    0.22
  -7   1   0    0.36    0.20
   7   1   0    0.07    0.11
   8  -1   0    7.17    0.62
  -8  -1   0    5.14    0.63
   8  -1   0    7.06    0.66
   8   1   0    6.09    0.59
   8   1   0    7.00    0.68
  -8   1   0    6.63    0.65
  -9  -1   0    2.33    0.37
   9  -1   0    2.17    0.35
   9  -1   0    3.03    0.40
   9   1   0    3.13    0.31
   9   1   0    3.10    0.43
  -9   1   0    2.33    0.41
  10  -1   0    7.00    0.65
 -10  -1   0    5.99    0.65
  10  -1   0    6.16    0.60
 -10   1   0    3.97    0.60
  10   1   0    5.47    0.67
  11  -1   0    0.35    0.30
 -11  -1   0    0.28    0.34
  11  -1   0   -0.36    0.37
 -11   1   0    0.18    0.35
  11   1   0    0.08    0.38
  12  -1   0    0.86    0.45
 -12  -1   0    0.16    0.38
 -12   1   0    0.22    0.42
  12   1   0   -0.06    0.43
 -13  -1   0    0.37    0.45
  13  -1   0    0.25    0.51
  13   1   0    0.26    0.50
 -13   1   0   -0.13    0.44
  14  -1   0   -0.63    0.98
 -14  -1   0    0.56    0.53
 -14   1   0    0.70    0.53
 -15  -1   0    1.88    0.68
 -15   1   0    0.72    0.61
   0  -2   0   51.23    4.24
   0  -2   0   51.78    4.24
   0   2   0   50.02    4.24
   0   2   0   51.19    4.24
  -1  -2   0   29.68    2.51
   1  -2   0   31.35    2.51
  -1  -2   0   30.12    2.50
   1   2   0   29.51    2.50
  -1   2   0   30.36    2.51
  -1   2   0   30.58    2.51
  -1   2   0   29.90    2.51
   1   2   0   29.31    2.51
  -2  -2   0    0.10    0.06
   2  -2   0   -0.15    0.10
   2  -2   0    0.11    0.08
  -2  -2   0    0.00    0.12
  -2  -2   0    0.02    0.09
   2   2   0    0.07    0.12
  -2   2   0   -0.02    0.13
  -2   2   0    0.15    0.09
   2   2   0    0.07    0.05
  -3  -2   0   22.01    1.79
   3  -2   0   21.39    1.81
  -3  -2   0   22.10    1.82
  -3  -2   0   23.01    1.84
   3  -2   0   20.85    1.82
  -3   2   0   20.80    1.82
   3   2   0   21.57    1.82
  -3   2   0   20.99    1.81
   4  -2   0   -0.02    0.13
   4  -2   0   -0.23    0.13
  -4  -2   0   -0.04    0.12
   4   2   0    0.47    0.17
  -4   2   0    0.19    0.12
  -4   2   0   -0.09    0.17
  -5  -2   0    2.13    0.30
   5  -2   0    3.27    0.32
  -5   2   0    3.41    0.31
   5   2   0    1.90    0.31
   6  -2   0    4.88    0.47
  -6  -2   0    4.22    0.47
   6   2   0    4.74    0.49
  -6   2   0    4.03    0.44
  -7  -2   0    3.03    0.39
   7  -2   0    3.01    0.40
  -7   2   0    3.59    0.40
   7   2   0    4.06    0.43
  -8  -2   0    5.83    0.71
   8  -2   0    8.72    0.73
  -8   2   0    8.34    0.73
   8   2   0    7.21    0.65
   8   2   0    7.26    0.76
  -9  -2   0    0.77    0.30
   9  -2   0    0.98    0.29
   9  -2   0    1.15    0.29
   9   2   0    0.43    0.29
  -9   2   0    0.31    0.29
  10  -2   0   25.19    2.19
  10  -2   0   26.64    2.20
 -10  -2   0   26.76    2.21
 -10   2   0   22.20    2.22
  10   2   0   25.13    2.21
  11  -2   0    4.96    0.59
  11  -2   0    3.74    0.53
 -11  -2   0    3.73    0.55
  11   2   0    5.14    0.64
 -11   2   0    3.36    0.55
  12  -2   0    4.75    0.56
 -12  -2   0    3.06    0.55
  12  -2   0    3.98    0.67
 -12   2   0    4.25    0.62
 -13  -2   0    7.53    0.86
 -13   2   0    6.36    0.84
 -14   2   0    1.15    0.57
 -15  -2   0    1.61    0.65
 -15   2   0    0.35    0.63
   0  -3   0   -0.11    0.09
   0  -3   0    0.12    0.11
   0   3   0    0.00    0.12
  -1  -3   0    6.26    0.59
   1  -3   0    6.67    0.61
  -1  -3   0    6.43    0.60
   1  -3   0    7.57    0.59
  -1   3   0    7.33    0.62
  -1   3   0    6.41    0.62
   1   3   0    6.98    0.61
   1   3   0    6.24    0.59
  -2  -3   0   66.94    5.77
   2  -3   0   71.34    5.76
  -2  -3   0   68.60    5.74
  -2  -3   0   68.39    5.77
  -2   3   0   68.07    5.75
  -2   3   0   69.22    5.75
   2   3   0   70.79    5.76
  -2   3   0   70.62    5.76
   2   3   0   69.08    5.74
  -3  -3   0    1.15    0.12
   3  -3   0    0.63    0.20
  -3  -3   0    0.74    0.18
   3   3   0    0.95    0.12
  -3   3   0    0.96    0.16
   4  -3   0    2.18    0.28
  -4  -3   0    1.87    0.26
  -4  -3   0    2.08    0.20
  -4   3   0    2.59    0.26
  -5  -3   0  125.32   10.32
   5  -3   0  126.54   10.32
  -5   3   0  120.61   10.31
  -6  -3   0   22.38    2.00
   6  -3   0   23.76    2.00
  -6   3   0   23.82    1.99
   7  -3   0   29.62    2.43
  -7  -3   0   28.95    2.43
  -7   3   0   26.89    2.42
  -8  -3   0    0.19    0.27
   8  -3   0   -0.14    0.26
  -8   3   0    0.10    0.26
  -9  -3   0    0.78    0.33
   9  -3   0    0.69    0.31
  -9   3   0    0.92    0.33
 -10  -3   0    7.37    0.78
  10  -3   0    7.48    0.76
 -10   3   0    6.60    0.75
  11  -3   0    0.55    0.40
 -11  -3   0   -0.13    0.36
  11  -3   0    0.15    0.35
 -11   3   0   -0.46    0.38
  12  -3   0    0.89    0.43
 -12  -3   0    0.28    0.42
 -12   3   0    0.51    0.45
 -13  -3   0    0.92    0.53
  13  -3   0    1.02    0.49
 -13   3   0    0.75    0.54
 -14  -3   0    3.37    0.71
 -14   3   0    3.95    0.73
 -15  -3   0    5.50    0.87
 -15   3   0    4.28    0.84
   0  -4   0  436.82   35.97
   0  -4   0  434.72   35.97
   0   4   0  431.07   35.97
  -1  -4   0  365.15   29.74
   1  -4   0  350.43   29.74
   1  -4   0  372.88   29.75
  -1  -4   0  360.14   29.74
   1   4   0  346.56   29.74
  -2  -4   0   19.40    1.60
   2  -4   0   18.52    1.62
  -2  -4   0   18.74    1.61
  -2   4   0   18.96    1.61
  -3  -4   0   25.89    2.22
  -3  -4   0   26.30    2.19
   3  -4   0   26.53    2.23
  -3   4   0   26.95    2.21
   3   4   0   25.62    2.19
   4  -4   0    1.23    0.25
  -4  -4   0    1.09    0.15
  -4  -4   0    1.31    0.24
  -4   4   0    2.18    0.24
   4   4   0    1.14    0.16
  -5  -4   0    0.93    0.22
   5  -4   0    0.54    0.23
  -5   4   0    0.28    0.20
   6  -4   0   12.94    1.22
  -6  -4   0   15.19    1.22
  -6   4   0   12.64    1.20
   7  -4   0    2.15    0.40
  -7  -4   0    2.15    0.38
  -7   4   0    3.61    0.39
   8  -4   0    2.65    0.43
  -8  -4   0    2.15    0.40
  -8   4   0    2.88    0.40
   9  -4   0    1.98    0.40
  -9  -4   0    1.10    0.37
  -9   4   0    0.90    0.35
  10  -4   0   -0.15    0.36
 -10  -4   0   -0.03    0.40
 -10   4   0   -0.06    0.37
 -11  -4   0    7.79    0.92
  11  -4   0    9.20    0.91
 -11   4   0    7.80    0.88
  12  -4   0    0.33    0.47
 -12  -4   0   -0.11    0.48
 -12   4   0   -0.43    0.46
  13  -4   0    0.73    0.53
 -13   4   0    0.45    0.55
  14  -4   0    2.14    0.64
 -14  -4   0    0.44    0.62
 -14   4   0    2.15    1.09
   0  -5   0   -0.07    0.16
   0  -5   0    0.20    0.19
  -1  -5   0    0.50    0.19
   1  -5   0    0.45    0.19
   1  -5   0    0.21    0.20
  -1  -5   0    0.21    0.18
  -2  -5   0   17.78    1.47
  -2  -5   0   16.72    1.49
   2  -5   0   17.35    1.50
  -2   5   0   18.13    1.48
   2   5   0   15.76    1.49
  -3  -5   0   20.08    1.73
   3  -5   0   20.36    1.74
  -3  -5   0   19.38    1.69
   3   5   0   19.55    1.72
  -3   5   0   20.87    1.72
  -4  -5   0  114.92    9.56
   4  -5   0  114.00    9.60
  -4  -5   0  116.52    9.59
  -4   5   0  115.56    9.59
  -5  -5   0    2.69    0.39
   5  -5   0    3.09    0.41
  -5   5   0    3.17    0.37
   6  -5   0  122.05   10.19
  -6  -5   0  119.18   10.18
  -6   5   0  125.15   10.17
   7  -5   0    3.27    0.48
  -7  -5   0    2.67    0.41
  -7   5   0    2.13    0.39
   8  -5   0    0.03    0.36
  -8  -5   0   -0.01    0.34
  -8   5   0    0.37    0.32
  -9  -5   0    0.97    0.41
   9  -5   0    0.75    0.39
  -9   5   0    0.33    0.38
 -10  -5   0   -0.25    0.40
  10  -5   0    0.47    0.42
 -10   5   0    0.40    0.42
 -11  -5   0    0.31    0.48
  11  -5   0    0.61    0.46
 -11   5   0    0.09    0.48
 -12  -5   0    0.98    0.55
  12  -5   0    1.24    0.54
 -12   5   0   -0.35    0.51
 -13  -5   0    4.62    0.74
 -13   5   0    1.85    0.67
   0  -6   0    0.34    0.24
   0  -6   0   -0.06    0.20
   1  -6   0   16.91    1.53
  -1  -6   0   18.08    1.53
  -1  -6   0   17.87    1.53
   1  -6   0   17.40    1.54
  -2  -6   0    0.44    0.24
  -2  -6   0    0.31    0.21
   2  -6   0    0.47    0.26
  -2   6   0    0.86    0.26
  -3  -6   0   -0.01    0.24
   3  -6   0   -0.23    0.28
  -3  -6   0   -0.16    0.20
  -3   6   0    0.29    0.23
  -4  -6   0    4.47    0.52
   4  -6   0    4.79    0.55
  -4   6   0    3.97    0.48
  -5  -6   0    1.44    0.51
   5  -6   0    1.63    0.38
  -5   6   0    1.57    0.32
   6  -6   0    6.59    0.79
  -6  -6   0    8.00    0.80
  -6   6   0    8.24    0.77
   7  -6   0    0.05    0.39
  -7  -6   0    1.89    0.41
  -7   6   0    0.52    0.34
   8  -6   0    0.54    0.38
  -8  -6   0    0.71    0.40
  -8   6   0    0.48    0.37
  -9  -6   0   24.99    2.34
   9  -6   0   26.29    2.34
  -9   6   0   27.37    2.31
  10  -6   0    1.27    0.51
 -10  -6   0    1.23    0.53
 -10   6   0    1.57    0.50
 -11  -6   0   16.51    1.57
  11  -6   0   18.11    1.56
 -11   6   0   13.42    1.50
 -12  -6   0    2.35    0.67
  12  -6   0    2.20    0.69
 -12   6   0    3.05    0.68
   0  -7   0    0.35    0.27
   0  -7   0    0.24    0.29
   1  -7   0    6.11    0.67
  -1  -7   0    6.39    0.66
  -1  -7   0    5.76    0.64
  -1   7   0    6.35    0.67
  -2  -7   0    0.44    0.27
  -2  -7   0    0.26    0.28
  -2   7   0   -0.19    0.29
  -3  -7   0    0.08    0.30
  -3  -7   0    0.29    0.26
   3  -7   0   -0.07    0.33
  -3   7   0    0.36    0.30
  -4  -7   0   19.26    1.77
   4  -7   0   20.80    1.79
  -4   7   0   19.66    1.75
   5  -7   0    1.38    0.45
  -5  -7   0    2.02    0.42
  -5   7   0    2.14    0.40
   6  -7   0   24.35    2.07
  -6  -7   0   22.57    2.06
  -6   7   0   22.67    2.04
   7  -7   0    2.57    0.53
  -7  -7   0    3.97    0.57
  -7   7   0    3.02    0.51
   8  -7   0    0.85    0.48
  -8  -7   0    0.26    0.45
  -8   7   0   -0.20    0.43
  -9  -7   0    0.02    0.47
   9  -7   0   -0.04    0.50
  -9   7   0   -0.48    0.48
  10  -7   0    0.20    0.62
 -10   7   0   -0.16    0.56
  11  -7   0    0.64    0.61
 -11  -7   0    1.08    0.67
   0  -8   0    3.00    0.51
   0  -8   0    4.41    0.54
   1  -8   0   44.00    3.49
  -1  -8   0   36.99    3.47
  -1  -8   0   40.71    3.47
  -1   8   0   42.17    3.50
   2  -8   0    0.18    0.39
  -2  -8   0    0.17    0.33
  -2  -8   0    0.08    0.32
  -2   8   0    0.74    0.37
   3  -8   0    0.75    0.43
  -3  -8   0    0.92    0.39
  -3   8   0    0.94    0.40
   4  -8   0   -0.03    0.44
  -4  -8   0   -0.10    0.40
  -4   8   0   -0.14    0.37
  -5  -8   0    6.21    0.74
   5  -8   0    4.90    0.70
  -5   8   0    6.13    0.71
  -6  -8   0    0.01    0.44
   6  -8   0    1.08    0.46
  -6   8   0   -0.33    0.40
   7  -8   0    0.22    0.54
  -7  -8   0    0.37    0.49
  -7   8   0    0.15    0.48
  -8  -8   0    0.37    0.56
   8  -8   0    0.81    0.66
  -8   8   0    0.20    0.77
  -9  -8   0    3.60    0.72
   9  -8   0    3.89    0.76
  10  -8   0    0.50    0.62
 -10  -8   0    0.32    0.66
   0  -9   0    0.21    0.42
   0   9   0    0.07    0.46
  -1  -9   0    4.13    0.62
   1  -9   0    3.56    0.61
  -1   9   0    4.63    0.64
   2  -9   0    2.52    0.55
  -2  -9   0    2.45    0.51
  -2   9   0    2.07    0.54
   3  -9   0    0.97    0.50
  -3  -9   0    0.18    0.44
  -3   9   0    0.44    0.46
  -4  -9   0    3.38    0.61
   4  -9   0    4.30    0.67
  -4   9   0    3.63    0.63
   5  -9   0   12.43    1.23
  -5  -9   0   10.90    1.20
  -5   9   0   11.48    1.31
  -6  -9   0    8.38    1.04
   6  -9   0   10.51    1.10
  -7  -9   0   -0.12    0.61
   7  -9   0    0.89    0.65
   8  -9   0    0.66    0.63
  -8  -9   0    1.10    0.65
   0  10   0   -0.20    0.59
   1 -10   0    2.21    0.62
  -1  10   0    2.37    0.64
   1  10   0    1.05    0.65
   2 -10   0    0.18    0.56
  -2 -10   0    0.22    0.56
   3 -10   0    0.05    0.97
  -3 -10   0    0.49    0.55
   4 -10   0    0.52    0.61
  -4 -10   0    0.20    0.56
   5 -10   0    0.34    0.62
 -15   0   1   24.95    2.38
  15   0  -1   26.65    2.45
  14   0  -1   -0.13    0.56
 -14   0   1    0.66    0.48
 -13   0   1    4.52    0.65
  13   0  -1    5.35    0.74
 -12   0   1    0.42    0.35
  12   0  -1    0.12    0.41
  11   0  -1   33.79    2.99
 -11   0   1   34.95    2.96
 -10   0   1    0.07    0.30
  10   0  -1    0.16    0.21
  10   0  -1    0.19    0.32
   9   0  -1    9.16    0.87
  -9   0   1   10.84    0.91
   9   0  -1    9.15    0.92
  -8   0   1   -0.17    0.23
   8   0  -1    0.22    0.23
  -8   0   1    0.15    0.22
   8   0  -1    0.14    0.18
   7   0  -1    8.06    0.79
  -7   0   1    9.10    0.81
  -7   0   1    9.67    0.83
   7   0  -1   10.01    0.84
  -6   0   1   -0.14    0.14
   6   0  -1    0.24    0.13
  -6   0   1   -0.02    0.16
   6   0  -1    0.06    0.17
   5   0  -1    0.63    0.16
  -5   0   1    0.73    0.14
   5   0  -1    0.45    0.17
   5   0  -1    0.60    0.12
  -4   0   1   -0.19    0.10
  -4   0   1    0.13    0.09
   4   0  -1    0.00    0.08
  -3   0   1   58.81    4.82
  -3   0   1   58.34    4.83
   3   0  -1   59.56    4.82
   3   0  -1   55.54    4.83
  -2   0   1    0.10    0.04
   2   0  -1    0.13    0.06
  -2   0   1    0.08    0.05
   2   0  -1    0.17    0.05
  -1   0   1    0.71    0.06
   1   0  -1    0.40    0.04
  -1   0   1    0.26    0.04
   0   0  -1    0.00    0.01
   0   0   1    0.01    0.01
  -1   0  -1   63.62    5.30
   1   0   1   64.36    5.30
   2   0   1    0.19    0.07
   2   0   1    0.19    0.07
  -2   0  -1   -0.02    0.07
  -2   0  -1    0.25    0.07
   2   0   1   -0.02    0.06
  -2   0  -1    0.07    0.05
  -3   0  -1   33.48    2.77
  -3   0  -1   33.23    2.78
   3   0   1   33.08    2.77
   3   0   1   34.58    2.78
   3   0   1   32.22    2.78
   4   0   1   -0.15    0.08
  -4   0  -1    0.35    0.12
   4   0   1   -0.05    0.13
  -4   0  -1   -0.09    0.10
   4   0   1   -0.07    0.11
   5   0   1    2.97    0.29
  -5   0  -1    2.14    0.26
  -5   0  -1    2.82    0.29
   5   0   1    2.20    0.25
  -6   0  -1    0.06    0.16
  -6   0  -1    0.07    0.17
   6   0   1   -0.02    0.12
   6   0   1    0.30    0.17
   7   0   1   29.76    2.50
  -7   0  -1   29.12    2.52
   7   0   1   29.62    2.52
  -7   0  -1   30.42    2.51
   8   0   1    0.07    0.23
  -8   0  -1   -0.20    0.21
   8   0   1    0.05    0.17
   9   0   1    2.91    0.44
   9   0   1    3.23    0.38
  -9   0  -1    3.90    0.46
  10   0   1    0.09    0.32
 -10   0  -1    0.24    0.30
  10   0   1   -0.07    0.23
  11   0   1   15.80    1.37
 -11   0  -1   13.29    1.35
 -12   0  -1   -0.34    0.39
  12   0   1    0.70    0.45
  13   0   1   10.31    1.08
 -13   0  -1    9.66    1.04
 -14   0  -1   -0.58    0.53
  14   0   1    0.07    0.62
 -15   0  -1    5.45    0.83
 -15  -1   1   13.38    1.47
  15   1  -1   14.65    1.56
 -15   1   1   16.63    1.53
 -14  -1   1    0.93    0.55
  14  -1  -1    1.76    0.61
 -14   1   1    0.37    0.53
  14   1  -1    0.28    0.59
  13  -1  -1   -0.15    0.48
 -13  -1   1    0.41    0.46
 -13   1   1   -0.35    0.43
  13   1  -1   -0.09    0.49
 -12  -1   1    0.16    0.39
  12  -1  -1    0.22    0.44
  12   1  -1    0.58    0.42
 -12   1   1    0.37    0.37
  11  -1  -1   44.66    3.62
  11  -1  -1   42.06    3.58
 -11  -1   1   42.33    3.61
 -11   1   1   41.68    3.61
  11   1  -1   41.42    3.63
  10  -1  -1   16.11    1.37
  10  -1  -1   14.71    1.33
 -10   1   1   13.69    1.36
  10   1  -1   15.33    1.39
  -9  -1   1    7.60    0.73
   9  -1  -1    6.83    0.71
   9  -1  -1    7.49    0.69
   9   1  -1    7.03    0.72
  -9   1   1    8.40    0.73
   9   1  -1    5.99    0.64
  -8  -1   1   -0.21    0.20
   8  -1  -1   -0.04    0.22
   8  -1  -1    0.09    0.19
   8   1  -1   -0.04    0.24
   8   1  -1    0.00    0.13
  -8   1   1    0.23    0.22
  -7  -1   1   49.07    4.19
  -7  -1   1   49.87    4.22
   7  -1  -1   50.70    4.21
   7   1  -1   48.20    4.23
  -7   1   1   55.27    4.22
   7   1  -1   49.64    4.18
  -6  -1   1    0.23    0.11
   6  -1  -1    0.26    0.16
  -6  -1   1    0.26    0.16
  -6   1   1    0.23    0.19
  -6   1   1    0.43    0.17
   6   1  -1    0.24    0.09
   6   1  -1    0.27    0.17
   5  -1  -1  250.55   20.23
  -5  -1   1  240.77   20.24
   5  -1  -1  242.28   20.23
  -5  -1   1  240.42   20.21
   5   1  -1  245.51   20.21
  -5   1   1  252.24   20.23
   5   1  -1  242.49   20.24
  -5   1   1  238.69   20.23
   4  -1  -1   30.80    2.42
   4  -1  -1   28.52    2.42
  -4  -1   1   28.09    2.40
  -4  -1   1   28.31    2.43
   4   1  -1   27.73    2.43
   4   1  -1   28.83    2.40
  -4   1   1   30.33    2.42
  -4   1   1   30.25    2.42
   4   1  -1   27.92    2.43
   3  -1  -1   13.64    1.14
  -3  -1   1   12.26    1.15
  -3  -1   1   13.42    1.12
  -3  -1   1   13.61    1.14
   3  -1  -1   14.47    1.15
  -3   1   1   14.12    1.15
   3   1  -1   12.94    1.14
   3   1  -1   13.61    1.15
  -3   1   1   13.34    1.14
   3   1  -1   13.63    1.12
  -2  -1   1   69.80    5.81
   2  -1  -1   70.07    5.81
  -2  -1   1   68.98    5.81
   2  -1  -1   68.53    5.80
   2   1  -1   71.76    5.81
  -2   1   1   68.75    5.81
   2   1  -1   70.40    5.81
  -2   1   1   71.47    5.80
   1  -1  -1   13.94    1.17
  -1  -1   1   13.84    1.17
  -1  -1   1   13.59    1.17
   1   1  -1   14.05    1.17
   1   1  -1   14.46    1.17
   1   1  -1   14.06    1.17
  -1   1   1   14.25    1.17
   0  -1  -1   12.20    0.97
   0  -1   1   11.24    0.97
   0  -1  -1   11.70    0.96
   0   1   1   11.57    0.96
   0   1  -1   11.34    0.97
   0   1  -1   11.02    0.97
   0   1   1   11.80    0.97
  -1  -1  -1  105.33    8.83
   1  -1   1  106.67    8.83
   1  -1   1  108.28    8.83
  -1   1  -1  107.40    8.83
   1   1   1  105.27    8.82
   1   1   1  103.79    8.83
  -1   1  -1  109.19    8.83
  -2  -1  -1   40.79    3.45
  -2  -1  -1   43.58    3.44
  -2  -1  -1   40.55    3.45
   2  -1   1   42.15    3.45
   2  -1   1   41.79    3.45
  -2   1  -1   40.37    3.45
   2   1   1   40.84    3.45
   2   1   1   42.37    3.44
  -2   1  -1   40.17    3.45
  -3  -1  -1  396.06   33.47
  -3  -1  -1  401.21   33.47
   3  -1   1  382.19   33.47
  -3  -1  -1  408.14   33.46
   3  -1   1  409.10   33.47
   3   1   1  414.31   33.47
  -3   1  -1  407.52   33.47
   3   1   1  398.74   33.47
   3   1   1  410.38   33.46
  -3   1  -1  413.42   33.47
  -4  -1  -1  181.70   15.14
  -4  -1  -1  182.62   15.16
  -4  -1  -1  185.28   15.16
   4  -1   1  181.04   15.15
   4  -1   1  186.77   15.15
   4   1   1  179.74   15.16
  -4   1  -1  186.76   15.16
   4   1   1  186.09   15.14
  -4   1  -1  176.66   15.15
   4   1   1  181.05   15.16
   5  -1   1   74.10    6.25
   5  -1   1   75.72    6.25
  -5  -1  -1   76.01    6.26
  -5  -1  -1   73.78    6.23
  -5   1  -1   73.04    6.25
   5   1   1   75.89    6.23
  -5   1  -1   75.76    6.25
   5   1   1   77.03    6.26
  -6  -1  -1   73.79    5.98
   6  -1   1   72.12    5.97
   6  -1   1   70.58    5.97
  -6  -1  -1   71.39    5.96
   6   1   1   70.09    5.95
   6   1   1   71.73    5.99
  -6   1  -1   73.09    5.98
  -7  -1  -1   20.59    1.76
   7  -1   1   20.94    1.79
   7  -1   1   19.68    1.78
  -7  -1  -1   22.23    1.80
   7   1   1   21.68    1.81
   7   1   1   21.35    1.76
  -7   1  -1   20.13    1.80
  -8  -1  -1    8.64    0.85
   8  -1   1    8.95    0.83
   8  -1   1    9.11    0.82
   8   1   1    9.80    0.87
   8   1   1    8.37    0.78
  -8   1  -1    8.90    0.84
  -9  -1  -1   -0.17    0.23
   9  -1   1   -0.05    0.23
   9  -1   1    0.02    0.27
  -9   1  -1    0.02    0.28
   9   1   1   -0.03    0.28
   9   1   1   -0.16    0.16
  10  -1   1   15.41    1.36
  10  -1   1   15.20    1.39
 -10  -1  -1   15.33    1.39
 -10   1  -1   15.64    1.42
  10   1   1   14.07    1.40
 -11  -1  -1    1.52    0.40
  11  -1   1    1.00    0.34
  11  -1   1    1.27    0.41
  11   1   1    1.47    0.44
 -11   1  -1    0.99    0.41
  12  -1   1    3.27    0.56
 -12  -1  -1    2.57    0.51
 -12   1  -1    3.65    0.55
  12   1   1    3.00    0.57
 -13  -1  -1    6.24    0.78
  13  -1   1    5.82    0.78
 -13   1  -1    4.95    0.73
 -14  -1  -1    1.17    0.55
 -14   1  -1    1.27    0.57
 -15  -1  -1    7.93    1.00
 -15   1  -1    8.13    1.04
 -15  -2   1    0.62    0.64
 -15   2   1   -0.07    0.61
 -14  -2   1    2.02    0.58
 -14   2   1    0.80    0.55
  13  -2  -1    1.13    0.54
 -13  -2   1    0.72    0.48
 -13   2   1    0.00    0.46
  13   2  -1    0.43    0.54
  12  -2  -1   10.78    1.11
  12  -2  -1   14.21    1.23
 -12  -2   1   11.23    1.15
  12   2  -1    9.82    1.15
 -12   2   1   13.24    1.18
 -11  -2   1    9.44    0.93
  11  -2  -1    8.47    0.89
  11  -2  -1    9.78    0.93
  11   2  -1    8.97    0.96
 -11   2   1    8.44    0.92
  10  -2  -1   44.05    3.82
 -10  -2   1   48.74    3.85
  10  -2  -1   46.08    3.83
  10   2  -1   44.64    3.85
 -10   2   1   43.13    3.84
   9  -2  -1    6.41    0.57
  -9  -2   1    3.99    0.54
   9   2  -1    5.23    0.61
  -9   2   1    4.76    0.55
   8  -2  -1    2.52    0.35
  -8  -2   1    2.07    0.34
  -8   2   1    2.14    0.34
   8   2  -1    2.52    0.39
  -7  -2   1   22.28    1.77
   7  -2  -1   19.69    1.76
   7   2  -1   20.84    1.79
  -7   2   1   19.50    1.76
  -6  -2   1    0.39    0.18
   6  -2  -1    0.00    0.18
  -6   2   1    0.26    0.17
   6   2  -1    0.18    0.19
  -5  -2   1   37.10    3.05
   5  -2  -1   36.28    3.05
   5  -2  -1   35.02    3.04
  -5   2   1   38.59    3.05
   5   2  -1   34.75    3.05
   4  -2  -1   58.82    4.91
  -4  -2   1   58.07    4.90
   4  -2  -1   59.12    4.90
   4   2  -1   58.49    4.91
  -4   2   1   57.57    4.91
  -4   2   1   60.98    4.90
  -3  -2   1  116.85    9.53
  -3  -2   1  113.71    9.54
   3  -2  -1  117.67    9.53
   3  -2  -1  114.86    9.52
   3   2  -1  113.17    9.53
   3   2  -1  114.62    9.54
  -3   2   1  111.21    9.53
  -3   2   1  116.57    9.52
  -2  -2   1   27.83    2.44
   2  -2  -1   29.71    2.44
  -2  -2   1   29.83    2.44
  -2  -2   1   30.84    2.43
   2  -2  -1   27.77    2.43
   2   2  -1   28.77    2.44
  -2   2   1   28.78    2.43
   2   2  -1   29.39    2.42
  -2   2   1   29.21    2.45
   1  -2  -1  365.65   29.16
  -1  -2   1  354.99   29.16
   1  -2  -1  361.67   29.15
  -1  -2   1  357.37   29.15
  -1  -2   1  361.50   29.16
  -1   2   1  356.77   29.16
   1   2  -1  357.27   29.16
   1   2  -1  353.28   29.15
  -1   2   1  300.55   29.15
   0  -2  -1  473.33   38.72
   0  -2   1  459.88   38.72
   0   2  -1  469.50   38.72
   0   2   1  467.95   38.72
  -1  -2  -1  108.68    9.16
  -1  -2  -1  112.05    9.16
   1   2   1  108.64    9.16
  -1   2  -1  114.37    9.16
  -1   2  -1  111.60    9.17
  -1   2  -1  110.17    9.17
   1   2   1  108.28    9.16
  -2  -2  -1   53.24    4.59
  -2  -2  -1   55.37    4.57
   2  -2   1   58.52    4.58
   2  -2   1   53.70    4.58
  -2  -2  -1   54.18    4.58
   2   2   1   54.11    4.58
  -2   2  -1   54.77    4.59
   2   2   1   54.48    4.57
  -2   2  -1   57.08    4.58
   3  -2   1   39.07    3.18
   3  -2   1   36.25    3.17
  -3  -2  -1   38.40    3.16
  -3  -2  -1   37.22    3.18
  -3  -2  -1   38.15    3.19
  -3   2  -1   39.36    3.18
  -3   2  -1   37.87    3.18
   3   2   1   37.82    3.18
  -4  -2  -1   52.12    4.22
   4  -2   1   47.82    4.22
  -4  -2  -1   51.47    4.19
   5  -2   1    2.26    0.27
  -5  -2  -1    1.85    0.18
  -5  -2  -1    1.77    0.26
  -5   2  -1    2.12    0.26
  -6  -2  -1    0.21    0.19
  -6  -2  -1    0.14    0.09
   6  -2   1    0.08    0.16
   6   2   1    0.23    0.07
  -6   2  -1    0.19    0.18
   6   2   1   -0.45    0.20
   7  -2   1    1.54    0.27
  -7  -2  -1    2.47    0.32
  -7  -2  -1    1.83    0.20
   7   2   1    1.76    0.19
   7   2   1    2.38    0.34
  -7   2  -1    1.94    0.29
   8  -2   1    3.19    0.39
  -8  -2  -1    3.76    0.43
   8  -2   1    2.73    0.39
   8   2   1    3.70    0.45
  -8   2  -1    3.28    0.41
   8   2   1    2.99    0.30
   9  -2   1    5.72    0.56
   9  -2   1    5.10    0.56
  -9  -2  -1    4.22    0.58
   9   2   1    5.11    0.62
  -9   2  -1    4.79    0.57
  10  -2   1  232.72   19.22
 -10  -2  -1  226.53   19.24
  10  -2   1  231.43   19.22
 -10   2  -1  235.14   19.24
  11  -2   1   27.81    2.43
  11  -2   1   28.97    2.41
 -11  -2  -1   25.44    2.44
 -11   2  -1   29.14    2.45
  12  -2   1   53.99    4.42
  12  -2   1   50.93    4.56
 -12  -2  -1   52.50    4.43
 -12   2  -1   50.24    4.44
 -13  -2  -1    0.77    0.53
 -13   2  -1    0.06    0.48
 -14  -2  -1    1.33    0.61
 -14   2  -1    0.18    0.55
 -15  -2  -1    0.03    0.66
 -15   2  -1    0.34    0.65
 -15  -3   1    3.12    0.74
 -15   3   1    2.55    0.74
 -14  -3   1    1.26    0.58
 -14   3   1    3.03    0.63
 -13  -3   1   -0.09    0.47
  13  -3  -1    0.91    0.48
 -13   3   1    0.02    0.50
 -12  -3   1    4.73    0.69
  12  -3  -1    6.45    0.72
 -12   3   1    6.32    0.74
 -11  -3   1    4.82    0.61
  11  -3  -1    4.53    0.62
  11  -3  -1    4.46    0.59
 -11   3   1    4.46    0.60
 -10  -3   1   -0.01    0.29
  10  -3  -1    0.43    0.49
  10   3  -1    0.03    0.36
 -10   3   1    0.77    0.36
   9  -3  -1    0.98    0.31
  -9  -3   1    0.44    0.31
   9   3  -1    0.72    0.61
  -9   3   1    0.85    0.31
   8  -3  -1    3.45    0.42
  -8  -3   1    3.01    0.41
   8   3  -1    2.88    0.42
  -8   3   1    2.30    0.39
  -7  -3   1    0.99    0.24
   7  -3  -1    1.44    0.29
   7   3  -1    0.71    0.27
  -7   3   1    0.87    0.24
   6  -3  -1   52.38    4.62
  -6  -3   1   54.88    4.63
   6   3  -1   56.58    4.64
  -6   3   1   57.05    4.62
  -5  -3   1   90.92    7.57
   5  -3  -1   89.54    7.57
  -5   3   1   92.26    7.56
   4  -3  -1   -0.17    0.17
   4  -3  -1    0.18    0.15
  -4  -3   1    0.13    0.16
  -4   3   1    0.31    0.15
  -3  -3   1   34.99    2.90
   3  -3  -1   35.75    2.93
  -3  -3   1   35.55    2.93
   3   3  -1   34.25    2.90
  -3   3   1   34.39    2.92
  -2  -3   1   10.20    0.90
   2  -3  -1   10.06    0.88
  -2  -3   1    9.72    0.85
   2   3  -1    9.81    0.85
  -2   3   1   10.19    0.89
  -2   3   1   10.07    0.86
   2   3  -1   10.49    0.88
  -1  -3   1  163.65   13.84
  -1  -3   1  167.30   13.84
   1  -3  -1  172.31   13.83
  -1  -3   1  168.29   13.83
   1  -3  -1  168.32   13.84
   1   3  -1  168.88   13.84
  -1   3   1  164.34   13.84
   1   3  -1  161.68   13.84
   0  -3   1   13.14    1.08
   0  -3  -1   12.59    1.08
   0  -3   1   12.48    1.08
   0  -3  -1   13.30    1.08
   0   3  -1   11.52    1.09
   0   3   1   12.65    1.08
   0   3  -1   12.72    1.08
  -1  -3  -1    3.48    0.35
  -1  -3  -1    3.56    0.36
   1  -3   1    4.36    0.36
   1  -3   1    2.99    0.36
  -1   3  -1    4.20    0.38
   1   3   1    3.67    0.36
   1   3   1    3.45    0.35
  -1   3  -1    4.46    0.38
  -2  -3  -1   50.43    4.16
   2  -3   1   51.80    4.17
  -2  -3  -1   50.89    4.15
  -2   3  -1   50.56    4.16
   2   3   1   49.44    4.17
  -2   3  -1   49.35    4.16
   2   3   1   48.49    4.15
  -2   3  -1   48.75    4.18
   3  -3   1    5.55    0.54
  -3  -3  -1    6.21    0.55
  -3  -3  -1    5.66    0.50
   3  -3   1    7.12    0.56
   3   3   1    5.61    0.50
  -3   3  -1    4.90    0.52
  -4  -3  -1   27.55    2.37
  -4  -3  -1   28.11    2.37
   4  -3   1   28.58    2.41
  -4  -3  -1   29.97    2.41
  -4   3  -1   29.63    2.40
  -5  -3  -1   17.21    1.43
   5  -3   1   16.23    1.43
  -5   3  -1   16.04    1.42
   6  -3   1   40.59    3.38
  -6  -3  -1   38.73    3.38
  -6   3  -1   40.80    3.37
   7  -3   1   16.31    1.38
  -7  -3  -1   14.98    1.38
  -7   3  -1   15.43    1.37
  -8  -3  -1    0.19    0.26
   8  -3   1   -0.21    0.26
  -8   3  -1   -0.17    0.26
  -9  -3  -1    1.44    0.39
   9  -3   1    2.15    0.37
   9  -3   1    1.68    0.35
  -9   3  -1    2.16    0.38
  10  -3   1    3.05    0.47
 -10  -3  -1    3.22    0.50
  10  -3   1    2.85    0.47
 -10   3  -1    3.20    0.49
 -11  -3  -1    1.00    0.44
  11  -3   1    0.78    0.38
 -11   3  -1    0.40    0.40
  12  -3   1    3.07    0.55
 -12  -3  -1    3.35    0.55
 -12   3  -1    3.43    0.61
  13  -3   1    2.71    0.59
 -13  -3  -1    2.67    0.63
 -13   3  -1    2.97    0.64
 -14  -3  -1    9.50    1.15
 -14   3  -1   11.73    1.25
 -14  -4   1    1.10    0.67
  14  -4  -1    0.94    0.60
 -14   4   1    0.09    0.62
  13  -4  -1    1.08    0.55
 -13  -4   1    1.33    0.93
 -13   4   1    0.79    0.57
  12  -4  -1    2.18    0.54
 -12  -4   1    3.88    0.61
 -12   4   1    2.69    0.57
 -11  -4   1    4.67    0.63
  11  -4  -1    4.05    0.61
 -11   4   1    3.96    0.61
 -10  -4   1    0.29    0.37
  10  -4  -1    0.77    0.37
 -10   4   1    0.44    0.37
  -9  -4   1    8.53    0.91
   9  -4  -1   10.36    0.93
  -9   4   1    8.17    0.87
  -8  -4   1    0.99    0.35
   8  -4  -1    0.53    0.32
  -8   4   1    0.86    0.30
   7  -4  -1    2.75    0.43
  -7  -4   1    4.55    0.46
  -7   4   1    3.38    0.42
   6  -4  -1    4.19    0.50
  -6  -4   1    3.99    0.49
  -6   4   1    4.78    0.47
   5  -4  -1    5.10    0.56
  -5  -4   1    4.71    0.55
  -5   4   1    6.45    0.55
   4  -4  -1    6.95    0.64
  -4  -4   1    6.62    0.62
  -4  -4   1    6.18    0.55
   4   4  -1    6.39    0.56
  -4   4   1    6.19    0.60
  -3  -4   1    5.90    0.54
  -3  -4   1    4.99    0.56
   3  -4  -1    6.95    0.60
  -3   4   1    6.83    0.56
   3   4  -1    5.67    0.54
   2  -4  -1   11.53    0.99
  -2  -4   1   10.43    0.95
  -2  -4   1   10.90    0.97
  -2   4   1   11.60    0.98
  -2   4   1   11.16    0.96
   1  -4  -1    0.81    0.19
  -1  -4   1    1.00    0.18
  -1  -4   1    0.13    0.15
  -1   4   1    0.89    0.20
   1   4  -1    0.36    0.19
   0  -4   1   -0.01    0.14
   0  -4  -1    0.07    0.16
   0  -4   1   -0.08    0.15
   0  -4  -1    0.25    0.14
   0   4   1    0.19    0.18
   0   4   1   -0.14    0.20
   1  -4   1   29.70    2.64
  -1  -4  -1   31.73    2.63
   1  -4   1   31.96    2.64
  -1  -4  -1   30.94    2.63
   1   4   1   32.48    2.63
  -2  -4  -1   -0.10    0.16
  -2  -4  -1   -0.06    0.13
   2  -4   1   -0.26    0.17
  -2   4  -1    0.23    0.16
   2   4   1   -0.16    0.15
  -3  -4  -1    5.60    0.55
  -3  -4  -1    5.85    0.52
   3  -4   1    5.45    0.56
   3   4   1    5.68    0.52
  -3   4  -1    5.91    0.55
  -4  -4  -1   15.07    1.27
   4  -4   1   14.00    1.27
  -4  -4  -1   14.55    1.23
  -4   4  -1   14.53    1.26
  -5  -4  -1    0.67    0.12
  -5  -4  -1    0.52    0.23
   5  -4   1    0.25    0.22
  -5  -4  -1    0.46    0.10
  -5   4  -1    0.66    0.21
   6  -4   1    5.43    0.64
  -6  -4  -1    6.64    0.65
  -6   4  -1    6.43    0.62
   7  -4   1    4.18    0.54
  -7  -4  -1    4.44    0.54
  -7   4  -1    5.28    0.52
  -8  -4  -1    1.01    0.34
  -8   4  -1    1.46    0.35
  -9  -4  -1    2.14    0.42
   9  -4   1    1.62    0.40
  -9   4  -1    0.88    0.43
 -10  -4  -1    0.32    0.39
  10  -4   1   -0.27    0.38
 -10   4  -1    0.34    0.39
 -11  -4  -1    1.56    0.48
  11  -4   1    1.82    0.48
 -11   4  -1    1.30    0.48
  12  -4   1    0.68    0.47
 -12  -4  -1    0.54    0.47
 -12   4  -1   -0.01    0.49
  13  -4   1    3.70    0.69
 -13  -4  -1    4.70    0.70
 -13   4  -1    3.56    0.73
 -14  -4  -1   -0.14    0.65
  14  -4   1    0.52    0.65
 -14   4  -1    0.05    0.65
  13  -5  -1    3.72    0.77
 -13  -5   1    3.61    0.72
 -13   5   1    3.23    0.72
 -12  -5   1    0.42    0.52
  12  -5  -1    0.25    0.53
 -12   5   1   -0.39    0.52
 -11  -5   1    5.28    0.71
  11  -5  -1    4.35    0.68
 -11   5   1    5.62    0.70
  10  -5  -1   -0.09    0.40
 -10  -5   1   -0.31    0.36
 -10   5   1    0.18    0.39
  -9  -5   1    2.47    0.48
   9  -5  -1    4.32    0.56
  -8  -5   1    0.28    0.31
   8  -5  -1    0.45    0.33
  -8   5   1   -0.03    0.31
  -7  -5   1    5.23    0.73
   7  -5  -1    9.58    0.80
  -7   5   1    7.55    0.73
   6  -5  -1   61.42    5.37
  -6  -5   1   66.08    5.37
  -6   5   1   64.46    5.35
  -5  -5   1   31.17    2.56
   5  -5  -1   29.08    2.56
  -5  -5   1   30.11    2.52
  -5   5   1   29.63    2.54
   4  -5  -1   59.81    5.16
  -4  -5   1   61.69    5.15
  -4  -5   1   60.48    5.11
  -4   5   1   64.02    5.14
  -3  -5   1   19.34    1.70
  -3  -5   1   18.94    1.67
   3  -5  -1   20.08    1.72
   3   5  -1   19.40    1.69
  -3   5   1   21.39    1.69
  -2  -5   1   -0.04    0.17
   2  -5  -1   -0.02    0.22
  -2  -5   1   -0.14    0.20
  -2   5   1    0.10    0.18
  -1  -5   1    3.21    0.37
  -1  -5   1    3.47    0.40
   1  -5  -1    3.62    0.37
   1  -5  -1    3.69    0.41
   0  -5  -1    0.36    0.19
   0  -5  -1    0.25    0.17
   0  -5   1    0.82    0.20
   0  -5   1   -0.02    0.18
   1  -5   1    4.45    0.48
   1  -5   1    5.15    0.48
  -1  -5  -1    4.38    0.46
  -1  -5  -1    4.21    0.45
   2  -5   1    2.86    0.41
  -2  -5  -1    3.83    0.40
  -2  -5  -1    3.51    0.37
  -2   5  -1    3.45    0.39
   3  -5   1    5.91    0.59
  -3  -5  -1    6.24    0.54
  -3  -5  -1    4.95    0.57
  -3   5  -1    5.55    0.57
  -4  -5  -1   94.88    7.96
   4  -5   1   95.00    7.96
  -4  -5  -1   95.97    7.92
  -4   5  -1   95.83    7.95
  -5  -5  -1   10.02    1.05
   5  -5   1   11.40    1.07
  -5   5  -1   12.61    1.04
   6  -5   1  113.68    9.49
  -6  -5  -1  115.29    9.48
  -6   5  -1  112.24    9.47
  -7  -5  -1   14.75    1.34
   7  -5   1   16.66    1.38
  -7   5  -1   13.41    1.34
   8  -5   1    2.10    0.47
  -8  -5  -1    3.45    0.49
  -9  -5  -1    2.64    0.51
   9  -5   1    4.18    0.56
  -9   5  -1    3.22    0.51
 -10  -5  -1    6.83    0.77
  10  -5   1    5.57    0.72
 -10   5  -1    5.51    0.73
  11  -5   1    0.34    0.48
 -11  -5  -1    0.79    0.48
 -11   5  -1    0.05    0.47
  12  -5   1    4.00    0.69
 -12   5  -1    3.69    0.68
  13  -5   1    0.19    0.60
 -13  -5  -1    0.78    0.65
 -13   5  -1   -0.05    0.62
  13  -6  -1    1.20    0.71
 -13  -6   1    2.15    0.73
 -12  -6   1    0.83    0.63
  12  -6  -1    0.70    0.61
  11  -6  -1    0.62    0.56
 -11  -6   1    0.42    0.56
 -11   6   1    0.24    0.53
  10  -6  -1    0.11    0.50
 -10  -6   1   -0.13    0.47
 -10   6   1   -0.22    0.45
   9  -6  -1    0.43    0.46
  -9  -6   1    0.73    0.45
  -9   6   1    0.23    0.41
  -8  -6   1   -0.01    0.35
   8  -6  -1   -0.07    0.37
  -7  -6   1    7.64    0.78
   7  -6  -1    6.21    0.76
  -7   6   1    7.19    0.73
   6  -6  -1    0.89    0.38
  -6  -6   1    1.28    0.32
  -6   6   1    0.46    0.30
   5  -6  -1   -0.25    0.31
  -5   6   1    0.88    0.28
  -4  -6   1   24.59    2.17
   4  -6  -1   25.73    2.18
  -4   6   1   24.89    2.14
  -3  -6   1    0.15    0.26
  -3  -6   1    0.32    0.20
   3  -6  -1    0.16    0.30
  -3   6   1    0.36    0.23
  -2  -6   1   -0.01    0.21
  -2  -6   1    0.19    0.21
   2  -6  -1   -0.23    0.25
  -2   6   1    0.14    0.22
   1  -6  -1    5.83    0.59
  -1  -6   1    5.64    0.57
  -1  -6   1    4.42    0.56
   1  -6  -1    6.89    0.59
   0  -6   1   19.83    1.66
   0  -6   1   18.68    1.66
   0  -6  -1   19.33    1.65
   0  -6  -1   18.68    1.66
  -1  -6  -1    0.16    0.22
   1  -6   1    0.09    0.25
  -1  -6  -1    0.25    0.22
  -2  -6  -1    1.58    0.30
   2  -6   1    1.70    0.34
  -2  -6  -1    1.83    0.28
  -2   6  -1    2.02    0.33
   3  -6   1    2.28    0.38
  -3  -6  -1    1.74    0.34
  -3  -6  -1    2.62    0.31
  -3   6  -1    1.89    0.33
   4  -6   1   29.58    2.61
  -4  -6  -1   33.70    2.59
  -4  -6  -1   27.74    2.56
  -4   6  -1   29.29    2.56
  -5  -6  -1    6.29    0.65
   5  -6   1    4.67    0.62
  -5   6  -1    5.49    0.60
  -6  -6  -1    1.78    0.41
   6  -6   1    1.39    0.42
  -6   6  -1    2.43    0.38
   7  -6   1    8.01    0.89
  -7  -6  -1    7.97    0.87
  -7   6  -1    8.60    0.85
   8  -6   1    0.38    0.37
  -8  -6  -1    0.17    0.41
  -8   6  -1    0.44    0.39
   9  -6   1    4.37    0.62
  -9  -6  -1    4.38    0.65
  -9   6  -1    3.32    0.58
  10  -6   1    8.45    0.92
 -10  -6  -1    8.37    0.94
 -10   6  -1    6.35    0.87
  11  -6   1    0.85    0.54
 -11   6  -1   -0.15    0.52
  12  -6   1    0.47    0.61
 -12  -6  -1    0.58    0.65
 -12   6  -1    0.15    0.59
  11  -7  -1    1.59    0.63
 -11  -7   1    1.55    0.63
   9  -7  -1   10.55    1.10
  -9  -7   1    9.47    1.06
  -9   7   1    9.40    1.02
  -8  -7   1    2.62    0.55
   8  -7  -1    1.84    0.54
  -8   7   1    1.70    0.49
  -7  -7   1    8.96    0.98
   7  -7  -1    9.73    1.02
  -7   7   1    9.53    0.95
   6  -7  -1   55.22    4.59
  -6  -7   1   53.84    4.57
  -6   7   1   52.86    4.57
   5  -7  -1    3.70    0.54
  -5  -7   1    2.49    0.47
  -5   7   1    3.28    0.47
  -4  -7   1   32.66    2.94
   4  -7  -1   34.62    2.96
  -4   7   1   35.73    2.93
  -3  -7   1   25.00    2.09
   3  -7  -1   23.23    2.13
  -3  -7   1   23.67    2.12
  -3   7   1   25.17    2.11
  -2  -7   1    4.42    0.49
  -2  -7   1    4.21    0.55
  -2   7   1    3.44    0.49
   1  -7  -1    0.64    0.32
  -1  -7   1    0.99    0.30
  -1  -7   1    1.10    0.31
   0  -7   1    0.50    0.30
   0  -7  -1    1.04    0.31
   0  -7  -1    0.58    0.29
   0  -7   1    1.04    0.30
  -1  -7  -1    1.30    0.32
   1  -7   1    1.26    0.34
  -1  -7  -1    1.65    0.31
  -1   7  -1    1.23    0.35
  -2  -7  -1    5.62    0.56
  -2  -7  -1    3.59    0.55
  -2   7  -1    6.16    0.60
   3  -7   1    1.92    0.40
  -3  -7  -1    2.60    0.37
  -3   7  -1    2.03    0.39
  -4  -7  -1   24.11    2.15
   4  -7   1   24.96    2.17
  -4   7  -1   25.01    2.18
  -5  -7  -1    4.77    0.60
   5  -7   1    4.51    0.60
  -5   7  -1    4.30    0.56
   6  -7   1   40.98    3.56
  -6  -7  -1   40.73    3.56
  -6   7  -1   43.14    3.55
   7  -7   1    0.86    0.45
  -7  -7  -1    0.32    0.43
  -7   7  -1    0.30    0.41
  -8  -7  -1    7.29    0.82
   8  -7   1    5.99    0.80
  -8   7  -1    6.22    0.78
  -9  -7  -1    1.21    0.54
   9  -7   1   -0.12    0.45
  -9   7  -1   -0.40    0.49
  10  -7   1    0.06    0.55
 -10  -7  -1    0.20    0.72
 -10   7  -1    0.00    0.55
  11  -7   1    0.70    0.63
 -11  -7  -1    0.09    0.62
 -11   7  -1   -0.22    0.61
  10  -8  -1    3.46    0.75
 -10  -8   1    3.75    0.78
  -9  -8   1    2.79    0.68
   9  -8  -1    2.98    0.72
  -8  -8   1    0.80    0.54
  -7  -8   1    0.28    0.52
   7  -8  -1    0.44    0.53
  -6  -8   1    1.22    0.46
   6  -8  -1    1.55    0.54
  -6   8   1    1.00    0.44
  -5  -8   1    0.34    0.44
   5  -8  -1    0.83    0.50
  -5   8   1    0.38    0.41
   4  -8  -1    0.18    0.44
  -4  -8   1    0.08    0.38
  -4   8   1    0.38    0.37
   3  -8  -1   -0.04    0.40
  -3  -8   1   -0.02    0.36
  -3   8   1   -0.24    0.34
   2  -8  -1   -0.20    0.37
  -2  -8   1    0.34    0.35
  -2  -8   1    0.00    0.33
  -2   8   1    0.07    0.35
   1  -8  -1    1.64    0.42
  -1  -8   1    1.61    0.39
  -1  -8   1    1.57    0.38
  -1   8   1    2.00    0.44
   0  -8  -1   -0.45    0.34
   0  -8   1   -0.09    0.35
   0  -8   1    0.49    0.35
   0  -8  -1    0.05    0.34
   1  -8   1    0.74    0.38
  -1  -8  -1    0.89    0.36
  -1  -8  -1    0.79    0.35
  -1   8  -1   -0.09    0.38
   2  -8   1    0.55    0.39
  -2  -8  -1    0.29    0.35
  -2  -8  -1    0.26    0.34
  -2   8  -1   -0.26    0.36
   3  -8   1    1.14    0.45
  -3  -8  -1    1.72    0.40
  -3   8  -1    1.51    0.43
  -4  -8  -1    3.61    0.56
   4  -8   1    3.82    0.59
  -4   8  -1    2.94    0.53
  -5  -8  -1    7.00    0.84
   5  -8   1    8.58    0.90
  -5   8  -1    7.39    0.84
  -6  -8  -1    0.16    0.48
   6  -8   1    1.25    0.52
  -6   8  -1   -0.23    0.41
  -7  -8  -1    0.49    0.52
   7  -8   1    2.51    0.58
  -7   8  -1    1.96    0.54
  -8  -8  -1    1.18    0.54
   8  -8   1    1.56    0.60
  -8   8  -1    0.58    0.57
  -9  -8  -1    0.40    0.63
   9  -8   1   -0.15    0.59
  -9   8  -1   -0.55    0.89
  10  -8   1    2.67    0.75
 -10  -8  -1    1.88    0.73
   8  -9  -1    2.99    0.76
  -8  -9   1    2.81    0.74
   7  -9  -1    0.87    0.63
  -7  -9   1   -0.05    0.57
  -6  -9   1    4.99    0.74
   6  -9  -1    3.36    0.76
  -5  -9   1    2.78    0.60
   5  -9  -1    3.27    0.65
   4  -9  -1    0.99    0.54
  -4  -9   1    1.03    0.48
   3  -9  -1   -0.02    0.49
  -3  -9   1    0.58    0.44
  -3   9   1   -0.06    0.46
  -2  -9   1    0.68    0.45
   2  -9  -1    1.82    0.52
  -2   9   1    0.96    0.48
   1  -9  -1    1.29    0.47
  -1  -9   1    0.86    0.47
  -1   9   1    0.73    0.47
   0  -9  -1    0.70    0.44
   0  -9   1    0.12    0.44
   0   9  -1    0.10    0.47
   0   9   1    0.78    0.48
  -1  -9  -1    3.98    0.58
   1  -9   1    3.97    0.60
  -1   9  -1    3.51    0.63
   2  -9   1    0.39    0.45
  -2  -9  -1    0.19    0.42
  -2   9  -1    0.71    0.48
  -3  -9  -1    0.31    0.44
   3  -9   1    0.52    0.49
  -3   9  -1    0.26    0.47
  -4  -9  -1    7.72    0.90
   4  -9   1    7.18    0.89
  -4   9  -1    8.62    0.91
   5  -9   1    1.00    0.54
  -5  -9  -1    0.21    0.51
  -5   9  -1    0.40    0.54
  -6  -9  -1    4.58    0.75
   6  -9   1    6.30    0.81
  -6   9  -1    3.13    0.71
  -7  -9  -1    1.21    0.62
   7  -9   1    1.16    0.65
   8  -9   1    0.40    0.68
  -8  -9  -1    0.80    0.64
  -5 -10   1    0.65    0.60
   5 -10  -1    0.69    0.67
  -4 -10   1    0.27    0.57
   4 -10  -1    1.10    0.65
  -3 -10   1    1.08    1.00
  -2 -10   1    0.29    0.57
   2 -10  -1   -0.45    0.56
   1 -10  -1    0.21    0.55
   1  10  -1    0.44    0.60
   0  10  -1   -0.38    0.58
   0  10   1   -0.11    0.62
   1 -10   1    0.86    0.58
  -1  10  -1    1.55    0.62
   2 -10   1    0.34    0.57
  -2 -10  -1   -0.25    0.51
  -2  10  -1   -0.20    0.58
  -3 -10  -1    1.73    0.59
   3 -10   1    3.41    0.74
  -3  10  -1    2.33    1.00
  -4 -10  -1    0.24    0.91
   4 -10   1    0.39    0.60
  15   0  -2   -0.14    0.66
  14   0  -2   35.74    3.13
 -14   0   2   34.99    3.10
 -13   0   2    0.18    0.43
  13   0  -2   -0.27    0.47
 -12   0   2    5.41    0.72
  12   0  -2    7.60    0.79
 -11   0   2    0.18    0.32
 -10   0   2    0.22    0.28
  10   0  -2    0.74    0.24
  10   0  -2    0.77    0.35
  -9   0   2   -0.05    0.23
   9   0  -2   -0.31    0.19
   9   0  -2    0.05    0.27
  -8   0   2    1.29    0.27
  -8   0   2    1.28    0.26
   8   0  -2    1.89    0.31
  -7   0   2   -0.04    0.16
   7   0  -2    0.07    0.19
  -7   0   2   -0.20    0.17
   7   0  -2   -0.32    0.14
  -6   0   2   27.35    2.29
  -6   0   2   27.59    2.28
   6   0  -2   26.70    2.28
  -5   0   2   -0.26    0.11
   5   0  -2    0.10    0.15
  -5   0   2    0.15    0.11
   5   0  -2    0.07    0.11
  -4   0   2    2.82    0.25
   4   0  -2    1.99    0.26
  -4   0   2    2.57    0.27
   4   0  -2    2.93    0.26
  -3   0   2   -0.07    0.08
  -3   0   2    0.06    0.06
   3   0  -2   -0.02    0.09
   3   0  -2    0.09    0.07
   2   0  -2   27.50    2.27
   2   0  -2   26.65    2.27
  -2   0   2   27.72    2.27
   1   0  -2    0.04    0.03
  -1   0   2    0.04    0.03
   1   0  -2    0.05    0.03
   1   0   2    0.07    0.05
  -1   0  -2    0.08    0.05
   1   0   2    0.03    0.05
   3   0   2    0.16    0.11
   3   0   2    0.04    0.07
   3   0   2    0.29    0.10
  -3   0  -2    0.30    0.10
  -3   0  -2    0.01    0.07
  -3   0  -2   -0.02    0.10
  -4   0  -2   54.48    4.51
   4   0   2   53.53    4.51
  -4   0  -2   56.78    4.51
  -4   0  -2   51.58    4.50
   4   0   2   54.03    4.51
   4   0   2   54.77    4.50
   5   0   2    0.16    0.11
  -5   0  -2    0.23    0.14
   5   0   2   -0.08    0.14
  -6   0  -2   14.68    1.20
   6   0   2   14.70    1.17
   6   0   2   12.16    1.19
  -6   0  -2   13.31    1.18
  -7   0  -2   -0.01    0.19
  -7   0  -2   -0.04    0.22
   7   0   2   -0.01    0.15
   7   0   2    0.04    0.19
  -8   0  -2   -0.11    0.21
   8   0   2    0.05    0.23
   8   0   2    0.01    0.18
   9   0   2   -0.19    0.27
  -9   0  -2    0.22    0.26
   9   0   2    0.07    0.21
  10   0   2   12.55    1.19
 -10   0  -2   13.59    1.20
  10   0   2   12.09    1.13
 -11   0  -2   -0.18    0.35
  11   0   2    0.01    0.36
 -12   0  -2   17.45    1.71
  12   0   2   19.81    1.73
 -13   0  -2   -0.02    0.48
 -14   0  -2    1.99    0.65
 -15   0  -2   -0.28    0.60
 -15  -1   2    0.30    0.58
  15  -1  -2   -0.31    0.67
 -15   1   2    1.03    1.01
  15   1  -2    1.36    0.68
 -14  -1   2   -0.11    0.48
  14  -1  -2   -0.19    0.57
  14   1  -2   -0.30    0.58
 -14   1   2    0.35    0.48
  13  -1  -2    2.35    0.58
 -13  -1   2    1.98    0.51
  13   1  -2    2.48    0.60
 -13   1   2    1.97    0.51
  12  -1  -2    0.29    0.43
 -12  -1   2   -0.06    0.36
  12  -1  -2    0.35    0.36
  12   1  -2    0.04    0.41
 -12   1   2   -0.28    0.37
  11  -1  -2   42.23    3.52
  11  -1  -2   42.66    3.56
 -11  -1   2   40.84    3.55
  11   1  -2   40.04    3.57
 -11   1   2   42.35    3.55
  10  -1  -2    5.76    0.60
  10  -1  -2    8.07    0.69
 -10  -1   2    4.29    0.60
 -10   1   2    5.57    0.63
  10   1  -2    6.31    0.69
   9  -1  -2  141.02   11.76
   9  -1  -2  144.30   11.74
  -9  -1   2  138.45   11.76
   9   1  -2  143.34   11.77
  -9   1   2  140.47   11.75
   9   1  -2  140.32   11.72
  -8  -1   2    6.55    0.65
  -8  -1   2    6.57    0.62
   8  -1  -2    6.68    0.63
   8   1  -2    5.90    0.59
  -8   1   2    8.14    0.67
   8   1  -2    7.19    0.69
   7  -1  -2    0.54    0.19
  -7  -1   2    0.91    0.20
  -7  -1   2    0.43    0.13
   7   1  -2    0.50    0.13
  -7   1   2    0.93    0.21
   7   1  -2    1.36    0.26
  -6  -1   2   48.49    4.19
   6  -1  -2   51.73    4.23
  -6  -1   2   53.88    4.22
   6   1  -2   48.72    4.23
  -6   1   2   48.78    4.22
   6   1  -2   50.05    4.19
  -6   1   2   52.93    4.22
  -5  -1   2    0.23    0.16
   5  -1  -2    0.26    0.14
  -5  -1   2    0.04    0.07
   5  -1  -2   -0.03    0.14
  -5   1   2    0.00    0.15
   5   1  -2    0.22    0.16
   5   1  -2    0.00    0.08
  -5   1   2   -0.01    0.12
   4  -1  -2  117.23    9.40
  -4  -1   2  113.54    9.39
  -4  -1   2  113.66    9.40
   4  -1  -2  112.21    9.40
  -4   1   2  110.49    9.40
   4   1  -2  113.70    9.41
  -4   1   2  114.23    9.40
   4   1  -2  111.66    9.39
   4   1  -2  113.32    9.40
   3  -1  -2    0.31    0.13
  -3  -1   2    0.83    0.13
   3  -1  -2    0.75    0.11
   3   1  -2    0.98    0.08
  -3   1   2    0.34    0.12
   3   1  -2    0.57    0.13
   3   1  -2    0.93    0.08
   3   1  -2    0.42    0.12
  -3   1   2    0.57    0.10
   2  -1  -2  260.13   21.52
   2  -1  -2  258.94   21.53
  -2  -1   2  258.56   21.53
   2   1  -2  256.82   21.53
   2   1  -2  261.44   21.52
   2   1  -2  259.11   21.53
  -2   1   2  262.39   21.52
  -2   1   2  262.16   21.53
  -1  -1   2   20.33    1.70
   1  -1  -2   21.11    1.70
  -1  -1   2   20.13    1.70
   1   1  -2   20.23    1.70
  -1   1   2   20.07    1.70
  -1   1   2   19.89    1.69
   1   1  -2   21.20    1.70
   1   1  -2   19.78    1.69
  -1   1   2   20.70    1.69
   0  -1   2    4.27    0.35
   0  -1  -2    3.87    0.34
   0  -1   2    3.85    0.35
   0  -1   2    3.87    0.34
   0  -1  -2    3.93    0.35
   0   1  -2    4.28    0.34
   0   1   2    4.09    0.34
   0   1  -2    3.71    0.35
   0   1  -2    3.87    0.35
   0   1   2    3.98    0.34
   1  -1   2   20.90    1.75
  -1  -1  -2   20.25    1.74
  -1  -1  -2   20.69    1.74
  -1  -1  -2   20.85    1.75
  -1   1  -2   21.75    1.75
  -1   1  -2   21.23    1.75
   1   1   2   21.06    1.75
   2  -1   2  203.98   16.50
  -2  -1  -2  201.13   16.50
   2  -1   2  197.80   16.50
  -2  -1  -2  201.36   16.49
  -2   1  -2  194.41   16.50
   2   1   2  191.96   16.50
  -2   1  -2  204.54   16.50
   2   1   2  197.94   16.49
   3  -1   2    2.95    0.31
   3  -1   2    2.62    0.29
   3  -1   2    2.84    0.28
  -3  -1  -2    3.14    0.27
  -3  -1  -2    3.42    0.32
  -3  -1  -2    4.19    0.32
  -3   1  -2    2.47    0.29
  -3   1  -2    2.31    0.29
   3   1   2    2.59    0.30
   3   1   2    3.42    0.27
   4  -1   2  126.90   10.41
   4  -1   2  126.91   10.42
  -4  -1  -2  126.48   10.41
  -4  -1  -2  122.74   10.43
   4  -1   2  126.83   10.42
   4   1   2  127.92   10.41
  -4   1  -2  125.27   10.42
  -4   1  -2  124.30   10.43
   4   1   2  122.38   10.42
   5  -1   2   39.52    3.37
  -5  -1  -2   40.06    3.36
  -5  -1  -2   39.95    3.39
  -5   1  -2   41.31    3.39
   5   1   2   40.72    3.39
  -5   1  -2   40.58    3.38
   5   1   2   40.74    3.36
   6  -1   2    9.97    0.87
  -6  -1  -2    9.92    0.85
   6  -1   2   10.41    0.87
  -6  -1  -2    9.33    0.88
  -6   1  -2    8.26    0.88
   6   1   2   10.01    0.84
   6   1   2    9.73    0.89
   7  -1   2    2.68    0.39
  -7  -1  -2    4.35    0.45
   7  -1   2    3.70    0.41
   7   1   2    4.35    0.37
   7   1   2    3.76    0.44
  -7   1  -2    3.54    0.43
  -8  -1  -2    0.57    0.25
   8  -1   2    0.53    0.22
   8  -1   2    0.38    0.23
   8   1   2    0.50    0.26
  -8   1  -2    0.10    0.27
   8   1   2    0.48    0.16
   9  -1   2    9.43    0.91
  -9  -1  -2    8.56    0.92
   9  -1   2    9.17    0.90
  -9   1  -2   10.11    0.94
   9   1   2   11.18    0.96
  10  -1   2    0.64    0.33
  10  -1   2    0.20    0.26
 -10  -1  -2    0.28    0.32
 -10   1  -2    0.02    0.36
  10   1   2    0.29    0.35
 -11  -1  -2    1.31    0.40
  11  -1   2    0.97    0.34
  11  -1   2    0.05    0.38
 -11   1  -2    0.64    0.41
 -12  -1  -2   -0.19    0.41
 -12   1  -2    0.04    0.41
 -13  -1  -2    0.37    0.45
 -13   1  -2    1.11    0.52
 -14  -1  -2    1.36    0.77
 -14   1  -2    2.98    0.62
 -15  -1  -2    8.22    1.06
 -15   1  -2    8.17    1.04
 -15  -2   2    1.33    0.62
 -15   2   2    0.72    1.08
 -14  -2   2    0.71    0.53
 -14   2   2    0.22    0.52
  14   2  -2    0.70    0.62
 -13  -2   2    3.41    0.60
  13  -2  -2    5.74    0.93
  13  -2  -2    2.56    0.63
 -13   2   2    2.98    0.56
  13   2  -2    3.33    0.66
  12  -2  -2   -0.60    0.57
  12  -2  -2    0.29    0.44
 -12  -2   2   -0.07    0.38
 -12   2   2   -0.08    0.37
  12   2  -2    0.30    0.46
 -11  -2   2   -0.04    0.35
  11  -2  -2    0.39    0.33
  11  -2  -2    0.00    0.36
  11   2  -2   -0.36    0.39
 -11   2   2   -0.16    0.34
  10  -2  -2    3.53    0.45
  10  -2  -2    2.54    0.42
 -10  -2   2    2.74    0.45
 -10   2   2    2.96    0.45
  10   2  -2    2.66    0.49
  -9  -2   2    3.37    0.50
   9  -2  -2    4.94    0.51
  -9   2   2    4.39    0.49
   9   2  -2    4.16    0.54
  -8  -2   2   14.99    1.20
   8  -2  -2   12.51    1.19
   8   2  -2   13.00    1.20
  -8   2   2   12.84    1.18
   7  -2  -2   14.07    1.26
  -7  -2   2   14.78    1.27
  -7   2   2   14.05    1.25
   7   2  -2   14.55    1.29
   6  -2  -2   82.04    6.79
  -6  -2   2   79.35    6.79
   6   2  -2   83.87    6.80
  -6   2   2   80.99    6.78
   5  -2  -2  280.15   22.89
   5  -2  -2  275.09   22.89
  -5  -2   2  280.58   22.90
   5   2  -2  274.23   22.90
  -5   2   2  270.98   22.88
   4  -2  -2    1.57    0.20
   4  -2  -2    1.19    0.22
  -4  -2   2    1.83    0.22
  -4   2   2    1.99    0.26
   4   2  -2    2.31    0.27
  -4   2   2    2.02    0.21
   3  -2  -2   23.65    1.97
  -3  -2   2   24.10    1.99
   3  -2  -2   22.17    1.99
  -3  -2   2   24.19    2.00
   3   2  -2   23.79    1.99
  -3   2   2   23.69    1.97
  -3   2   2   22.34    1.99
   3   2  -2   23.57    1.96
   3   2  -2   25.25    1.99
  -2  -2   2    0.10    0.10
   2  -2  -2    0.12    0.11
  -2  -2   2    0.08    0.06
  -2  -2   2    0.07    0.12
   2   2  -2    0.07    0.10
  -2   2   2    0.07    0.07
   2   2  -2    0.07    0.06
  -2   2   2    0.12    0.07
  -1  -2   2  209.98   17.48
   1  -2  -2  215.71   17.47
   1  -2  -2  217.80   17.48
  -1  -2   2  212.11   17.47
  -1  -2   2  204.54   17.48
   1   2  -2  208.90   17.48
  -1   2   2  211.15   17.48
   1   2  -2  210.20   17.47
  -1   2   2  208.22   17.47
   0  -2  -2   12.35    1.02
   0  -2   2   12.75    1.01
   0  -2   2   11.98    1.02
   0  -2   2   11.81    1.02
   0  -2  -2   11.58    1.01
   0   2   2   10.67    1.02
   0   2   2   11.98    1.01
   0   2  -2   12.36    1.02
   0   2  -2   12.84    1.02
  -1  -2  -2  189.66   16.24
  -1  -2  -2  194.85   16.24
   1  -2   2  204.00   16.25
  -1   2  -2  200.05   16.25
   1   2   2  193.37   16.24
   1   2   2  192.03   16.24
  -1   2  -2  198.68   16.25
  -1   2  -2  196.12   16.25
   2  -2   2    9.68    0.84
  -2  -2  -2   10.65    0.84
  -2  -2  -2   10.01    0.82
   2  -2   2    8.70    0.84
  -2  -2  -2   10.09    0.82
  -2   2  -2    9.10    0.84
   2   2   2    9.25    0.84
  -2   2  -2    9.82    0.85
   3  -2   2    5.69    0.53
  -3  -2  -2    5.56    0.48
  -3  -2  -2    5.90    0.52
   3  -2   2    5.18    0.51
  -3  -2  -2    5.21    0.48
  -3  -2  -2    5.17    0.53
  -3   2  -2    5.17    0.52
   3   2   2    6.46    0.53
  -3   2  -2    5.83    0.51
   4  -2   2    2.92    0.36
  -4  -2  -2    3.37    0.31
  -4  -2  -2    3.35    0.31
  -4  -2  -2    3.62    0.37
  -4   2  -2    4.22    0.36
  -5  -2  -2   40.77    3.36
   5  -2   2   40.48    3.39
  -5  -2  -2   39.29    3.39
  -5   2  -2   41.80    3.39
   5   2   2   39.84    3.36
  -6  -2  -2    0.80    0.21
  -6  -2  -2    0.62    0.13
   6  -2   2    0.62    0.19
   6  -2   2    0.89    0.18
  -6   2  -2    0.76    0.21
   6   2   2    0.40    0.11
   7  -2   2   13.22    1.12
  -7  -2  -2   11.36    1.13
  -7  -2  -2   12.14    1.08
   7  -2   2   13.47    1.11
  -7   2  -2   13.38    1.14
   7   2   2   12.49    1.07
  -8  -2  -2   12.46    1.06
   8  -2   2   12.05    1.03
   8  -2   2   11.63    1.04
  -8   2  -2    9.76    1.04
   8   2   2   11.13    0.97
   9  -2   2   15.54    1.38
   9  -2   2   16.26    1.39
  -9   2  -2   14.28    1.40
  10  -2   2   33.42    2.69
  10  -2   2   32.07    2.69
 -10  -2  -2   29.03    2.70
 -10   2  -2   30.27    2.71
  11  -2   2   17.07    1.66
 -11  -2  -2   17.79    1.68
 -11   2  -2   20.36    1.69
  12  -2   2   12.36    1.17
 -12  -2  -2   11.79    1.21
 -12   2  -2   12.31    1.23
 -13  -2  -2    0.13    0.45
 -13   2  -2    0.54    0.55
 -14  -2  -2    0.35    0.56
 -15  -2  -2    1.12    0.70
 -15   2  -2    0.82    0.70
 -15  -3   2    0.48    0.62
 -15   3   2    0.94    0.73
 -14  -3   2    0.60    0.51
 -14   3   2    0.22    0.57
  13  -3  -2    0.97    0.47
 -13  -3   2    0.06    0.48
 -13   3   2    0.46    0.48
  12  -3  -2    0.14    0.41
 -12  -3   2    0.10    0.42
  12  -3  -2    0.39    0.45
  12   3  -2   -0.47    0.49
 -12   3   2    0.64    0.42
 -11  -3   2    6.97    0.83
  11  -3  -2    9.78    0.87
  11   3  -2    8.97    0.92
 -11   3   2    7.33    0.84
  10  -3  -2   23.16    1.95
 -10  -3   2   20.67    1.95
  10   3  -2   21.60    1.99
 -10   3   2   22.90    1.95
   9  -3  -2    9.63    0.97
  -9  -3   2   13.60    1.22
  -9   3   2    9.82    0.96
  -8  -3   2    3.08    0.41
   8  -3  -2    3.08    0.42
   8   3  -2    2.26    0.41
  -8   3   2    3.31    0.39
   7  -3  -2   14.30    1.29
  -7  -3   2   14.49    1.28
   7   3  -2   14.02    1.30
  -7   3   2   14.62    1.27
   6  -3  -2   -0.01    0.20
  -6  -3   2    0.13    0.20
  -6   3   2   -0.03    0.17
   6   3  -2   -0.15    0.22
   5  -3  -2   27.94    2.44
  -5  -3   2   31.64    2.44
   5  -3  -2   25.55    2.44
   5   3  -2   31.50    2.45
  -5   3   2   28.08    2.42
  -4  -3   2    7.51    0.66
   4  -3  -2    8.37    0.68
   4  -3  -2    6.77    0.64
   4   3  -2    7.29    0.66
   4   3  -2    6.77    0.59
  -4   3   2    6.94    0.63
  -3  -3   2   14.16    1.18
   3  -3  -2   14.52    1.18
  -3  -3   2   13.52    1.15
  -3   3   2   13.25    1.16
   3   3  -2   13.27    1.15
  -3   3   2   13.87    1.16
  -2  -3   2   38.40    3.18
  -2  -3   2   39.53    3.18
   2  -3  -2   38.19    3.18
  -2  -3   2   38.92    3.16
   2   3  -2   36.82    3.18
   2   3  -2   38.03    3.16
  -2   3   2   35.22    3.18
  -2   3   2   37.23    3.17
  -2   3   2   39.26    3.17
   1  -3  -2   53.89    4.41
  -1  -3   2   51.56    4.40
   1  -3  -2   53.92    4.40
  -1  -3   2   55.31    4.41
   1   3  -2   51.60    4.41
  -1   3   2   55.21    4.40
  -1   3   2   49.66    4.41
   1   3  -2   51.90    4.40
   0  -3  -2    5.89    0.57
   0  -3  -2    6.08    0.56
   0  -3   2    6.67    0.57
   0  -3   2    6.43    0.57
   0   3  -2    7.25    0.57
   0   3   2    5.55    0.57
   0   3  -2    6.28    0.57
   1  -3   2   29.67    2.54
  -1  -3  -2   31.37    2.54
  -1  -3  -2   30.93    2.54
  -1   3  -2   32.00    2.55
  -1   3  -2   30.90    2.55
   1   3   2   29.82    2.54
  -1   3  -2   28.63    2.54
   1   3   2   29.62    2.54
  -2  -3  -2    4.40    0.44
   2  -3   2    4.82    0.46
  -2  -3  -2    4.75    0.43
   2   3   2    5.29    0.46
   2   3   2    4.63    0.43
  -2   3  -2    5.00    0.45
  -2   3  -2    4.24    0.45
  -3  -3  -2   31.76    2.70
  -3  -3  -2   33.00    2.72
   3  -3   2   32.92    2.72
  -3  -3  -2   33.38    2.70
  -3   3  -2   30.61    2.71
  -4  -3  -2   34.61    2.86
  -4  -3  -2   34.68    2.86
   4  -3   2   35.69    2.90
  -4  -3  -2   33.96    2.89
  -4   3  -2   33.04    2.89
   5  -3   2   56.33    4.75
  -5  -3  -2   57.91    4.71
  -5  -3  -2   57.07    4.71
  -5  -3  -2   56.00    4.75
  -5   3  -2   55.84    4.74
   6  -3   2    1.09    0.26
  -6  -3  -2    1.42    0.29
  -6   3  -2    2.18    0.29
   7  -3   2   19.92    1.68
  -7  -3  -2   18.54    1.68
  -7   3  -2   19.20    1.68
   8  -3   2   -0.06    0.23
   8  -3   2   -0.05    0.24
  -8  -3  -2    0.22    0.28
  -8   3  -2    0.45    0.27
   9  -3   2    0.80    0.34
  -9  -3  -2    0.70    0.31
   9  -3   2    1.13    0.31
 -10  -3  -2    0.82    0.38
  10  -3   2    1.23    0.38
 -10   3  -2    0.10    0.36
 -11  -3  -2    0.53    0.42
  11  -3   2    0.19    0.37
 -11   3  -2   -0.34    0.40
 -12  -3  -2    0.17    0.46
  12  -3   2    0.34    0.44
 -12   3  -2   -0.63    0.48
 -13  -3  -2    1.04    0.56
  13  -3   2    0.79    0.50
 -13   3  -2    1.01    0.60
 -14  -3  -2   19.35    1.75
 -14   3  -2   16.16    1.70
 -14  -4   2    2.23    0.67
  14  -4  -2    2.61    0.66
 -14   4   2    2.06    0.68
  13  -4  -2   12.20    1.24
 -13  -4   2   12.70    1.28
 -13   4   2   11.36    1.23
 -12  -4   2    1.89    0.50
  12  -4  -2    1.98    0.51
 -12   4   2    1.36    0.50
  11  -4  -2    5.36    0.67
 -11  -4   2    4.83    0.67
 -11   4   2    4.56    0.63
  10  -4  -2   11.50    0.97
 -10  -4   2    8.04    0.91
 -10   4   2    8.25    0.90
  -9  -4   2    2.32    0.44
   9  -4  -2    3.38    0.50
  -9   4   2    3.92    0.46
   8  -4  -2    4.05    0.48
  -8   4   2    2.49    0.42
  -7  -4   2    4.84    0.63
   7  -4  -2    7.07    0.66
  -7   4   2    6.90    0.63
   6  -4  -2   20.54    1.85
  -6  -4   2   21.76    1.85
  -6   4   2   21.54    1.83
   5  -4  -2    5.23    0.57
  -5  -4   2    6.16    0.58
  -5   4   2    5.64    0.54
  -4  -4   2   64.73    5.41
   4  -4  -2   66.12    5.41
  -4  -4   2   64.82    5.37
  -4   4   2   66.64    5.39
   4   4  -2   62.18    5.37
  -3  -4   2   10.34    0.86
   3  -4  -2    9.96    0.90
  -3  -4   2   11.20    0.90
   3   4  -2    8.82    0.86
  -3   4   2   10.28    0.89
   2  -4  -2    4.46    0.48
  -2  -4   2    5.68    0.49
  -2  -4   2    4.95    0.45
   2   4  -2    4.41    0.46
  -2   4   2    4.43    0.45
  -2   4   2    5.12    0.46
  -1  -4   2   -0.02    0.22
  -1  -4   2   -0.15    0.13
   1  -4  -2   -0.04    0.17
  -1  -4   2   -0.06    0.14
   1  -4  -2    0.10    0.12
   1   4  -2   -0.15    0.17
  -1   4   2    0.06    0.16
   0  -4  -2  202.98   16.73
   0  -4   2  202.70   16.73
   0  -4   2  203.67   16.73
   0  -4  -2  202.58   16.73
   0   4   2  196.64   16.72
   1  -4   2   24.14    2.05
  -1  -4  -2   23.35    2.04
  -1  -4  -2   25.18    2.04
   1   4   2   24.08    2.04
   2  -4   2   13.70    1.18
  -2  -4  -2   13.81    1.15
  -2  -4  -2   13.05    1.17
  -2   4  -2   13.26    1.17
   2   4   2   13.46    1.16
   3  -4   2    2.07    0.29
  -3  -4  -2    2.24    0.28
  -3  -4  -2    1.65    0.22
   3   4   2    1.50    0.22
  -3   4  -2    2.19    0.26
  -4  -4  -2   24.64    2.00
   4  -4   2   22.44    2.00
  -4  -4  -2   23.78    1.96
  -4  -4  -2   23.23    1.96
  -4   4  -2   22.57    1.99
   5  -4   2    0.38    0.22
  -5  -4  -2    0.07    0.10
  -5  -4  -2    0.37    0.23
  -5   4  -2    0.22    0.21
   6  -4   2   -0.19    0.23
  -6  -4  -2   -0.11    0.24
  -6   4  -2   -0.07    0.21
   7  -4   2    6.06    0.62
  -7  -4  -2    5.97    0.62
  -7   4  -2    4.34    0.58
   8  -4   2   -0.04    0.31
  -8  -4  -2    0.53    0.29
  -8   4  -2   -0.10    0.30
  -9  -4  -2    8.78    0.87
   9  -4   2    7.87    0.86
  -9   4  -2    8.63    0.86
 -10  -4  -2    0.26    0.39
  10  -4   2    1.13    0.41
 -10   4  -2    0.61    0.41
  11  -4   2    0.49    0.42
 -11  -4  -2    1.12    0.47
 -11   4  -2    1.06    0.48
 -12  -4  -2    1.43    0.54
  12  -4   2    1.44    0.53
 -12   4  -2    2.45    0.59
 -13  -4  -2    5.21    0.79
  13  -4   2    4.84    0.76
 -13   4  -2    5.17    0.81
 -14  -4  -2    7.17    0.97
 -14   4  -2    6.19    0.97
 -14  -5   2    0.45    0.68
  14  -5  -2    1.04    0.67
  13  -5  -2    0.01    0.55
 -13  -5   2    0.45    0.56
 -13   5   2   -0.18    0.64
 -12  -5   2   -0.06    0.52
  12  -5  -2    0.85    0.51
 -12   5   2    0.07    0.50
 -11  -5   2    0.14    0.41
  11  -5  -2    0.02    0.45
 -11   5   2   -0.33    0.44
 -10  -5   2    7.12    0.83
  10  -5  -2    6.63    0.81
 -10   5   2    7.14    0.78
   9  -5  -2   19.24    1.59
  -9  -5   2   17.75    1.58
  -9   5   2   15.01    1.53
   8  -5  -2    4.94    0.58
  -8  -5   2    4.03    0.53
  -8   5   2    3.69    0.50
   7  -5  -2    5.76    0.65
  -7  -5   2    5.34    0.62
  -7   5   2    5.10    0.57
  -6  -5   2    0.51    0.30
   6  -5  -2    0.89    0.33
  -6   5   2    0.75    0.26
  -5  -5   2    3.05    0.47
  -5  -5   2    4.58    0.39
   5  -5  -2    4.38    0.53
  -5   5   2    3.78    0.44
   4  -5  -2   24.14    2.11
  -4  -5   2   24.45    2.05
  -4  -5   2   23.31    2.09
  -4   5   2   25.49    2.08
  -3  -5   2    9.82    0.84
  -3  -5   2    9.09    0.88
   3  -5  -2   10.65    0.90
   3   5  -2    8.34    0.86
  -3   5   2    9.73    0.86
  -2  -5   2    0.37    0.16
   2  -5  -2    0.45    0.23
  -2  -5   2    0.14    0.20
  -2   5   2    0.29    0.18
   1  -5  -2   13.71    1.19
  -1  -5   2   12.98    1.17
  -1  -5   2   14.69    1.19
   1  -5  -2   12.80    1.17
   0  -5  -2    0.22    0.17
   0  -5  -2   -0.02    0.20
   0  -5   2    0.38    0.18
   0  -5   2    0.20    0.19
  -1  -5  -2   57.94    4.89
  -1  -5  -2   59.23    4.89
   1  -5   2   58.01    4.90
  -1   5  -2   59.17    4.90
   2  -5   2    9.86    0.92
  -2  -5  -2   10.28    0.91
  -2  -5  -2    9.82    0.89
  -2   5  -2   10.07    0.92
  -3  -5  -2    0.09    0.17
   3  -5   2    0.17    0.22
  -3  -5  -2    0.36    0.21
  -3   5  -2    0.41    0.22
  -4  -5  -2   78.31    6.65
   4  -5   2   79.64    6.69
  -4  -5  -2   82.74    6.68
  -4   5  -2   79.76    6.68
   5  -5   2    3.27    0.44
  -5  -5  -2    3.30    0.40
  -5  -5  -2    2.70    0.41
  -5   5  -2    3.25    0.40
  -6  -5  -2   41.96    3.64
  -6   5  -2   44.10    3.64
  -7  -5  -2    3.32    0.48
   7  -5   2    3.13    0.48
  -7   5  -2    2.77    0.45
  -8  -5  -2   -0.32    0.33
   8  -5   2   -0.23    0.32
  -8   5  -2    0.29    0.35
  -9  -5  -2    0.68    0.37
   9  -5   2    0.72    0.40
  -9   5  -2    0.47    0.38
  10  -5   2    0.60    0.40
 -10  -5  -2   -0.28    0.43
 -10   5  -2    0.35    0.42
 -11  -5  -2    0.49    0.50
  11  -5   2    0.19    0.49
 -11   5  -2   -0.53    0.48
  12  -5   2    0.74    0.54
 -12  -5  -2   -0.03    0.61
 -12   5  -2   -0.02    0.54
  13  -5   2    1.04    0.65
 -13  -5  -2    0.87    0.59
 -13   5  -2    0.55    0.73
 -13  -6   2    0.06    0.64
  13  -6  -2    0.58    0.66
  12  -6  -2    1.23    0.61
 -12  -6   2    0.48    0.61
 -11  -6   2   -0.33    0.52
  11  -6  -2    1.03    0.53
 -10  -6   2    7.17    0.84
  10  -6  -2    6.49    0.81
 -10   6   2    5.98    0.78
   9  -6  -2    6.57    0.77
  -9  -6   2    5.11    0.70
  -9   6   2    5.78    0.70
  -8  -6   2    2.44    0.48
   8  -6  -2    1.85    0.44
  -8   6   2    1.75    0.42
  -7  -6   2   10.21    1.01
   7  -6  -2    9.99    1.03
  -7   6   2   10.43    0.98
  -6  -6   2    9.98    1.01
   6  -6  -2   11.87    1.04
  -6   6   2    9.92    0.98
  -5  -6   2  130.29   11.25
   5  -6  -2  138.79   11.25
  -5   6   2  135.33   11.22
  -4  -6   2    9.33    0.84
   4  -6  -2    9.00    0.85
  -4   6   2    7.55    0.79
  -3  -6   2   11.78    1.05
   3  -6  -2   11.27    1.06
  -3  -6   2   11.82    1.00
  -3   6   2   10.06    1.02
  -2  -6   2    6.27    0.57
  -2  -6   2    5.20    0.59
   2  -6  -2    5.71    0.61
  -2   6   2    5.66    0.58
   1  -6  -2    1.87    0.36
   1  -6  -2    2.81    0.34
  -1  -6   2    2.09    0.34
  -1  -6   2    3.02    0.35
   0  -6  -2   11.98    1.04
   0  -6   2   10.79    1.05
   0  -6   2   11.03    1.05
   0  -6  -2   12.29    1.05
   1  -6   2    1.81    0.33
  -1  -6  -2    2.36    0.32
  -1  -6  -2    2.26    0.33
  -1   6  -2    2.06    0.34
   2  -6   2    4.09    0.49
  -2  -6  -2    3.25    0.45
  -2  -6  -2    4.93    0.46
  -2   6  -2    3.75    0.48
  -3  -6  -2    0.96    0.28
   3  -6   2    1.14    0.31
  -3  -6  -2    0.65    0.24
  -3   6  -2    1.24    0.30
  -4  -6  -2    5.31    0.52
  -4  -6  -2    5.60    0.59
  -4   6  -2    4.75    0.56
  -5  -6  -2    1.73    0.40
   5  -6   2    1.09    0.36
  -5   6  -2    1.31    0.34
   6  -6   2    2.54    0.44
  -6  -6  -2    2.81    0.45
  -7  -6  -2    2.92    0.49
   7  -6   2    2.93    0.50
  -7   6  -2    3.15    0.49
   8  -6   2    2.56    0.49
  -8  -6  -2    3.08    0.54
  -8   6  -2    2.97    0.51
  -9  -6  -2   12.44    1.26
   9  -6   2   13.90    1.28
  -9   6  -2   11.51    1.23
  10  -6   2    0.28    0.52
 -10  -6  -2    0.19    0.50
 -10   6  -2   -0.43    0.49
  11  -6   2   27.52    2.46
 -11   6  -2   21.55    2.12
 -12  -6  -2    0.34    0.62
  12  -6   2    0.03    0.54
 -12   6  -2   -0.13    0.66
  11  -7  -2    1.81    0.64
 -11  -7   2    2.47    0.67
 -10  -7   2    0.44    0.91
   9  -7  -2    3.14    0.62
  -9  -7   2    1.59    0.57
  -8  -7   2    4.78    0.67
   8  -7  -2    3.49    0.66
  -8   7   2    4.23    0.60
   7  -7  -2   11.76    1.07
  -7  -7   2    8.51    1.01
  -6  -7   2    2.16    0.44
   6  -7  -2    1.40    0.46
  -6   7   2    1.05    0.38
   5  -7  -2    0.51    0.40
  -5  -7   2    0.54    0.37
  -5   7   2    0.36    0.32
  -4  -7   2    2.21    0.45
   4  -7  -2    2.26    0.46
  -4   7   2    2.80    0.40
  -3  -7   2   20.36    1.66
   3  -7  -2   18.04    1.67
  -3  -7   2   17.30    1.61
  -3   7   2   18.71    1.63
  -2  -7   2    4.76    0.54
  -2  -7   2    4.38    0.55
  -2   7   2    5.47    0.56
   1  -7  -2    0.21    0.28
   1  -7  -2    0.58    0.32
  -1  -7   2    0.30    0.31
  -1  -7   2   -0.04    0.27
   0  -7   2    0.92    0.31
   0  -7  -2    1.60    0.30
   0  -7   2    0.46    0.31
   0  -7  -2    0.85    0.32
   1  -7   2   12.00    1.10
  -1  -7  -2   10.79    1.07
  -1  -7  -2   11.85    1.07
  -1   7  -2   11.61    1.11
  -2  -7  -2    2.16    0.35
   2  -7   2    1.74    0.38
  -2  -7  -2    1.04    0.33
  -2   7  -2    1.32    0.36
  -3  -7  -2    8.63    0.80
  -3  -7  -2    9.20    0.88
   3  -7   2    7.31    0.84
  -4  -7  -2   33.58    2.99
   4  -7   2   34.48    3.01
  -4   7  -2   36.58    2.99
   5  -7   2    9.53    0.97
  -5  -7  -2    9.15    0.97
  -5   7  -2   10.06    0.97
  -6  -7  -2   23.08    2.05
   6  -7   2   23.02    2.03
  -6   7  -2   22.19    2.02
  -7  -7  -2    0.89    0.43
   7  -7   2    1.45    0.49
  -7   7  -2    1.58    0.46
   8  -7   2    1.47    0.52
  -8  -7  -2    1.71    0.51
  -8   7  -2    0.89    0.47
   9  -7   2    0.40    0.55
  -9  -7  -2    0.21    0.52
  -9   7  -2   -0.19    0.51
 -10  -7  -2    1.10    0.62
  10  -7   2    1.00    0.57
 -10   7  -2    0.20    0.55
  11  -7   2    0.32    0.64
 -11  -7  -2   -0.09    0.60
 -11   7  -2   -0.42    0.67
 -10  -8   2    1.14    0.63
  10  -8  -2    2.39    0.73
   9  -8  -2    0.98    0.61
  -9  -8   2    0.59    0.55
  -8  -8   2    0.30    0.53
   7  -8  -2    1.01    0.54
  -7  -8   2    1.23    0.53
   6  -8  -2    4.76    0.71
  -6  -8   2    4.65    0.67
  -5  -8   2    2.21    0.51
   5  -8  -2    1.35    0.50
  -5   8   2    2.52    0.47
  -4  -8   2    6.45    0.76
   4  -8  -2    6.73    0.79
  -4   8   2    6.78    0.75
  -3  -8   2    0.57    0.36
   3  -8  -2    0.50    0.41
  -2  -8   2    0.29    0.35
   2  -8  -2    0.38    0.39
  -2  -8   2    0.11    0.35
  -1  -8   2    1.35    0.37
   1  -8  -2    1.30    0.39
  -1  -8   2    0.68    0.38
   0  -8  -2    1.82    0.41
   0  -8   2    2.12    0.41
   0  -8  -2    1.05    0.42
  -1  -8  -2   12.88    1.08
  -1  -8  -2   10.85    1.06
   1  -8   2   10.81    1.09
  -1   8  -2   10.30    1.10
  -2  -8  -2   -0.17    0.32
   2  -8   2   -0.17    0.36
  -2  -8  -2    0.02    0.37
  -2   8  -2   -0.36    0.36
  -3  -8  -2   12.13    1.27
   3  -8   2   15.55    1.32
  -3   8  -2   13.37    1.30
   4  -8   2    0.23    0.40
  -4  -8  -2    0.13    0.40
  -4   8  -2    0.21    0.40
  -5  -8  -2    0.82    0.45
   5  -8   2    1.06    0.47
  -5   8  -2    1.31    0.47
  -6  -8  -2   -0.02    0.45
   6  -8   2    0.07    0.47
  -6   8  -2    0.02    0.43
  -7  -8  -2    0.98    0.52
   7  -8   2    0.69    0.52
  -7   8  -2    1.03    0.52
   8  -8   2   -0.02    0.58
  -8  -8  -2    0.01    0.56
  -8   8  -2   -0.40    0.54
   9  -8   2    1.04    0.65
  -9  -8  -2    1.20    0.64
  -9   8  -2   -0.09    0.60
   8  -9  -2    0.74    0.67
  -8  -9   2   -0.46    0.64
   7  -9  -2    0.73    0.60
  -7  -9   2   -0.29    0.59
  -6  -9   2    2.83    0.70
   6  -9  -2    1.68    0.65
   5  -9  -2   -0.14    0.54
  -5  -9   2   -0.12    0.49
  -4  -9   2    1.55    0.52
   4  -9  -2    2.54    0.60
  -3  -9   2    1.06    0.47
   3  -9  -2    1.05    0.53
   2  -9  -2    0.40    0.49
  -2  -9   2   -0.01    0.42
  -2   9   2    0.06    0.46
   1  -9  -2    0.39    0.46
  -1  -9   2    0.01    0.46
  -1   9   2   -0.26    0.44
   0  -9  -2    4.42    0.61
   0  -9   2    3.82    0.59
   0   9  -2    2.20    0.61
  -1  -9  -2    2.54    0.49
   1  -9   2    2.42    0.52
  -1   9  -2    1.04    0.54
   2  -9   2    0.30    0.46
  -2  -9  -2   -0.02    0.41
  -2   9  -2    0.60    0.50
   3  -9   2    2.18    0.54
  -3  -9  -2    1.58    0.49
  -3   9  -2    1.59    0.53
   4  -9   2    0.48    0.52
  -4  -9  -2   -0.07    0.48
  -4   9  -2    0.23    0.50
  -5  -9  -2    5.37    0.76
   5  -9   2    4.74    0.77
  -5   9  -2    4.47    0.75
   6  -9   2    4.66    0.73
  -6  -9  -2    2.09    0.66
  -6   9  -2    1.96    0.63
   7  -9   2    1.32    0.66
  -7  -9  -2    0.90    0.62
  -7   9  -2    0.50    0.62
  -5 -10   2    5.21    0.84
   5 -10  -2    6.49    0.90
   4 -10  -2    2.25    0.66
  -4 -10   2    0.60    0.57
  -3 -10   2    6.80    1.22
   2 -10  -2    0.90    0.59
  -2 -10   2    0.26    0.60
   1 -10  -2   -0.06    0.57
   1  10  -2    0.33    0.62
   0  10  -2    0.97    0.61
   1 -10   2    0.31    0.56
  -1  10  -2    0.66    0.60
   2 -10   2    1.01    0.61
  -2  10  -2    0.61    0.60
   3 -10   2    0.72    0.60
  -3 -10  -2    0.25    0.61
  -3  10  -2    0.18    0.62
   4 -10   2    0.79    0.65
  -4  10  -2    0.40    0.67
  15   0  -3    7.94    1.06
 -15   0   3    8.76    1.09
  14   0  -3   -0.65    0.56
 -14   0   3   -0.24    0.49
 -13   0   3    1.08    0.43
  13   0  -3    1.76    0.55
 -12   0   3   -0.01    0.35
  12   0  -3   -0.17    0.41
 -11   0   3    0.67    0.33
  11   0  -3    0.65    0.40
  10   0  -3   -0.02    0.22
  10   0  -3    0.11    0.29
 -10   0   3   -0.40    0.25
  -9   0   3   22.01    1.90
   9   0  -3   22.59    1.87
   9   0  -3   21.00    1.92
  -8   0   3   -0.10    0.19
   8   0  -3   -0.04    0.23
  -8   0   3   -0.06    0.20
  -7   0   3   39.46    3.42
  -7   0   3   42.22    3.44
   7   0  -3   41.51    3.42
  -6   0   3   -0.16    0.14
   6   0  -3    0.10    0.13
  -6   0   3    0.26    0.14
  -5   0   3  103.28    8.59
  -5   0   3  101.43    8.59
   5   0  -3  108.30    8.59
   5   0  -3  100.92    8.59
   4   0  -3    0.12    0.12
  -4   0   3    0.05    0.09
   4   0  -3   -0.04    0.09
  -4   0   3    0.03    0.08
  -3   0   3  134.25   11.01
   3   0  -3  132.02   11.01
   3   0  -3  132.33   11.01
  -2   0   3    0.08    0.05
   2   0  -3   -0.10    0.05
   2   0  -3    0.10    0.06
  -2   0   3   -0.01    0.05
   1   0  -3   91.99    7.54
  -1   0   3   89.55    7.54
   1   0  -3   91.38    7.54
   0   0  -3    0.16    0.04
   0   0  -3    0.03    0.05
   0   0   3   -0.04    0.03
  -1   0  -3   19.34    1.64
   1   0   3   20.44    1.64
  -1   0  -3   19.60    1.64
   1   0   3   19.24    1.64
  -2   0  -3    0.04    0.08
  -2   0  -3   -0.08    0.08
  -2   0  -3    0.22    0.09
   2   0   3    0.30    0.09
   2   0   3    0.00    0.09
   3   0   3   36.81    2.97
  -3   0  -3   31.91    2.96
   3   0   3   34.83    2.96
  -3   0  -3   37.74    2.96
  -3   0  -3   36.87    2.97
   4   0   3    0.28    0.10
   4   0   3   -0.22    0.14
  -4   0  -3   -0.01    0.11
  -4   0  -3    0.06    0.13
  -4   0  -3    0.04    0.14
   4   0   3    0.26    0.12
   5   0   3   23.49    1.96
   5   0   3   22.75    1.95
  -5   0  -3   23.35    1.96
  -6   0  -3   -0.24    0.18
  -6   0  -3    0.15    0.19
   6   0   3    0.13    0.15
   6   0   3    0.30    0.18
  -7   0  -3    0.68    0.25
   7   0   3    0.96    0.24
   7   0   3    0.93    0.20
   8   0   3   -0.31    0.22
  -8   0  -3   -0.19    0.26
   8   0   3   -0.17    0.18
   9   0   3   -0.03    0.28
  -9   0  -3   -0.21    0.27
   9   0   3    0.11    0.21
 -10   0  -3   -0.18    0.33
  10   0   3   -0.17    0.32
  10   0   3   -0.16    0.25
 -11   0  -3    6.27    0.74
 -12   0  -3   -0.09    0.44
 -13   0  -3    0.61    0.50
 -14   0  -3   -0.26    0.53
 -15   0  -3    4.16    0.79
 -15  -1   3    1.97    0.68
  15  -1  -3   -0.36    0.68
  15   1  -3    0.38    0.69
 -15   1   3    0.73    0.56
  14  -1  -3    0.62    0.59
 -14  -1   3    0.54    0.52
 -14   1   3    1.01    0.52
  14   1  -3    1.27    0.63
 -13  -1   3    0.46    0.44
  13  -1  -3   -0.48    0.49
 -13   1   3    0.70    0.43
  13   1  -3   -0.19    0.50
  12  -1  -3    3.59    0.49
  12  -1  -3    3.80    0.58
 -12  -1   3    3.10    0.53
  12   1  -3    4.21    0.59
 -12   1   3    2.78    0.52
 -11  -1   3  123.06   10.61
  11  -1  -3  128.76   10.58
  11  -1  -3  127.37   10.61
 -11   1   3  128.29   10.70
  11   1  -3  128.47   10.62
  10  -1  -3    4.97    0.58
  10  -1  -3    5.27    0.63
 -10  -1   3    4.99    0.60
  10   1  -3    7.19    0.69
 -10   1   3    6.13    0.62
  -9  -1   3  102.74    8.52
   9  -1  -3  107.07    8.50
   9   1  -3  101.58    8.48
  -9   1   3   99.92    8.51
   9   1  -3   99.14    8.53
  -8  -1   3   -0.03    0.15
   8  -1  -3    0.06    0.20
  -8  -1   3   -0.35    0.19
   8   1  -3    0.21    0.14
  -8   1   3   -0.07    0.19
   8   1  -3    0.03    0.24
  -7  -1   3   13.75    1.18
  -7  -1   3   14.78    1.23
   7  -1  -3   14.06    1.21
   7   1  -3   13.49    1.18
  -7   1   3   13.92    1.21
   7   1  -3   14.29    1.23
   6  -1  -3    1.85    0.25
  -6  -1   3    1.42    0.25
  -6  -1   3    1.64    0.20
   6  -1  -3    1.74    0.28
  -6   1   3    1.91    0.27
   6   1  -3    2.22    0.20
  -6   1   3    2.13    0.25
   6   1  -3    2.14    0.28
   5  -1  -3  116.77    9.76
  -5  -1   3  120.28    9.77
   5  -1  -3  120.01    9.76
  -5  -1   3  115.87    9.74
   5   1  -3  117.03    9.75
   5   1  -3  117.07    9.77
  -5   1   3  115.15    9.76
  -5   1   3  118.94    9.76
   4  -1  -3    0.04    0.10
  -4  -1   3    0.29    0.11
   4  -1  -3    0.38    0.13
   4   1  -3    0.46    0.08
  -4   1   3   -0.02    0.09
   4   1  -3    0.30    0.14
   4   1  -3    0.50    0.13
   4   1  -3    0.24    0.07
   3  -1  -3  232.83   19.46
  -3  -1   3  234.64   19.47
   3  -1  -3  236.97   19.47
   3   1  -3  239.06   19.47
  -3   1   3  227.12   19.46
   3   1  -3  229.88   19.46
  -3   1   3  243.94   19.46
   3   1  -3  234.65   19.45
   3   1  -3  235.33   19.45
  -2  -1   3   75.80    6.33
   2  -1  -3   79.84    6.32
  -2  -1   3   75.64    6.32
   2  -1  -3   77.77    6.33
   2   1  -3   76.35    6.32
   2   1  -3   73.86    6.33
  -2   1   3   74.21    6.33
  -1  -1   3  250.98   20.50
  -1  -1   3  253.28   20.50
   1  -1  -3  241.48   20.50
   1   1  -3  245.36   20.50
   1   1  -3  250.04   20.50
  -1   1   3  244.06   20.50
   0  -1  -3   61.89    5.18
   0  -1  -3   62.78    5.18
   0  -1   3   63.67    5.18
   0   1  -3   63.36    5.18
   0   1   3   58.90    5.18
   0   1  -3   63.40    5.18
   0   1   3   62.33    5.18
   0   1  -3   63.54    5.18
   2  -1   3  241.04   19.92
   2  -1   3  251.02   19.92
  -2  -1  -3  233.55   19.92
  -2  -1  -3  239.67   19.91
   2   1   3  237.93   19.92
   2   1   3  239.31   19.92
  -2   1  -3  237.89   19.92
  -2   1  -3  243.46   19.92
   3  -1   3   36.25    3.03
  -3  -1  -3   35.76    3.02
   3  -1   3   37.14    3.03
  -3  -1  -3   36.72    3.03
   3  -1   3   35.74    3.02
  -3   1  -3   37.04    3.03
   3   1   3   36.61    3.02
  -3   1  -3   34.98    3.03
   3   1   3   36.41    3.03
  -4  -1  -3    4.12    0.37
  -4  -1  -3    4.05    0.40
   4  -1   3    3.94    0.37
  -4  -1  -3    4.26    0.42
   4  -1   3    3.68    0.38
   4   1   3    4.17    0.36
  -4   1  -3    3.32    0.39
  -4   1  -3    3.74    0.39
   4   1   3    4.65    0.51
  -5  -1  -3   18.49    1.52
   5  -1   3   18.40    1.51
  -5  -1  -3   17.46    1.49
   5  -1   3   17.10    1.50
   5   1   3   16.69    1.49
  -5   1  -3   18.75    1.51
   6  -1   3  121.98   10.13
  -6  -1  -3  123.23   10.14
  -6  -1  -3  122.08   10.12
   6  -1   3  126.28   10.13
   6   1   3  118.11   10.11
  -6   1  -3  120.27   10.14
  -7  -1  -3    0.24    0.23
  -7  -1  -3    0.13    0.20
   7  -1   3    0.06    0.18
   7  -1   3    0.27    0.19
  -7   1  -3    0.26    0.23
   7   1   3    0.26    0.14
   8  -1   3    6.43    0.65
   8  -1   3    7.11    0.66
  -8  -1  -3    6.95    0.68
  -8   1  -3    5.76    0.67
  -9  -1  -3    0.73    0.31
   9  -1   3    1.28    0.31
   9  -1   3    0.70    0.27
  -9   1  -3    0.57    0.34
   9   1   3    0.77    0.21
  10  -1   3    0.12    0.32
 -10  -1  -3    0.20    0.32
  10  -1   3   -0.18    0.28
 -10   1  -3   -0.31    0.30
  11  -1   3    4.10    0.57
 -11  -1  -3    4.03    0.57
  11  -1   3    5.05    0.54
 -11   1  -3    3.11    0.55
 -12  -1  -3    4.16    0.62
  12  -1   3    6.32    0.76
 -12   1  -3    3.25    0.63
 -13  -1  -3    0.08    0.47
 -13   1  -3   -0.09    0.51
 -14  -1  -3    1.60    0.61
 -14   1  -3    2.84    0.66
 -15  -1  -3    1.03    0.63
 -15   1  -3    0.34    0.68
 -15  -2   3    4.03    0.71
  15   2  -3    2.53    0.75
 -15   2   3    1.08    0.64
 -14  -2   3    0.44    0.50
  14  -2  -3    0.96    0.63
 -14   2   3    1.09    0.53
  14   2  -3    1.46    0.65
  13  -2  -3    0.06    0.52
  13  -2  -3    0.23    0.45
 -13  -2   3   -0.05    0.44
 -13   2   3   -0.16    0.44
  13   2  -3    0.41    0.53
  12  -2  -3    2.51    0.54
 -12  -2   3    1.95    0.49
  12   2  -3    2.56    0.55
 -12   2   3    3.20    0.50
  11  -2  -3    2.14    0.42
 -11  -2   3    2.14    0.43
  11  -2  -3    2.09    0.44
  11   2  -3    2.31    0.46
  10  -2  -3    5.87    0.61
 -10  -2   3    6.26    0.65
  10   2  -3    5.77    0.67
 -10   2   3    4.37    0.59
  -9  -2   3    0.28    0.24
   9  -2  -3    0.42    0.28
   9   2  -3   -0.11    0.30
  -9   2   3    0.50    0.27
   8  -2  -3   13.79    1.17
  -8  -2   3   13.24    1.17
  -8   2   3   12.14    1.15
   8   2  -3   12.52    1.19
  -7  -2   3    0.98    0.25
   7  -2  -3    1.90    0.27
   7   2  -3    1.00    0.29
  -7   2   3    1.14    0.23
   6  -2  -3   46.48    3.97
  -6  -2   3   48.80    3.98
   6  -2  -3   45.26    3.97
   6   2  -3   50.13    3.99
  -6   2   3   47.02    3.96
   5  -2  -3    5.47    0.52
  -5  -2   3    4.38    0.52
   5  -2  -3    5.77    0.51
  -5   2   3    5.93    0.51
   5   2  -3    5.94    0.56
  -4  -2   3    0.32    0.13
   4  -2  -3    0.15    0.15
   4  -2  -3    0.06    0.10
  -4   2   3    0.08    0.16
   4   2  -3    0.43    0.06
   4   2  -3    0.21    0.15
  -4   2   3    0.32    0.10
   4   2  -3    0.27    0.06
  -3  -2   3    8.64    0.74
  -3  -2   3    8.65    0.78
  -3  -2   3    8.50    0.77
   3  -2  -3    9.55    0.77
   3  -2  -3    8.33    0.74
   3   2  -3    8.29    0.78
   3   2  -3    8.76    0.77
   3   2  -3    8.71    0.74
  -3   2   3    9.45    0.74
  -3   2   3    8.36    0.77
   2  -2  -3    4.05    0.41
  -2  -2   3    4.69    0.41
  -2  -2   3    4.42    0.38
  -2  -2   3    4.72    0.42
  -2   2   3    4.31    0.41
   2   2  -3    4.20    0.38
  -2   2   3    4.36    0.38
   2   2  -3    4.10    0.41
  -2   2   3    4.08    0.38
   2   2  -3    5.17    0.42
  -1  -2   3    8.39    0.74
   1  -2  -3    8.75    0.75
   1  -2  -3    8.85    0.73
  -1  -2   3    9.08    0.75
   1   2  -3    8.82    0.76
  -1   2   3    8.44    0.75
  -1   2   3    8.80    0.73
   1   2  -3    8.24    0.74
   1   2  -3    8.74    0.75
   0  -2   3   86.46    7.28
   0  -2  -3   88.97    7.28
   0  -2   3   89.36    7.29
   0  -2   3   86.16    7.29
   0  -2  -3   87.54    7.29
   0   2  -3   88.64    7.29
   0   2   3   88.18    7.29
   0   2   3   90.14    7.28
   0   2  -3   84.98    7.29
  -1  -2  -3   17.60    1.44
   1  -2   3   16.63    1.42
   1  -2   3   17.55    1.45
  -1  -2  -3   17.63    1.44
   1   2   3   16.46    1.43
  -1   2  -3   17.04    1.44
  -2  -2  -3    0.18    0.08
   2  -2   3    0.38    0.12
  -2  -2  -3    0.11    0.10
   2  -2   3   -0.04    0.11
  -2  -2  -3    0.07    0.08
   2   2   3    0.05    0.12
  -2   2  -3    0.41    0.11
  -2   2  -3    0.03    0.12
   3  -2   3   15.90    1.29
  -3  -2  -3   13.97    1.30
  -3  -2  -3   15.39    1.29
   3  -2   3   13.55    1.28
  -3  -2  -3   15.44    1.26
  -3  -2  -3   15.90    1.26
  -3   2  -3   15.41    1.29
   3   2   3   14.76    1.29
  -3   2  -3   13.98    1.29
  -4  -2  -3   28.85    2.37
  -4  -2  -3   28.50    2.34
   4  -2   3   27.52    2.34
   4  -2   3   27.40    2.37
  -4   2  -3   27.44    2.37
   4   2   3   28.67    2.34
  -5  -2  -3   26.62    2.26
   5  -2   3   26.14    2.29
  -5  -2  -3   28.13    2.29
   5  -2   3   28.23    2.27
  -5   2  -3   27.63    2.29
   5   2   3   26.14    2.26
  -6  -2  -3    0.22    0.20
  -6  -2  -3    0.20    0.14
   6  -2   3    0.00    0.14
   6  -2   3   -0.03    0.19
   6   2   3    0.15    0.11
  -6   2  -3    0.20    0.18
   7  -2   3   13.89    1.21
  -7  -2  -3   15.06    1.23
   7  -2   3   12.53    1.18
  -7   2  -3   12.77    1.22
   7   2   3   13.97    1.16
   8  -2   3    0.59    0.24
   8  -2   3    0.02    0.23
  -8  -2  -3    0.76    0.29
  -8   2  -3    0.62    0.30
   8   2   3    0.33    0.15
   9  -2   3    6.43    0.65
   9  -2   3    6.09    0.63
  -9  -2  -3    5.02    0.65
  -9   2  -3    7.64    0.88
 -10  -2  -3   39.53    3.37
  10  -2   3   41.51    3.34
  10  -2   3   37.51    3.34
 -10   2  -3   38.83    3.37
  11  -2   3    0.42    0.36
 -11  -2  -3    0.12    0.33
 -11   2  -3   -0.52    0.41
 -12  -2  -3   48.07    4.09
  12  -2   3   48.20    4.06
 -12   2  -3   46.68    4.09
 -13  -2  -3    2.21    0.60
 -13   2  -3    2.95    0.64
 -14  -2  -3    3.60    0.70
 -14   2  -3    3.78    0.74
 -15  -3   3   -0.19    0.61
 -15   3   3   -0.11    0.62
 -14   3   3    0.74    0.56
  13  -3  -3    0.50    0.55
  13  -3  -3   -0.14    0.45
 -13  -3   3    0.73    0.47
  13   3  -3    0.13    0.54
 -13   3   3    0.24    0.45
 -12  -3   3    4.15    0.63
  12  -3  -3    5.43    0.63
  12  -3  -3    3.54    0.65
  12   3  -3    5.14    0.72
 -12   3   3    4.02    0.62
 -11  -3   3   22.12    2.11
  11  -3  -3   25.39    2.13
  11   3  -3   24.54    2.14
 -11   3   3   24.16    2.12
  10  -3  -3    3.34    0.52
 -10  -3   3    4.73    0.56
  10   3  -3    4.70    0.61
 -10   3   3    3.65    0.50
   9  -3  -3   38.96    3.35
  -9   3   3   40.02    3.35
  -8  -3   3    5.25    0.52
   8  -3  -3    3.32    0.48
  -8   3   3    4.30    0.47
   8   3  -3    4.05    0.52
   7  -3  -3    7.09    0.69
  -7  -3   3    7.35    0.70
   7   3  -3    6.53    0.70
  -7   3   3    6.38    0.65
  -6  -3   3   14.89    1.22
   6  -3  -3   12.84    1.23
   6   3  -3   13.53    1.24
  -6   3   3   14.10    1.21
  -5  -3   3   20.29    1.81
   5  -3  -3   21.40    1.81
   5  -3  -3   20.95    1.80
  -5   3   3   22.22    1.80
   5   3  -3   21.14    1.82
  -4  -3   3    0.82    0.19
   4  -3  -3    0.59    0.16
  -4  -3   3    0.86    0.10
   4  -3  -3    0.74    0.21
   4   3  -3    0.88    0.20
  -4   3   3    0.77    0.14
   4   3  -3    0.53    0.10
  -3  -3   3    1.70    0.19
  -3  -3   3    1.81    0.24
   3  -3  -3    2.17    0.26
   3   3  -3    1.84    0.26
  -3   3   3    1.51    0.20
   3   3  -3    1.81    0.19
  -3   3   3    1.84    0.20
  -2  -3   3   46.13    3.74
   2  -3  -3   45.66    3.74
  -2  -3   3   42.69    3.74
  -2  -3   3   45.83    3.72
   2   3  -3   43.65    3.72
  -2   3   3   44.01    3.72
  -2   3   3   45.14    3.72
  -1  -3   3   67.11    5.35
  -1  -3   3   65.62    5.35
   1  -3  -3   63.51    5.34
   1  -3  -3   64.41    5.35
   1   3  -3   64.59    5.36
  -1   3   3   61.94    5.35
   1   3  -3   63.23    5.34
  -1   3   3   64.02    5.34
   0  -3   3  141.72   12.16
   0  -3   3  146.28   12.15
   0  -3  -3  150.00   12.15
   0  -3  -3  145.43   12.14
   0  -3   3  150.16   12.15
   0   3   3  147.22   12.15
   0   3   3  144.91   12.14
   0   3  -3  145.55   12.15
   0   3  -3  146.93   12.15
   1  -3   3   99.98    7.77
  -1  -3  -3   94.07    7.75
  -1  -3  -3   92.96    7.75
  -1   3  -3   91.27    7.75
  -1   3  -3   93.03    7.75
  -1   3  -3   93.96    7.76
   1   3   3   88.54    7.75
  -2  -3  -3   42.93    3.51
   2  -3   3   41.76    3.51
  -2  -3  -3   41.43    3.50
   2   3   3   42.77    3.51
   2   3   3   40.59    3.49
  -2   3  -3   42.80    3.51
  -3  -3  -3    1.92    0.27
   3  -3   3    3.01    0.31
  -3  -3  -3    2.53    0.25
  -3  -3  -3    2.57    0.24
  -3   3  -3    1.89    0.27
   4  -3   3   23.25    2.05
  -4  -3  -3   23.86    2.02
  -4  -3  -3   23.54    2.04
  -4  -3  -3   23.67    2.01
  -4   3  -3   26.74    2.05
  -5  -3  -3    0.22    0.10
  -5  -3  -3    0.32    0.12
  -5  -3  -3    0.03    0.18
   5  -3   3    0.40    0.21
  -5   3  -3    0.24    0.18
  -6  -3  -3   21.95    1.80
   6  -3   3   19.19    1.78
  -6  -3  -3   20.61    1.73
  -6  -3  -3   22.33    1.77
  -6   3  -3   19.60    1.79
  -7  -3  -3   30.41    2.75
  -7  -3  -3   33.49    2.70
   7  -3   3   32.79    2.75
   7  -3   3   31.17    2.71
  -7   3  -3   33.25    2.75
   8  -3   3    0.84    0.26
  -8  -3  -3    1.58    0.34
   8  -3   3    0.48    0.27
  -8   3  -3    0.80    0.31
  -9  -3  -3    1.97    0.43
   9  -3   3    2.91    0.45
  -9   3  -3    2.19    0.44
 -10  -3  -3   -0.12    0.37
  10  -3   3    0.08    0.34
 -10   3  -3    0.29    0.36
  11  -3   3   39.95    3.39
 -11  -3  -3   38.80    3.39
 -11   3  -3   39.68    3.40
  12  -3   3    1.17    0.46
 -12  -3  -3    1.04    0.49
 -12   3  -3    0.66    0.52
  13  -3   3    1.61    0.56
 -13   3  -3    1.08    0.61
 -14  -3  -3    6.88    0.94
 -14   3  -3    5.83    0.92
 -14  -4   3   16.26    1.63
  14  -4  -3   16.64    1.60
 -14   4   3   16.17    1.59
  13  -4  -3    7.14    0.79
 -13  -4   3    4.37    0.78
 -13   4   3    3.97    0.74
 -12  -4   3   10.12    1.11
  12  -4  -3   11.78    1.10
 -12   4   3    9.45    1.06
  11  -4  -3    0.12    0.42
 -11  -4   3   -0.01    0.38
 -11   4   3   -0.04    0.39
  10  -4  -3    0.89    0.39
 -10  -4   3    0.53    0.36
 -10   4   3    0.33    0.35
   9  -4  -3    1.34    0.40
  -9  -4   3    0.99    0.37
  -9   4   3    0.86    0.34
   8  -4  -3   15.81    1.48
  -8   4   3   16.67    1.45
  -7  -4   3    4.12    0.44
   7  -4  -3    3.70    0.47
  -7   4   3    2.86    0.39
  -6  -4   3    1.07    0.25
   6  -4  -3    0.80    0.29
  -6   4   3    1.41    0.23
   5  -4  -3    2.17    0.33
  -5  -4   3    1.94    0.31
  -5   4   3    1.52    0.24
  -4  -4   3   27.37    2.33
  -4  -4   3   28.20    2.29
   4  -4  -3   26.52    2.34
   4   4  -3   27.09    2.30
  -4   4   3   27.87    2.32
   3  -4  -3   33.79    2.90
  -3  -4   3   34.22    2.87
  -3  -4   3   36.60    2.90
  -3   4   3   34.74    2.88
   3   4  -3   33.77    2.87
  -3   4   3   33.86    2.88
   2  -4  -3   -0.01    0.18
  -2  -4   3    0.26    0.16
  -2  -4   3    0.45    0.14
   2   4  -3    0.19    0.17
  -2   4   3    0.49    0.13
  -2   4   3    0.44    0.16
   1  -4  -3   24.01    2.00
   1  -4  -3   25.05    1.99
  -1  -4   3   24.14    2.01
  -1   4   3   21.76    1.99
   1   4  -3   23.26    2.00
   0  -4  -3    6.92    0.57
   0  -4   3    6.20    0.58
   0  -4   3    5.31    0.57
   0  -4  -3    5.90    0.57
   0  -4   3    6.23    0.58
   0   4   3    6.13    0.57
   1  -4   3   32.03    2.69
  -1  -4  -3   32.75    2.68
   1   4   3   29.88    2.68
  -1   4  -3   32.45    2.69
   1   4   3   32.62    2.69
  -2  -4  -3    0.89    0.16
  -2  -4  -3    0.49    0.17
   2  -4   3    0.51    0.20
   2   4   3    0.66    0.17
  -2   4  -3    0.52    0.19
  -3  -4  -3    8.27    0.80
  -3  -4  -3    9.07    0.77
   3  -4   3    8.46    0.82
  -3   4  -3    9.11    0.80
  -4  -4  -3    5.02    0.49
  -4  -4  -3    5.24    0.48
   4  -4   3    5.58    0.55
  -4  -4  -3    5.97    0.54
  -4   4  -3    4.70    0.52
  -5  -4  -3   84.29    6.85
  -5  -4  -3   81.41    6.81
   5  -4   3   78.51    6.85
  -5   4  -3   84.18    6.85
  -6  -4  -3   23.46    2.07
   6  -4   3   23.59    2.08
  -6   4  -3   25.09    2.07
  -7  -4  -3   20.70    1.82
   7  -4   3   19.63    1.82
  -7   4  -3   21.85    1.82
  -8  -4  -3   11.92    1.19
   8  -4   3   13.47    1.21
  -9  -4  -3    1.14    0.38
   9  -4   3    0.78    0.38
  -9   4  -3    0.60    0.38
 -10  -4  -3    1.80    0.47
  10  -4   3    1.74    0.45
 -10   4  -3    2.63    0.50
 -11  -4  -3   -0.04    0.39
  11  -4   3    0.24    0.45
 -11   4  -3    0.10    0.46
  12  -4   3    4.25    0.64
 -12  -4  -3    2.61    0.59
 -12   4  -3    3.52    0.66
 -13  -4  -3    0.91    0.60
  13  -4   3    0.58    0.56
 -13   4  -3    0.11    0.94
 -14   4  -3    0.87    0.71
 -14  -5   3    0.23    0.68
  14  -5  -3    0.97    0.65
  13  -5  -3    2.15    0.64
 -13  -5   3    0.15    0.57
 -12  -5   3    4.16    0.75
  12  -5  -3    5.43    0.75
 -12   5   3    5.12    0.74
  11  -5  -3    9.01    0.95
 -11  -5   3    7.59    0.92
 -11   5   3    7.85    0.89
 -10  -5   3   16.12    1.57
  10  -5  -3   17.67    1.59
   9  -5  -3   14.14    1.32
  -9  -5   3   13.02    1.31
  -9   5   3   14.30    1.28
   8  -5  -3    0.64    0.37
  -8  -5   3    0.23    0.34
  -8   5   3    0.14    0.31
  -7  -5   3    1.85    0.37
   7  -5  -3    3.24    0.46
  -7   5   3    2.24    0.35
  -6  -5   3   20.05    1.75
   6  -5  -3   17.88    1.76
  -6   5   3   21.26    1.72
  -5  -5   3    5.10    0.48
   5  -5  -3    6.17    0.60
  -5  -5   3    5.08    0.57
  -5   5   3    5.34    0.53
  -4  -5   3    2.41    0.25
   4  -5  -3    1.87    0.36
  -4  -5   3    2.00    0.32
  -4   5   3    1.83    0.28
   3  -5  -3    6.31    0.65
  -3  -5   3    6.09    0.63
  -3  -5   3    6.43    0.60
  -3   5   3    7.02    0.62
   3   5  -3    6.54    0.65
   2  -5  -3   31.17    2.69
  -2  -5   3   31.34    2.67
  -2  -5   3   32.28    2.69
  -2   5   3   32.42    2.68
  -1  -5   3   22.27    2.02
  -1  -5   3   23.89    2.01
   1  -5  -3   23.53    2.00
   1  -5  -3   25.09    2.03
   0  -5  -3   60.30    5.14
   0  -5   3   61.63    5.15
   0  -5  -3   62.16    5.15
   0  -5   3   62.36    5.14
  -1  -5  -3    4.76    0.47
   1  -5   3    4.14    0.48
  -1  -5  -3    4.46    0.46
   1  -5   3    4.37    0.49
  -1   5  -3    5.05    0.49
   2  -5   3   63.55    5.21
  -2  -5  -3   61.04    5.20
  -2  -5  -3   62.70    5.19
  -2   5  -3   61.76    5.21
  -3  -5  -3    4.16    0.41
  -3  -5  -3    3.28    0.42
   3  -5   3    4.21    0.46
  -3   5  -3    2.91    0.41
  -4  -5  -3    0.90    0.19
  -4  -5  -3    0.91    0.27
   4  -5   3    0.54    0.28
  -4   5  -3    1.15    0.26
   5  -5   3    3.12    0.44
  -5  -5  -3    2.91    0.42
  -5  -5  -3    3.31    0.35
  -5   5  -3    3.23    0.42
   6  -5   3   25.70    2.35
  -6  -5  -3   29.37    2.35
  -6   5  -3   26.46    2.34
   7  -5   3    1.03    0.39
  -7  -5  -3    2.34    0.40
  -8  -5  -3   -0.14    0.33
   8  -5   3   -0.18    0.37
  -8   5  -3   -0.11    0.34
  -9  -5  -3    0.85    0.43
   9  -5   3    0.24    0.40
  -9   5  -3   -0.29    0.38
 -10  -5  -3    7.33    0.88
  10  -5   3    7.86    0.87
 -10   5  -3    7.78    0.87
  11  -5   3    0.23    0.50
 -11  -5  -3   -0.05    0.50
 -11   5  -3   -0.30    0.50
 -12  -5  -3    1.19    0.61
  12  -5   3    1.09    0.55
 -12   5  -3    1.04    0.60
 -13  -5  -3    2.67    0.71
  13  -5   3    2.36    0.67
 -13   5  -3    2.28    0.75
  13  -6  -3    0.68    0.65
 -13  -6   3    1.40    0.70
 -12  -6   3    1.59    0.64
  12  -6  -3    2.05    0.65
 -11  -6   3    0.14    0.53
  11  -6  -3    0.39    0.52
  10  -6  -3    0.32    0.50
 -10  -6   3    0.49    0.49
   9  -6  -3   -0.26    0.44
  -9  -6   3   -0.20    0.43
  -9   6   3    0.35    0.41
   8  -6  -3    0.28    0.38
  -8  -6   3    0.04    0.37
  -8   6   3   -0.02    0.33
  -7  -6   3    2.76    0.47
   7  -6  -3    1.79    0.48
  -7   6   3    2.39    0.40
   6  -6  -3    3.10    0.52
  -6  -6   3    3.19    0.47
  -6   6   3    2.67    0.40
  -5  -6   3    0.46    0.32
   5  -6  -3    0.46    0.37
  -5   6   3    0.28    0.23
  -4  -6   3    0.51    0.20
   4  -6  -3    0.77    0.31
  -4  -6   3    0.40    0.27
  -4   6   3    0.55    0.24
  -3  -6   3    0.27    0.21
  -3  -6   3    0.27    0.25
   3  -6  -3   -0.54    0.28
  -3   6   3    0.15    0.21
  -2  -6   3    4.05    0.48
  -2  -6   3    4.49    0.52
   2  -6  -3    3.99    0.52
  -2   6   3    6.11    0.51
  -1  -6   3    1.80    0.32
  -1  -6   3    2.22    0.35
   1  -6  -3    2.40    0.31
   1  -6  -3    3.21    0.38
   0  -6  -3    7.13    0.68
   0  -6   3    7.63    0.70
   0  -6  -3    6.79    0.70
   0  -6   3    6.41    0.69
  -1  -6  -3    0.62    0.26
  -1  -6  -3    1.56    0.27
   1  -6   3    0.61    0.27
  -1   6  -3    0.32    0.27
   2  -6   3    0.51    0.28
  -2  -6  -3    1.10    0.27
  -2  -6  -3    1.03    0.27
  -2   6  -3    0.57    0.27
  -3  -6  -3    0.51    0.27
  -3  -6  -3   -0.24    0.21
   3  -6   3   -0.04    0.28
  -3   6  -3    0.02    0.25
   4  -6   3   11.58    1.11
  -4  -6  -3   11.67    1.09
  -4  -6  -3   11.38    1.04
  -4   6  -3   12.44    1.10
   5  -6   3   13.32    1.21
  -5  -6  -3   13.50    1.19
  -5   6  -3   11.39    1.17
  -6  -6  -3   14.36    1.34
   6  -6   3   14.17    1.36
  -6   6  -3   14.81    1.35
  -7  -6  -3    3.49    0.50
   7  -6   3    3.22    0.50
  -7   6  -3    1.86    0.47
  -8  -6  -3    0.15    0.42
   8  -6   3    0.43    0.39
  -8   6  -3   -0.54    0.38
  -9  -6  -3    1.64    0.48
   9  -6   3    2.05    0.53
  -9   6  -3    1.06    0.49
  10  -6   3   21.72    1.90
 -10  -6  -3   21.24    1.91
 -10   6  -3   18.14    1.85
 -11  -6  -3    0.08    0.59
  11  -6   3    1.08    0.63
 -11   6  -3    0.52    0.57
  12  -6   3    0.96    0.65
 -12  -6  -3    0.89    0.66
 -12   6  -3    1.77    0.68
  12  -7  -3    4.57    0.79
 -12  -7   3    3.50    0.76
  11  -7  -3    0.06    0.61
 -11  -7   3    0.67    0.61
 -10  -7   3   18.17    2.06
  -9  -7   3    5.53    0.71
   9  -7  -3    4.31    0.71
   8  -7  -3    4.69    0.68
  -8  -7   3    5.13    0.69
   7  -7  -3   -0.02    0.44
  -7  -7   3   -0.14    0.40
  -7   7   3    0.30    0.44
  -6  -7   3    0.17    0.38
   6  -7  -3    0.17    0.43
  -6   7   3    0.17    0.33
   5  -7  -3    4.20    0.63
  -5  -7   3    4.02    0.59
  -5   7   3    5.35    0.55
   4  -7  -3   -0.53    0.37
  -4  -7   3    0.68    0.35
  -4   7   3    0.24    0.27
  -3  -7   3    0.89    0.32
   3  -7  -3    0.27    0.36
  -3  -7   3    0.40    0.28
  -3   7   3    1.03    0.30
  -2  -7   3    5.83    0.57
  -2  -7   3    5.00    0.60
  -2   7   3    4.75    0.57
  -1  -7   3    0.10    0.29
   1  -7  -3    0.36    0.31
   1  -7  -3    0.02    0.27
  -1  -7   3   -0.12    0.27
   0  -7   3   18.18    1.67
   0  -7  -3   18.61    1.66
   0  -7  -3   20.04    1.68
  -1  -7  -3    9.96    0.86
  -1  -7  -3    8.31    0.85
   1  -7   3    8.56    0.87
  -1   7  -3    8.30    0.95
   2  -7   3    1.58    0.37
  -2  -7  -3    1.95    0.35
  -2  -7  -3    1.53    0.36
  -2   7  -3    1.74    0.41
  -3  -7  -3    3.78    0.44
   3  -7   3    3.91    0.52
  -3  -7  -3    2.69    0.46
  -3   7  -3    3.00    0.47
   4  -7   3    1.07    0.38
  -4  -7  -3    1.03    0.36
  -4   7  -3    1.17    0.36
   5  -7   3    9.66    1.04
  -5  -7  -3   12.86    1.05
  -5   7  -3    8.85    1.00
   6  -7   3   21.64    1.96
  -6  -7  -3   23.43    1.97
  -6   7  -3   20.79    1.96
  -7  -7  -3    1.67    0.49
   7  -7   3    1.82    0.51
  -7   7  -3    2.28    0.50
  -8  -7  -3    0.53    0.49
   8  -7   3    0.03    0.49
  -8   7  -3    0.28    0.48
  -9  -7  -3    0.54    0.56
   9  -7   3   -0.06    0.52
  -9   7  -3   -0.41    0.50
 -10  -7  -3    5.69    0.79
  10  -7   3    4.16    0.75
 -10   7  -3    4.04    0.76
 -11  -7  -3    3.06    0.77
  11  -7   3    4.02    0.79
 -11   7  -3    4.70    0.80
 -10  -8   3    0.34    0.64
  10  -8  -3    0.12    0.62
   9  -8  -3    1.17    0.57
  -9  -8   3    1.17    0.59
  -8  -8   3   -0.54    0.52
  -7  -8   3   -0.21    0.49
   7  -8  -3    0.16    0.51
  -6  -8   3    0.76    0.45
   6  -8  -3    0.16    0.48
   5  -8  -3    1.05    0.48
  -5  -8   3   -0.08    0.41
  -4  -8   3    8.61    0.98
   4  -8  -3   11.48    1.05
  -4   8   3    9.38    0.96
   3  -8  -3    0.41    0.43
  -3  -8   3   -0.16    0.33
  -3   8   3    0.44    0.35
  -2  -8   3    0.12    0.35
   2  -8  -3    0.48    0.42
  -2  -8   3    0.25    0.37
  -2   8   3    1.06    0.38
  -1  -8   3    0.90    0.37
  -1  -8   3    0.14    0.35
   1  -8  -3    0.77    0.40
  -1   8   3    0.89    0.38
   0  -8  -3   14.40    1.32
   0  -8   3   15.07    1.32
   0  -8  -3   13.56    1.29
   0   8  -3   13.08    1.33
  -1  -8  -3    3.02    0.43
  -1  -8  -3    2.30    0.45
   1  -8   3    3.72    0.50
  -1   8  -3    1.38    0.46
  -2  -8  -3    0.65    0.37
   2  -8   3    0.60    0.37
  -2  -8  -3    1.11    0.59
  -2   8  -3    0.50    0.42
   3  -8   3    8.02    0.78
  -3  -8  -3    6.22    0.73
  -3   8  -3    5.29    0.74
   4  -8   3    0.34    0.40
  -4  -8  -3    0.64    0.42
  -4   8  -3    0.18    0.42
  -5  -8  -3   20.04    1.94
   5  -8   3   21.81    1.97
  -5   8  -3   22.69    1.96
   6  -8   3    5.00    0.72
  -6  -8  -3    5.17    0.69
  -6   8  -3    3.90    0.66
  -7  -8  -3   12.98    1.30
   7  -8   3   12.89    1.32
  -7   8  -3   12.25    1.29
   8  -8   3    2.63    0.67
  -8  -8  -3    2.24    0.64
  -8   8  -3    1.49    0.61
   9  -8   3   -0.15    0.61
  -9  -8  -3    0.75    0.63
  -9   8  -3    0.22    0.61
  -8  -9   3    4.95    0.90
   8  -9  -3    8.07    1.00
  -7  -9   3    1.58    0.63
   7  -9  -3    1.66    0.69
   6  -9  -3    0.04    0.58
   5  -9  -3    0.95    0.57
  -5  -9   3    1.38    0.53
   4  -9  -3    4.25    0.68
  -4  -9   3    3.26    0.60
   3  -9  -3    0.20    0.49
  -3  -9   3    0.36    0.45
  -2  -9   3    0.58    0.44
   2  -9  -3    1.29    0.52
  -1  -9   3    0.90    0.48
   1  -9  -3    0.24    0.46
   0  -9  -3    2.14    0.54
   0  -9   3    2.99    0.55
   0  -9  -3    3.09    0.90
   0   9  -3    3.21    0.60
   1  -9   3    0.67    0.47
  -1  -9  -3    1.62    0.45
  -1   9  -3    0.57    0.50
  -2  -9  -3    0.60    0.43
   2  -9   3    1.72    0.51
  -2   9  -3    0.71    0.51
   3  -9   3    0.35    0.51
  -3  -9  -3    0.16    0.46
  -3   9  -3    0.43    0.49
   4  -9   3    0.37    0.53
  -4  -9  -3    0.16    0.48
  -4   9  -3    0.09    0.52
  -5  -9  -3    0.49    0.53
  -5   9  -3    0.25    0.54
  -6  -9  -3    0.38    0.58
   6  -9   3    0.40    0.63
  -6   9  -3   -0.40    0.56
   7  -9   3   -0.15    0.63
  -7  -9  -3    0.48    0.61
  -7   9  -3   -0.16    0.66
  -5 -10   3   -0.09    0.57
   5 -10  -3    0.74    0.70
   4 -10  -3    0.28    0.64
  -4 -10   3    0.27    0.57
  -3 -10   3    0.49    0.57
   2 -10  -3    0.71    0.61
   1 -10  -3    1.53    0.60
   1  10  -3    0.92    0.68
   0  10  -3    2.68    0.72
   1 -10   3    1.49    0.62
  -1  10  -3    1.33    0.65
   2 -10   3    0.22    0.60
  -2  10  -3   -0.01    0.61
   3 -10   3    0.78    0.62
  -3  10  -3    1.68    1.05
   4 -10   3    1.08    0.66
  -4  10  -3    1.26    0.74
  16   0  -4   15.51    1.72
 -16   0   4   17.41    1.67
  15   0  -4    0.09    0.67
 -15   0   4   -0.28    0.53
  14   0  -4   36.34    3.08
 -14   0   4   33.08    3.04
 -13   0   4    0.20    0.41
  13   0  -4   -0.21    0.49
  12   0  -4    2.68    0.55
 -12   0   4    3.12    0.50
 -11   0   4    0.05    0.36
  11   0  -4   -0.51    0.36
  11   0  -4    0.06    0.33
 -10   0   4    0.03    0.27
  10   0  -4   -0.01    0.28
  10   0  -4   -0.05    0.23
  -9   0   4   -0.03    0.23
   9   0  -4   -0.04    0.20
   9   0  -4   -0.12    0.28
  -8   0   4    0.57    0.21
  -8   0   4    0.48    0.22
   8   0  -4    0.19    0.18
   7   0  -4    0.07    0.15
  -7   0   4   -0.27    0.16
  -7   0   4   -0.03    0.17
  -6   0   4  108.70    9.22
   6   0  -4  111.27    9.22
  -6   0   4  113.25    9.22
  -5   0   4    0.28    0.11
   5   0  -4    0.38    0.12
  -5   0   4    0.17    0.12
   5   0  -4    0.26    0.15
   4   0  -4   49.77    4.06
  -4   0   4   45.85    4.06
   4   0  -4   49.52    4.06
  -4   0   4   50.26    4.06
  -3   0   4   -0.08    0.07
  -3   0   4   -0.01    0.07
   3   0  -4    0.06    0.08
   3   0  -4    0.12    0.08
   2   0  -4   70.70    5.89
   2   0  -4   71.55    5.89
  -2   0   4   71.75    5.89
   2   0  -4   70.01    5.89
   1   0  -4    0.03    0.05
  -1   0   4    0.01    0.04
   1   0  -4    0.06    0.07
  -1   0   4    0.00    0.07
   0   0  -4    0.71    0.11
   0   0  -4    0.78    0.10
   0   0   4    0.91    0.12
  -1   0  -4    0.34    0.10
  -1   0  -4    0.33    0.09
   1   0   4    0.11    0.08
   1   0   4    0.35    0.08
  -2   0  -4   25.03    2.16
   2   0   4   26.56    2.16
   2   0   4   25.15    2.16
  -2   0  -4   26.51    2.16
  -3   0  -4   -0.13    0.11
  -3   0  -4    0.00    0.11
   3   0   4   -0.01    0.09
   3   0   4   -0.01    0.14
  -3   0  -4    0.19    0.11
   4   0   4  215.19   18.02
  -4   0  -4  218.21   18.02
  -4   0  -4  217.76   18.02
  -4   0  -4  218.79   18.03
  -5   0  -4    0.04    0.19
  -5   0  -4    0.08    0.17
  -5   0  -4    0.09    0.15
   5   0   4   -0.05    0.12
  -6   0  -4  204.00   16.96
   6   0   4  204.76   16.95
   7   0   4   -0.02    0.17
  -7   0  -4   -0.06    0.20
  -8   0  -4   50.45    4.19
   8   0   4   49.16    4.16
   9   0   4    0.28    0.23
 -10   0  -4    8.21    0.93
  10   0   4    9.57    0.87
 -11   0  -4    0.33    0.39
 -12   0  -4    3.58    0.63
 -13   0  -4   -0.77    0.48
 -14   0  -4   -0.56    0.55
  15  -1  -4    1.51    0.70
 -15   1   4    1.41    0.63
  15   1  -4    2.23    0.73
  14  -1  -4    5.21    0.76
 -14  -1   4    2.85    0.64
 -14   1   4    4.17    0.66
  14   1  -4    3.89    0.74
  13  -1  -4    1.31    0.52
 -13  -1   4    0.67    0.44
 -13   1   4    0.58    0.43
  13   1  -4    0.49    0.51
 -12  -1   4    4.40    0.59
  12  -1  -4    3.12    0.61
  12  -1  -4    4.61    0.54
 -12   1   4    5.26    0.59
  12   1  -4    3.35    0.63
 -11  -1   4   23.55    2.03
  11  -1  -4   23.39    2.01
  11   1  -4   23.69    2.06
 -11   1   4   21.75    2.02
  10  -1  -4    2.41    0.35
 -10  -1   4    1.53    0.35
 -10   1   4    1.60    0.34
  10   1  -4    2.06    0.42
   9  -1  -4  104.20    8.79
  -9  -1   4  104.04    8.80
   9   1  -4  105.04    8.82
   9   1  -4  107.93    8.77
  -9   1   4  106.51    8.80
  -8  -1   4   16.99    1.56
   8  -1  -4   18.89    1.59
  -8  -1   4   20.12    1.59
   8   1  -4   18.17    1.56
   8   1  -4   17.91    1.61
  -8   1   4   19.12    1.59
   7  -1  -4   -0.25    0.18
  -7  -1   4    0.41    0.19
  -7  -1   4    0.16    0.12
  -7   1   4    0.28    0.17
   7   1  -4    0.13    0.19
   7   1  -4   -0.10    0.12
  -6  -1   4   36.93    3.23
   6  -1  -4   37.31    3.22
  -6  -1   4   39.47    3.20
   6  -1  -4   39.38    3.22
  -6   1   4   36.74    3.23
   6   1  -4   38.83    3.20
   6   1  -4   37.85    3.24
  -6   1   4   41.46    3.26
  -5  -1   4    6.05    0.55
   5  -1  -4    5.71    0.55
   5   1  -4    5.58    0.52
  -5   1   4    6.65    0.54
   5   1  -4    5.53    0.55
   5   1  -4    5.88    0.52
  -5   1   4    5.80    0.55
   4  -1  -4    3.30    0.31
  -4  -1   4    3.49    0.31
   4  -1  -4    3.20    0.29
  -4   1   4    2.85    0.28
   4   1  -4    2.93    0.28
   4   1  -4    3.09    0.28
   4   1  -4    2.51    0.31
  -4   1   4    2.59    0.31
  -3  -1   4  245.63   19.89
   3  -1  -4  238.47   19.89
   3  -1  -4  235.14   19.88
   3   1  -4  244.43   19.88
  -3   1   4  241.85   19.88
   3   1  -4  243.86   19.88
  -3   1   4  231.99   19.89
   3   1  -4  239.15   19.89
   2  -1  -4    9.38    0.77
   2  -1  -4    9.57    0.75
  -2  -1   4    8.58    0.76
  -2  -1   4    8.98    0.77
   2   1  -4    8.82    0.76
  -2   1   4    8.90    0.75
   2   1  -4    8.51    0.77
  -2   1   4    8.73    0.77
   1   1  -4  779.46   64.53
   0  -1   4   28.75    2.49
   0  -1  -4   30.82    2.48
   0  -1  -4   30.74    2.49
   0  -1  -4   30.02    2.49
   0   1  -4   28.83    2.49
   0   1   4   30.52    2.48
   0   1  -4   30.20    2.49
   0   1  -4   28.40    2.49
   2  -1   4   12.14    1.10
   2  -1   4   12.85    1.10
  -2  -1  -4   13.06    1.09
   2   1   4   13.22    1.09
  -2   1  -4   13.27    1.10
  -2   1  -4   12.97    1.08
   2   1   4   12.69    1.10
  -3  -1  -4   19.68    1.57
   3  -1   4   18.14    1.56
  -3  -1  -4   18.70    1.56
  -3  -1  -4   19.18    1.55
   3  -1   4   16.85    1.56
  -3   1  -4   18.04    1.56
  -3   1  -4   19.89    1.56
   3   1   4   16.45    1.56
   3   1   4   18.71    1.55
   4  -1   4    1.72    0.22
  -4  -1  -4    1.55    0.21
  -4  -1  -4    1.42    0.27
  -4  -1  -4    1.54    0.22
  -4   1  -4    1.46    0.25
   4   1   4    2.14    0.20
  -4   1  -4    1.34    0.22
  -5  -1  -4    0.00    0.15
   5  -1   4    0.14    0.15
   5  -1   4    0.21    0.13
   5   1   4    0.31    0.12
  -5   1  -4    0.28    0.18
  -6  -1  -4   21.63    1.86
   6  -1   4   21.06    1.83
  -6  -1  -4   21.74    1.84
   6  -1   4   21.27    1.84
  -6   1  -4   22.04    1.86
   6   1   4   22.29    1.83
   7  -1   4    0.23    0.19
  -7  -1  -4    0.10    0.22
   7  -1   4    0.04    0.19
  -7  -1  -4    0.11    0.23
  -7   1  -4    0.16    0.23
   8  -1   4    0.33    0.25
  -8  -1  -4    0.80    0.30
   8  -1   4    0.86    0.26
  -8   1  -4    1.03    0.32
   8   1   4    0.73    0.20
   9  -1   4    1.22    0.32
  -9  -1  -4    1.34    0.32
   9  -1   4    1.42    0.31
  -9   1  -4    1.74    0.45
   9   1   4    1.32    0.26
  10  -1   4    4.66    0.51
 -10  -1  -4    3.40    0.53
 -10   1  -4    4.35    0.57
  11  -1   4    4.73    0.55
 -11  -1  -4    4.24    0.59
 -11   1  -4    3.36    0.58
 -12  -1  -4    0.11    0.44
 -12   1  -4   -0.58    0.44
 -13  -1  -4    4.37    0.73
 -13   1  -4    5.59    0.76
 -14  -1  -4    0.07    0.50
 -14   1  -4    0.56    0.61
  15  -2  -4   -0.10    0.78
 -15  -2   4   -0.38    0.57
 -15   2   4    0.53    0.59
  15   2  -4    0.12    0.69
  14  -2  -4    4.17    0.71
 -14  -2   4    4.19    0.66
 -14   2   4    3.10    0.63
  14   2  -4    2.20    0.71
  13  -2  -4    0.22    0.50
 -13  -2   4    0.08    0.41
  13  -2  -4    0.14    0.42
 -13   2   4   -0.71    0.41
  13   2  -4   -0.04    0.48
 -12  -2   4    1.99    0.45
  12  -2  -4    2.41    0.53
  12   2  -4    1.71    0.48
 -12   2   4    3.23    0.48
  11  -2  -4   11.61    1.01
 -11  -2   4   11.02    1.04
 -11   2   4    9.71    1.00
  11   2  -4    9.27    1.04
  10  -2  -4   -0.37    0.30
 -10  -2   4   -0.16    0.32
 -10   2   4    0.32    0.29
  10   2  -4    0.36    0.36
   9  -2  -4    7.35    0.71
  -9  -2   4    7.34    0.73
   9   2  -4    6.25    0.74
  -9   2   4    7.14    0.69
   8  -2  -4   13.79    1.10
  -8  -2   4   11.58    1.10
  -8   2   4   11.81    1.08
   8   2  -4   11.97    1.13
   8   2  -4   12.00    1.02
   7  -2  -4   12.98    1.15
  -7  -2   4   11.73    1.14
   7   2  -4   12.70    1.08
  -7   2   4   13.58    1.13
   7   2  -4   13.19    1.08
   7   2  -4   12.87    1.16
  -6  -2   4  136.29   11.22
   6  -2  -4  134.19   11.22
   6  -2  -4  133.19   11.21
  -6   2   4  140.51   11.21
   6   2  -4  133.61   11.19
   6   2  -4  137.83   11.24
   6   2  -4  131.01   11.19
   5  -2  -4  325.33   26.98
  -5  -2   4  332.67   26.98
   5  -2  -4  328.02   26.98
  -5   2   4  328.91   26.97
   5   2  -4  313.08   26.96
   5   2  -4  329.75   26.96
   5   2  -4  321.84   26.99
  -4  -2   4  998.18   81.66
  -4  -2   4 1000.00   81.69
   4  -2  -4  991.49   81.69
   4   2  -4  956.40   81.69
  -3  -2   4    6.67    0.60
  -3  -2   4    6.98    0.62
   3  -2  -4    7.28    0.63
   3  -2  -4    6.97    0.60
   3   2  -4    7.13    0.60
  -3   2   4    6.34    0.60
   3   2  -4    6.76    0.64
   3   2  -4    8.53    0.64
  -3   2   4    7.52    0.64
  -2  -2   4  135.07   11.17
   2  -2  -4  136.18   11.18
  -2  -2   4  134.27   11.17
  -2   2   4  135.88   11.16
   2   2  -4  135.48   11.18
  -2   2   4  131.10   11.17
   2   2  -4  139.65   11.18
   2   2  -4  130.27   11.16
   1  -2  -4   23.37    1.90
   1  -2  -4   23.25    1.88
  -1  -2   4   22.13    1.89
  -1  -2   4   20.56    1.90
  -1   2   4   23.36    1.88
   1   2  -4   22.38    1.89
   1   2  -4   23.12    1.90
   1   2  -4   22.34    1.89
   0  -2   4   98.16    7.78
   0  -2   4   93.18    7.77
   0  -2  -4   94.94    7.77
   0  -2  -4   92.65    7.76
   0   2  -4   93.31    7.77
   0   2  -4   93.26    7.77
   0   2  -4   93.45    7.76
   0   2   4   91.04    7.77
   0   2   4   93.11    7.76
  -1  -2  -4    1.62    0.18
  -1  -2  -4    1.45    0.19
   1  -2   4    1.63    0.19
  -1  -2  -4    1.66    0.19
  -1   2  -4    1.72    0.21
   1   2   4    1.48    0.18
  -1   2  -4    1.69    0.20
  -1   2  -4    1.91    0.21
  -2  -2  -4    5.84    0.56
  -2  -2  -4    6.71    0.55
  -2  -2  -4    6.82    0.54
   2  -2   4    5.83    0.56
   2  -2   4    5.98    0.57
  -2   2  -4    5.43    0.57
  -2   2  -4    6.00    0.58
  -3  -2  -4   48.88    4.04
  -3  -2  -4   47.87    4.07
  -3  -2  -4   47.90    4.04
   3  -2   4   48.39    4.06
  -3   2  -4   49.32    4.06
   3   2   4   49.27    4.06
  -4  -2  -4    9.87    0.87
   4  -2   4   10.01    0.90
   4  -2   4   10.06    0.86
  -4  -2  -4   10.73    0.90
   4   2   4   10.07    0.87
  -4   2  -4   10.61    0.91
   5  -2   4    4.80    0.48
  -5  -2  -4    4.61    0.47
  -5  -2  -4    4.64    0.44
   5  -2   4    4.62    0.43
   5   2   4    4.57    0.43
  -5   2  -4    4.67    0.48
  -6  -2  -4    2.56    0.37
   6  -2   4    3.42    0.38
   6  -2   4    3.23    0.32
  -6  -2  -4    2.93    0.32
  -6   2  -4    2.78    0.37
   6   2   4    2.88    0.30
   7  -2   4    7.73    0.72
   7  -2   4    7.15    0.69
  -7  -2  -4    6.45    0.72
   7   2   4    7.70    0.67
  -7   2  -4    8.11    0.75
  -8  -2  -4    0.50    0.28
   8  -2   4   -0.14    0.23
   8  -2   4   -0.07    0.23
   8   2   4   -0.09    0.16
  -8   2  -4    0.00    0.29
  -9  -2  -4    0.26    0.33
   9  -2   4    0.01    0.28
   9  -2   4    0.47    0.29
  -9   2  -4    0.70    0.34
 -10  -2  -4   -0.28    0.32
  10  -2   4   -0.14    0.31
 -10   2  -4    0.53    0.39
 -11  -2  -4    0.23    0.40
  11  -2   4    0.33    0.38
 -11   2  -4   -0.13    0.44
  12  -2   4    0.09    0.42
 -12  -2  -4    0.27    0.46
 -12   2  -4    0.33    0.50
 -13  -2  -4    1.87    0.60
 -13   2  -4    2.82    0.64
 -14  -2  -4    0.54    0.59
 -14   2  -4   -0.23    0.61
 -15  -3   4    1.25    0.67
 -15   3   4    1.01    0.66
 -14  -3   4    2.69    1.05
  14   3  -4    0.97    0.65
 -14   3   4    1.09    0.56
 -13  -3   4    0.68    0.51
  13  -3  -4    0.22    0.54
  13  -3  -4    0.56    0.47
  13   3  -4    0.28    0.56
 -13   3   4    0.16    0.46
  12  -3  -4    1.32    0.45
 -12  -3   4    0.25    0.42
  12   3  -4    0.77    0.51
 -12   3   4    0.68    0.41
  11  -3  -4    6.46    0.73
 -11  -3   4    5.81    0.73
 -11   3   4    5.89    0.70
  11   3  -4    7.40    0.81
  10  -3  -4   19.99    1.78
 -10  -3   4   19.24    1.78
 -10   3   4   20.50    1.77
  10   3  -4   20.06    1.82
   9  -3  -4   15.32    1.35
  -9  -3   4   11.65    1.41
   9   3  -4   16.35    1.46
  -9   3   4   15.26    1.33
  -8  -3   4    2.35    0.36
   8  -3  -4    2.35    0.37
  -8   3   4    2.21    0.31
   8   3  -4    1.20    0.34
  -7  -3   4    8.68    0.87
   7  -3  -4    9.16    0.88
  -7   3   4    9.48    0.86
   7   3  -4   10.04    0.91
   6  -3  -4   49.22    4.01
   6  -3  -4   44.97    3.99
  -6  -3   4   47.69    4.01
  -6   3   4   48.40    3.99
   6   3  -4   48.87    4.02
   5  -3  -4   20.72    1.70
  -5  -3   4   18.57    1.70
   5  -3  -4   20.04    1.68
   5   3  -4   18.93    1.70
  -5   3   4   20.40    1.68
   5   3  -4   19.27    1.65
   5   3  -4   20.47    1.65
   4  -3  -4   18.44    1.53
   4  -3  -4   19.23    1.50
  -4  -3   4   18.06    1.52
  -4  -3   4   16.99    1.48
   4   3  -4   16.83    1.49
   4   3  -4   17.83    1.53
  -4   3   4   17.89    1.50
  -3  -3   4  164.77   13.58
  -3  -3   4  165.07   13.60
   3  -3  -4  166.99   13.60
  -3   3   4  164.21   13.58
   3   3  -4  160.66   13.58
  -3   3   4  162.34   13.58
   3   3  -4  163.64   13.60
  -2  -3   4  108.93    8.78
  -2  -3   4  102.88    8.79
   2  -3  -4  108.37    8.79
  -2  -3   4  107.42    8.79
  -2   3   4  105.07    8.77
  -2   3   4  105.51    8.77
   2   3  -4  105.24    8.79
   2   3  -4  103.15    8.78
   1  -3  -4   52.44    4.34
   1  -3  -4   57.02    4.41
  -1  -3   4   53.06    4.35
  -1  -3   4   51.09    4.36
  -1  -3   4   53.09    4.36
  -1   3   4   51.30    4.35
   1   3  -4   51.86    4.36
  -1   3   4   50.41    4.36
   0  -3   4  219.34   18.48
   0  -3  -4  225.60   18.48
   0  -3   4  219.95   18.49
   0  -3   4  223.88   18.49
   0  -3  -4  228.69   18.48
   0   3  -4  216.82   18.48
   0   3   4  222.99   18.48
   0   3   4  226.73   18.48
  -1  -3  -4  147.34   12.25
   1  -3   4  144.80   12.24
  -1  -3  -4  150.94   12.25
   1  -3   4  148.66   12.26
   1   3   4  142.85   12.25
  -1   3  -4  152.25   12.26
   2  -3   4   95.72    8.06
  -2  -3  -4  100.85    8.08
  -2  -3  -4   95.94    8.08
  -2  -3  -4   97.73    8.08
   2  -3   4   97.33    8.09
  -2   3  -4   97.17    8.09
   2   3   4   96.41    8.08
  -3  -3  -4    0.48    0.17
   3  -3   4    0.20    0.18
  -3  -3  -4    0.75    0.13
  -3  -3  -4    0.97    0.15
  -3   3  -4    0.71    0.19
  -4  -3  -4   12.82    1.05
   4  -3   4   11.45    1.06
  -4  -3  -4   11.55    1.02
  -4  -3  -4   12.18    1.02
  -4   3  -4   11.57    1.05
   5  -3   4   23.44    2.02
  -5  -3  -4   23.52    2.06
  -5  -3  -4   23.81    2.02
   5  -3   4   24.67    2.06
  -5  -3  -4   24.23    2.02
  -5   3  -4   25.87    2.07
   6  -3   4    1.00    0.18
  -6  -3  -4    0.81    0.15
  -6  -3  -4    0.87    0.27
   6  -3   4    0.47    0.23
  -6   3  -4    1.09    0.27
  -7  -3  -4    0.08    0.13
  -7  -3  -4    0.17    0.27
   7  -3   4    0.21    0.19
   7  -3   4    0.46    0.26
  -7   3  -4   -0.11    0.26
   8  -3   4    1.90    0.36
  -8   3  -4    1.73    0.38
  -9  -3  -4    5.72    0.68
   9  -3   4    6.33    0.68
  -9   3  -4    5.77    0.66
  10  -3   4    1.70    0.41
 -10  -3  -4    0.93    0.38
 -10   3  -4    0.73    0.43
  11  -3   4   13.15    1.29
 -11  -3  -4   13.49    1.33
 -11   3  -4   14.00    1.33
 -12  -3  -4    7.98    0.90
  12  -3   4    7.47    0.87
 -12   3  -4    6.84    0.91
 -13  -3  -4    2.50    0.59
  13  -3   4    1.61    0.59
 -13   3  -4    2.34    0.62
 -14  -3  -4    0.58    0.66
 -14   3  -4    1.20    0.69
  14  -4  -4    1.09    0.61
 -14  -4   4    0.86    0.63
  13  -4  -4    6.76    0.84
 -13  -4   4    5.92    0.82
 -13   4   4    6.95    0.83
 -12  -4   4    0.15    0.44
  12  -4  -4    0.28    0.48
 -12   4   4    0.32    0.44
 -11  -4   4   -0.19    0.38
  11  -4  -4   -0.09    0.42
  11   4  -4   -0.16    0.48
 -11   4   4   -0.22    0.41
  10  -4  -4   -0.01    0.39
 -10  -4   4    0.90    0.39
  10   4  -4    0.92    0.42
 -10   4   4    0.58    0.34
   9  -4  -4   -0.33    0.34
  -9  -4   4    0.19    0.30
   9   4  -4    0.35    0.40
  -9   4   4   -0.12    0.28
   8  -4  -4    1.52    0.36
  -8   4   4    2.29    0.33
  -7  -4   4   -0.07    0.27
   7  -4  -4   -0.45    0.28
   7   4  -4   -0.10    0.29
  -7   4   4   -0.06    0.20
   6  -4  -4   39.18    3.24
  -6  -4   4   38.98    3.23
  -6   4   4   37.40    3.21
   6   4  -4   37.48    3.25
   5  -4  -4    2.69    0.38
  -5  -4   4    2.82    0.35
  -5  -4   4    2.76    0.26
   5   4  -4    2.51    0.38
  -5   4   4    2.81    0.33
  -5   4   4    3.35    0.34
   5   4  -4    2.62    0.27
  -4  -4   4    0.44    0.21
  -4  -4   4    0.50    0.13
   4  -4  -4    0.69    0.24
  -4   4   4    0.67    0.15
  -4   4   4    0.54    0.19
   4   4  -4    0.38    0.15
  -3  -4   4    2.11    0.25
  -3  -4   4    2.21    0.30
   3  -4  -4    2.31    0.32
  -3   4   4    2.34    0.30
  -3   4   4    2.63    0.26
  -2  -4   4    1.06    0.18
  -2  -4   4    1.43    0.23
   2  -4  -4    0.67    0.20
  -2   4   4    0.94    0.16
   2   4  -4    0.97    0.21
   1  -4  -4    0.41    0.17
  -1  -4   4    0.52    0.21
   1  -4  -4    0.49    0.14
  -1  -4   4    1.00    0.17
  -1  -4   4    0.60    0.18
  -1   4   4    0.44    0.17
   0  -4  -4    0.18    0.14
   0  -4   4    0.77    0.18
   0  -4  -4    0.44    0.17
   0  -4   4    0.14    0.15
   0   4   4    0.72    0.18
  -1  -4  -4    3.80    0.38
  -1  -4  -4    3.68    0.37
   1  -4   4    3.33    0.36
   1  -4   4    3.82    0.39
  -1   4  -4    3.11    0.37
  -2  -4  -4    9.97    0.85
   2  -4   4   10.30    0.87
  -2  -4  -4   10.26    0.84
   2  -4   4    9.32    0.83
   2   4   4    8.94    0.85
  -2   4  -4    8.78    0.86
  -3  -4  -4   12.92    1.01
  -3  -4  -4   12.26    1.02
  -3  -4  -4   10.53    1.03
   3  -4   4   10.59    1.05
  -3   4  -4   11.32    1.03
   4  -4   4    1.33    0.28
  -4  -4  -4    1.31    0.20
  -4  -4  -4    1.73    0.27
  -4   4  -4    1.33    0.26
  -5  -4  -4   82.52    6.84
   5  -4   4   79.91    6.88
  -5  -4  -4   85.61    6.87
  -5   4  -4   81.25    6.87
  -6  -4  -4    1.41    0.20
   6  -4   4    0.87    0.31
  -6  -4  -4    1.56    0.31
  -6   4  -4    0.76    0.29
  -7  -4  -4   23.47    1.90
   7  -4   4   21.51    1.94
  -7   4  -4   20.10    1.90
  -8  -4  -4   16.56    1.43
   8  -4   4   14.99    1.42
  -8   4  -4   15.02    1.42
  -9  -4  -4    0.32    0.37
   9  -4   4    0.13    0.36
  -9   4  -4    0.13    0.36
 -10  -4  -4    0.50    0.38
  10  -4   4    1.36    0.43
 -10   4  -4    0.15    0.42
  11  -4   4   -0.24    0.45
 -11  -4  -4   -0.01    0.45
 -11   4  -4    0.13    0.49
 -12  -4  -4    0.10    0.50
  12  -4   4    0.36    0.51
 -12   4  -4    0.57    0.57
 -13  -4  -4   -0.09    0.60
  13  -4   4    0.29    0.60
 -13   4  -4   -0.66    0.60
  14  -5  -4    1.01    0.65
 -14  -5   4    0.07    0.68
 -13  -5   4    0.20    0.60
  13  -5  -4    0.35    0.59
 -12  -5   4    1.97    0.59
  12  -5  -4    2.30    0.60
 -11  -5   4    1.24    0.47
  11  -5  -4    1.76    0.52
 -11   5   4    2.35    0.53
  10  -5  -4    3.26    0.56
 -10  -5   4    3.27    0.53
 -10   5   4    3.45    0.52
  -9  -5   4    1.45    0.39
   9  -5  -4    1.10    0.41
  -9   5   4    1.98    0.38
   8  -5  -4    8.64    0.86
  -8  -5   4    7.31    0.82
  -8   5   4    7.60    0.77
  -7  -5   4    0.61    0.31
   7  -5  -4   -0.37    0.30
  -7   5   4    0.44    0.25
   6  -5  -4    3.57    0.47
  -6  -5   4    2.85    0.41
  -6   5   4    2.66    0.36
   5  -5  -4    6.88    0.66
  -5  -5   4    6.28    0.54
  -5  -5   4    4.98    0.60
  -5   5   4    5.56    0.57
  -4  -5   4    2.64    0.34
   4  -5  -4    2.86    0.38
  -4  -5   4    1.75    0.24
  -4   5   4    1.61    0.27
  -3  -5   4    0.38    0.24
   3  -5  -4    0.05    0.25
  -3  -5   4    0.03    0.16
  -3   5   4    0.16    0.15
   2  -5  -4    0.44    0.25
  -2  -5   4    0.21    0.19
  -2  -5   4    0.34    0.19
  -2   5   4    0.63    0.17
  -1  -5   4   12.65    1.07
   1  -5  -4   11.57    1.05
  -1  -5   4   11.67    1.06
   1  -5  -4   12.51    1.08
   0  -5   4   29.10    2.43
   0  -5  -4   27.83    2.40
   0  -5   4   30.87    2.42
   0  -5   4   28.03    2.42
   0  -5  -4   27.03    2.41
  -1  -5  -4    8.06    0.72
   1  -5   4    6.05    0.71
  -1  -5  -4    7.77    0.71
   1  -5   4    9.10    0.73
  -1   5  -4    7.57    0.74
   2  -5   4    1.01    0.26
  -2  -5  -4    0.84    0.21
  -2  -5  -4    0.94    0.23
  -2   5  -4    0.70    0.24
  -3  -5  -4    2.10    0.32
  -3  -5  -4    2.53    0.29
   3  -5   4    1.72    0.32
  -3   5  -4    2.09    0.31
  -4  -5  -4    6.84    0.62
   4  -5   4    7.26    0.69
  -4  -5  -4    5.27    0.65
  -4   5  -4    6.96    0.67
   5  -5   4    0.67    0.28
  -5  -5  -4   -0.06    0.26
  -5  -5  -4    0.00    0.18
  -5   5  -4    0.09    0.24
  -6  -5  -4    0.11    0.31
   6  -5   4   -0.36    0.30
  -6   5  -4    0.02    0.30
   7  -5   4   -0.56    0.33
  -7  -5  -4   -0.24    0.33
  -7   5  -4    0.35    0.32
  -8  -5  -4    4.85    0.59
   8  -5   4    4.12    0.57
  -8   5  -4    4.08    0.57
   9  -5   4    0.54    0.42
  -9  -5  -4    0.14    0.42
  -9   5  -4    0.20    0.41
  10  -5   4    2.82    0.54
 -10  -5  -4    1.90    0.54
 -10   5  -4    1.82    0.53
 -11  -5  -4    4.26    0.74
  11  -5   4    5.38    0.72
 -11   5  -4    4.49    0.73
 -12  -5  -4    1.68    0.61
 -12   5  -4    0.67    0.67
  13  -5   4    2.02    0.70
 -13  -5  -4    1.49    0.69
 -13   5  -4    1.23    0.72
 -13  -6   4    1.10    0.71
  13  -6  -4    1.44    0.69
  12  -6  -4    1.33    0.70
 -12  -6   4    2.49    0.68
  11  -6  -4   10.74    1.12
 -11  -6   4    9.35    1.08
  10  -6  -4    0.36    0.51
 -10  -6   4   -0.10    0.48
   9  -6  -4    6.15    0.80
  -9  -6   4    6.36    0.76
  -8  -6   4    2.54    0.50
   8  -6  -4    2.39    0.52
  -8   6   4    2.09    0.43
   7  -6  -4   10.88    1.08
  -7  -6   4   10.97    1.05
  -7   6   4   10.28    1.00
  -6  -6   4   11.17    1.11
   6  -6  -4   13.28    1.15
  -6   6   4   10.90    1.05
   5  -6  -4  511.37   42.45
  -5  -6   4  510.17   42.45
  -5   6   4  514.60   42.43
  -4  -6   4   21.38    1.95
   4  -6  -4   23.07    1.94
  -4  -6   4   21.96    1.87
  -4   6   4   21.62    1.88
   3  -6  -4  216.40   18.04
  -3  -6   4  222.48   18.04
  -3  -6   4  213.01   18.01
  -3   6   4  217.11   18.01
   2  -6  -4   17.58    1.51
  -2  -6   4   16.21    1.50
  -2  -6   4   16.28    1.48
  -2   6   4   17.96    1.48
   1  -6  -4    8.52    0.81
  -1  -6   4    8.54    0.81
  -1  -6   4    9.27    0.80
   1  -6  -4    7.44    0.77
   0  -6   4    0.26    0.26
   0  -6   4    0.45    0.25
   0  -6  -4    0.38    0.26
   0  -6  -4   -0.04    0.20
  -1  -6  -4    0.59    0.25
   1  -6   4    1.06    0.29
  -1  -6  -4    0.62    0.26
  -1   6  -4    0.50    0.29
  -2  -6  -4   -0.02    0.24
   2  -6   4   -0.25    0.26
  -2  -6  -4    0.05    0.24
  -2   6  -4    0.18    0.27
  -3  -6  -4   17.39    1.50
  -3  -6  -4   17.87    1.48
   3  -6   4   16.60    1.50
  -3   6  -4   15.50    1.51
   4  -6   4    7.74    0.74
  -4  -6  -4    5.67    0.69
  -4  -6  -4    7.05    0.65
  -4   6  -4    6.28    0.69
  -5  -6  -4    0.30    0.37
   5  -6   4    0.86    0.37
  -5   6  -4    1.36    0.35
   6  -6   4    1.39    0.41
  -6  -6  -4    1.31    0.39
  -6   6  -4    1.36    0.39
  -7  -6  -4    6.48    0.72
   7  -6   4    7.39    0.76
  -7   6  -4    4.72    0.69
  -8  -6  -4    6.06    0.71
   8  -6   4    4.87    0.69
  -8   6  -4    5.97    0.72
   9  -6   4    0.17    0.41
  -9  -6  -4   -0.05    0.47
  -9   6  -4   -0.66    0.45
  10  -6   4    1.99    0.58
 -10  -6  -4    0.79    0.53
 -10   6  -4   -1.25    0.51
 -11  -6  -4    0.49    0.59
  11  -6   4   -0.46    0.58
 -11   6  -4   -0.41    0.57
 -12  -6  -4    1.25    0.69
  12  -6   4    1.51    0.68
 -12   6  -4    0.75    0.68
 -12  -7   4    0.12    0.64
  12  -7  -4    0.84    0.72
 -11  -7   4    0.84    0.66
  11  -7  -4    1.21    0.68
  10  -7  -4   15.07    1.80
   9  -7  -4    0.05    0.46
  -9  -7   4   -0.13    0.48
   8  -7  -4    9.87    1.12
  -8  -7   4   11.71    1.13
   7  -7  -4    0.19    0.47
  -7  -7   4    0.33    0.39
  -6  -7   4    5.42    0.66
   6  -7  -4    5.55    0.68
   5  -7  -4   -0.06    0.41
  -5  -7   4    0.18    0.35
  -5   7   4    0.42    0.30
  -4  -7   4    4.73    0.62
   4  -7  -4    6.59    0.70
  -4   7   4    5.24    0.58
  -3  -7   4    1.46    0.31
   3  -7  -4    0.71    0.37
  -3  -7   4    1.18    0.34
  -3   7   4    0.83    0.29
  -2  -7   4   18.40    1.64
  -2  -7   4   18.12    1.62
   2  -7  -4   16.28    1.67
  -2   7   4   20.07    1.62
   1  -7  -4    2.90    0.45
  -1  -7   4    3.80    0.47
   1  -7  -4    2.39    0.41
  -1  -7   4    2.87    0.42
   0  -7  -4   -0.07    0.30
   0  -7   4    0.13    0.29
   0  -7  -4    0.32    0.26
   0  -7   4    0.55    0.30
   1  -7   4    0.88    0.37
  -1  -7  -4    0.63    0.29
  -1  -7  -4    0.58    0.32
  -1   7  -4    0.74    0.35
  -2  -7  -4    7.22    0.76
   2  -7   4    7.64    0.79
  -2  -7  -4    7.36    0.76
  -2   7  -4    8.26    0.81
   3  -7   4    0.71    0.36
  -3  -7  -4    0.82    0.33
  -3  -7  -4    0.18    0.30
  -3   7  -4    0.56    0.34
   4  -7   4    4.10    0.57
  -4  -7  -4    4.13    0.52
  -4   7  -4    2.77    0.50
   5  -7   4   -0.35    0.40
  -5  -7  -4    0.04    0.38
  -5   7  -4    0.01    0.37
  -6  -7  -4    0.51    0.41
   6  -7   4    1.26    0.42
  -6   7  -4    0.93    0.42
   7  -7   4   -0.28    0.43
  -7  -7  -4    0.08    0.45
  -7   7  -4    0.31    0.45
   8  -7   4    4.07    0.66
  -8  -7  -4    3.82    0.65
  -8   7  -4    2.70    0.62
  -9  -7  -4    0.25    0.54
   9  -7   4    1.42    0.90
  -9   7  -4    0.91    0.54
 -10  -7  -4   -0.12    0.59
  10  -7   4   -0.37    0.60
 -10   7  -4   -0.54    0.59
 -11   7  -4    1.77    0.71
  10  -8  -4   -0.15    0.67
 -10  -8   4    0.05    0.65
  -9  -8   4    0.46    0.59
   9  -8  -4    0.93    0.63
  -8  -8   4    1.10    0.56
  -7  -8   4    0.69    0.52
   7  -8  -4    0.08    0.51
  -6  -8   4    2.28    0.50
   6  -8  -4    2.54    0.55
   5  -8  -4    0.44    0.49
  -5  -8   4   -0.48    0.41
   4  -8  -4    0.23    0.45
  -4  -8   4    0.02    0.36
  -3  -8   4    0.13    0.36
   3  -8  -4   -0.25    0.40
   2  -8  -4    0.11    0.42
  -2  -8   4    0.08    0.35
  -2  -8   4    0.11    0.34
  -2   8   4   -0.15    0.35
  -1  -8   4    1.23    0.40
   1  -8  -4    0.85    0.41
  -1   8   4    0.85    0.38
   0  -8  -4    1.07    0.39
   0  -8  -4    0.29    0.33
   0  -8   4    1.42    0.40
   0   8  -4    0.65    0.43
   1  -8   4    3.65    0.58
  -1  -8  -4    4.62    0.63
  -1   8  -4    4.96    0.63
   2  -8   4    0.02    0.40
  -2  -8  -4   -0.04    0.35
  -2   8  -4    0.22    0.41
  -3  -8  -4    0.68    0.39
   3  -8   4    0.13    0.41
  -3   8  -4    0.10    0.41
  -4  -8  -4    0.77    0.43
   4  -8   4    1.29    0.46
  -4   8  -4    0.72    0.45
   5  -8   4    0.25    0.49
  -5  -8  -4   -0.11    0.44
  -5   8  -4   -0.12    0.46
  -6  -8  -4    8.88    0.95
   6  -8   4    7.71    0.95
  -6   8  -4    8.12    0.93
  -7  -8  -4    0.55    0.54
  -7   8  -4    0.18    0.54
   8  -8   4    0.32    0.56
  -8  -8  -4    0.44    0.60
  -8   8  -4    0.06    0.57
  -9  -8  -4   -0.01    0.62
   9  -8   4    0.16    0.62
  -9   8  -4    0.09    0.63
  -8  -9   4    1.88    0.67
   8  -9  -4    1.27    0.70
  -7  -9   4    0.03    0.59
   7  -9  -4    0.12    0.60
  -6  -9   4    0.51    0.60
   6  -9  -4    0.57    0.61
   5  -9  -4    0.28    0.54
  -5  -9   4    0.66    0.48
   4  -9  -4    0.40    0.52
  -4  -9   4   -0.05    0.46
  -3  -9   4    0.29    0.47
   3  -9  -4    0.18    0.48
   2  -9  -4    1.66    0.53
  -2  -9   4    1.06    0.51
   1  -9  -4   -0.27    0.47
  -1  -9   4   -0.32    0.75
   1   9  -4    0.14    0.51
   0  -9  -4   14.21    1.37
   0  -9   4   14.79    1.38
   0   9  -4   13.58    1.39
   1  -9   4    0.20    0.47
  -1   9  -4   -0.29    0.47
   2  -9   4    0.74    0.50
  -2  -9  -4    0.93    0.46
  -2   9  -4    1.03    0.53
  -3  -9  -4   -0.32    0.45
   3  -9   4    0.05    0.49
  -3   9  -4   -0.35    0.48
   4  -9   4   -0.12    0.52
  -4  -9  -4    0.59    0.51
  -4   9  -4    0.64    0.55
  -5  -9  -4   -0.13    0.51
   5  -9   4    0.01    0.62
  -5   9  -4    0.21    0.55
  -6  -9  -4    0.51    0.58
   6  -9   4   -0.35    0.59
  -6   9  -4   -0.23    0.57
   7  -9   4    0.46    0.58
  -7  -9  -4    0.39    0.65
  -7   9  -4    0.19    0.65
   5 -10  -4    9.73    1.18
  -4 -10   4   11.76    1.27
   4 -10  -4   12.02    1.31
   3 -10  -4    3.52    0.81
  -3 -10   4    3.43    0.72
   2 -10  -4    1.44    0.64
   1 -10  -4    3.35    0.67
   1  10  -4    0.83    0.73
   1 -10   4    2.00    0.66
  -2  10  -4    0.20    1.12
   3 -10   4    3.01    0.75
  -3  10  -4    3.13    0.73
  -4  10  -4    0.28    0.67
 -16   0   5    0.14    0.64
  16   0  -5   -0.28    0.75
 -15   0   5   -0.30    0.53
  15   0  -5   -0.55    0.66
  14   0  -5   -0.19    0.57
 -14   0   5    0.05    0.47
 -13   0   5    0.14    0.41
  13   0  -5    0.16    0.50
  12   0  -5   -0.16    0.43
 -12   0   5   -0.39    0.36
 -11   0   5    4.43    0.55
  11   0  -5    3.40    0.47
  11   0  -5    3.48    0.52
  10   0  -5    0.04    0.24
 -10   0   5    0.15    0.28
  10   0  -5    0.75    0.35
  -9   0   5    0.46    0.25
   9   0  -5    0.76    0.23
   8   0  -5    0.07    0.18
  -8   0   5   -0.04    0.36
  -8   0   5   -0.25    0.19
  -7   0   5   93.20    7.63
  -7   0   5   92.25    7.62
   7   0  -5   89.92    7.62
   6   0  -5    0.23    0.14
  -6   0   5   -0.06    0.14
   6   0  -5    0.27    0.19
  -6   0   5    0.06    0.14
  -5   0   5   31.53    2.71
   5   0  -5   34.30    2.71
  -5   0   5   31.75    2.71
   5   0  -5   31.85    2.71
   4   0  -5    0.51    0.11
  -4   0   5    0.00    0.09
   4   0  -5    0.08    0.11
  -4   0   5    0.21    0.10
   3   0  -5  290.15   24.00
   3   0  -5  292.58   24.00
   3   0  -5  287.60   23.99
  -3   0   5  288.64   23.99
   2   0  -5    0.00    0.07
  -2   0   5   -0.02    0.06
   2   0  -5   -0.02    0.08
   2   0  -5    0.11    0.07
   1   0  -5  302.56   24.86
   1   0  -5  298.80   24.86
   1   0  -5  299.08   24.86
  -1   0   5  300.39   24.86
   0   0   5    0.03    0.08
   0   0  -5   -0.03    0.06
   0   0  -5    0.15    0.08
   1   0   5   29.70    2.46
   1   0   5   30.05    2.47
  -1   0  -5   28.68    2.46
  -1   0  -5   29.77    2.47
  -2   0  -5    0.00    0.09
   2   0   5    0.12    0.10
  -2   0  -5    0.01    0.11
  -3   0  -5   31.79    2.68
  -3   0  -5   32.75    2.68
   3   0   5   33.25    2.67
   3   0   5   30.41    2.68
  -3   0  -5   31.60    2.67
  -4   0  -5   -0.03    0.16
  -4   0  -5   -0.11    0.17
   4   0   5    0.27    0.13
  -4   0  -5    0.22    0.15
   5   0   5  135.77   11.05
  -5   0  -5  132.74   11.07
  -5   0  -5  130.98   11.06
   6   0   5   -0.12    0.15
  -6   0  -5   -0.09    0.19
   7   0   5   30.25    2.53
  -7   0  -5   29.69    2.56
   8   0   5    0.17    0.21
  -8   0  -5    0.06    0.28
  -9   0  -5    6.54    0.73
   9   0   5    7.17    0.68
 -10   0  -5   -0.35    0.36
  10   0   5    0.32    0.27
 -11   0  -5    0.83    0.45
 -12   0  -5    0.87    0.49
 -13   0  -5    3.26    0.66
 -14   0  -5   -0.02    0.59
  16  -1  -5    0.61    0.78
 -16  -1   5    0.03    0.62
 -16   1   5    1.18    0.65
  16   1  -5    1.10    0.78
  15  -1  -5    0.38    0.68
 -15  -1   5    0.39    0.57
  15   1  -5    1.38    0.77
 -15   1   5    0.54    0.59
 -14  -1   5   12.32    1.41
  14  -1  -5   17.97    1.52
 -14   1   5   16.61    1.46
  14   1  -5   13.13    1.47
 -13  -1   5    7.05    0.77
  13  -1  -5    7.01    0.85
  13   1  -5    6.48    0.82
 -13   1   5    5.48    0.74
 -12  -1   5    8.71    0.91
  12  -1  -5    8.16    0.93
  12  -1  -5    9.38    0.87
  12   1  -5    7.92    0.95
 -12   1   5    8.43    0.89
  11  -1  -5   41.81    3.55
  11  -1  -5   40.65    3.58
 -11  -1   5   40.09    3.57
 -11   1   5   43.16    3.56
  11   1  -5   44.18    3.60
  10  -1  -5   12.65    1.17
 -10  -1   5   13.06    1.19
  10   1  -5   14.07    1.24
 -10   1   5   11.91    1.18
   9  -1  -5  118.43    9.67
  -9  -1   5  115.49    9.68
   9   1  -5  115.63    9.65
  -9   1   5  119.28    9.68
   9   1  -5  112.24    9.70
  -8  -1   5    0.12    0.21
   8  -1  -5    0.13    0.20
   8   1  -5    0.20    0.15
  -8   1   5   -0.09    0.19
   8   1  -5    0.08    0.22
   7  -1  -5    4.20    0.44
  -7  -1   5    4.64    0.41
  -7  -1   5    4.86    0.46
  -7   1   5    4.28    0.43
   7   1  -5    3.96    0.48
   7   1  -5    3.88    0.40
  -6  -1   5    0.52    0.17
   6  -1  -5    0.27    0.18
   6  -1  -5    0.27    0.17
   6   1  -5    0.51    0.12
   6   1  -5    0.14    0.13
  -6   1   5    0.38    0.14
   5  -1  -5    6.28    0.54
  -5  -1   5    7.04    0.56
   5   1  -5    6.59    0.57
  -5   1   5    5.05    0.55
  -5   1   5    5.97    0.54
   5   1  -5    5.52    0.53
   5   1  -5    6.06    0.53
   4  -1  -5    4.45    0.39
   4  -1  -5    3.98    0.36
  -4  -1   5    3.66    0.38
   4   1  -5    3.94    0.36
   4   1  -5    3.62    0.39
  -4   1   5    4.28    0.39
   4   1  -5    3.63    0.36
  -4   1   5    4.32    0.36
  -3  -1   5   68.63    5.69
   3  -1  -5   69.11    5.68
  -3  -1   5   66.47    5.69
   3  -1  -5   68.40    5.70
  -3   1   5   70.23    5.70
   3   1  -5   70.64    5.69
   3   1  -5   67.19    5.69
  -3   1   5   67.45    5.68
  -2  -1   5   53.07    4.38
  -2  -1   5   53.89    4.38
   2  -1  -5   52.30    4.38
  -2   1   5   52.45    4.38
   2   1  -5   52.59    4.38
   2   1  -5   51.92    4.38
   1  -1  -5  347.51   28.68
  -1  -1   5  348.65   28.69
  -1  -1   5  351.40   28.69
   1  -1  -5  348.13   28.70
   1  -1  -5  345.17   28.70
   1   1  -5  342.22   28.69
   1   1  -5  337.72   28.69
  -1   1   5  350.91   28.68
   0  -1  -5   46.17    3.85
   0  -1   5   48.09    3.85
   0  -1  -5   45.65    3.84
   0  -1  -5   44.72    3.85
   0   1  -5   47.04    3.85
   0   1  -5   46.09    3.85
   0   1  -5   46.59    3.85
   0   1   5   45.76    3.84
  -2  -1  -5    4.46    0.40
   2  -1   5    3.95    0.40
  -2  -1  -5    3.81    0.39
   2  -1   5    4.20    0.41
   2   1   5    4.60    0.40
  -2   1  -5    4.93    0.40
  -2   1  -5    4.69    0.42
  -2   1  -5    3.97    0.37
   2   1   5    4.21    0.40
  -3  -1  -5   58.34    4.75
   3   1   5   55.55    4.75
  -3   1  -5   57.95    4.75
  -3   1  -5   57.72    4.73
   3   1   5   56.85    4.74
  -3   1  -5   55.28    4.75
   4  -1   5    2.08    0.25
  -4  -1  -5    1.81    0.25
  -4  -1  -5    2.64    0.31
  -4  -1  -5    2.02    0.25
   4   1   5    2.33    0.24
  -4   1  -5    1.72    0.26
  -5  -1  -5   67.28    5.49
  -5  -1  -5   64.15    5.47
   5  -1   5   64.84    5.48
  -5   1  -5   66.29    5.49
   5   1   5   66.24    5.47
  -6  -1  -5   13.37    1.18
   6  -1   5   12.49    1.16
  -6  -1  -5   13.09    1.17
  -6   1  -5   14.12    1.18
   7  -1   5   46.34    3.73
  -7  -1  -5   43.22    3.74
  -7   1  -5   44.45    3.74
   7   1   5   43.52    3.71
   8  -1   5    2.38    0.34
  -8  -1  -5    2.72    0.39
   8   1   5    1.85    0.29
  -8   1  -5    2.38    0.40
  -9  -1  -5    0.11    0.34
   9  -1   5   -0.09    0.24
   9   1   5    0.02    0.21
  -9   1  -5   -0.16    0.33
 -10  -1  -5   12.15    1.14
  10  -1   5   12.20    1.11
 -10   1  -5   10.67    1.11
  11  -1   5    2.74    0.48
 -11  -1  -5    4.03    0.57
 -11   1  -5    3.47    0.58
 -12  -1  -5   12.08    1.33
 -12   1  -5   15.58    1.38
 -13  -1  -5   -0.61    0.46
 -13   1  -5    0.32    0.53
 -14  -1  -5    0.55    0.60
 -14   1  -5   -0.10    0.60
  15  -2  -5    2.49    0.77
 -15  -2   5    2.20    0.68
 -15   2   5    2.72    0.65
  15   2  -5    2.03    0.79
 -14  -2   5    3.25    0.66
  14  -2  -5    4.11    0.74
  14   2  -5    3.50    0.70
 -14   2   5    2.91    0.62
 -13  -2   5   -0.05    0.43
  13  -2  -5    0.34    0.49
  13  -2  -5    0.00    0.42
  13   2  -5    0.02    0.51
 -13   2   5    0.40    0.43
 -12  -2   5    3.32    0.56
 -12   2   5    3.36    0.53
  12   2  -5    4.74    0.66
 -11  -2   5   -0.33    0.33
  11  -2  -5   -0.08    0.34
  11   2  -5   -0.08    0.39
 -11   2   5   -0.01    0.31
  10  -2  -5    0.19    0.31
  10   2  -5   -0.28    0.34
 -10   2   5    0.38    0.28
   9  -2  -5    0.87    0.30
  -9  -2   5    0.70    0.29
   9   2  -5    0.10    0.31
  -9   2   5    0.70    0.25
   8  -2  -5    0.16    0.23
  -8  -2   5    0.02    0.24
   8   2  -5    0.13    0.25
  -8   2   5    0.10    0.21
   8   2  -5    0.25    0.11
  -7  -2   5   11.08    1.10
   7  -2  -5   12.51    1.10
  -7   2   5   13.64    1.08
   7   2  -5   11.86    1.04
   7   2  -5   12.42    1.04
   7   2  -5   13.18    1.12
   6  -2  -5    1.49    0.25
   6  -2  -5    2.93    0.31
  -6  -2   5    2.76    0.30
  -6   2   5    1.84    0.24
   6   2  -5    1.82    0.29
   6   2  -5    2.21    0.21
   6   2  -5    1.82    0.21
   5  -2  -5    1.17    0.18
  -5  -2   5    1.31    0.21
   5  -2  -5    1.70    0.25
   5   2  -5    1.25    0.25
   5   2  -5    1.33    0.16
  -5   2   5    1.45    0.18
   5   2  -5    1.47    0.16
   4  -2  -5    3.76    0.42
   4  -2  -5    4.31    0.39
  -4  -2   5    4.42    0.39
  -4  -2   5    3.92    0.41
   4   2  -5    4.75    0.45
   4   2  -5    4.14    0.39
  -4   2   5    4.50    0.39
  -3  -2   5   15.05    1.27
   3  -2  -5   15.61    1.30
   3  -2  -5   14.32    1.26
  -3   2   5   14.86    1.26
   3   2  -5   15.47    1.27
   3   2  -5   16.63    1.30
  -3   2   5   14.52    1.30
   3   2  -5   15.46    1.30
  -2  -2   5   93.32    7.79
   2  -2  -5   95.14    7.80
  -2  -2   5   91.94    7.80
  -2   2   5   95.06    7.78
   2   2  -5   96.65    7.80
   2   2  -5   92.09    7.80
  -2   2   5   96.78    7.78
  -2   2   5   90.12    7.80
   2   2  -5   93.67    7.79
   1  -2  -5    2.03    0.18
  -1  -2   5    1.55    0.22
  -1  -2   5    1.90    0.22
   1  -2  -5    2.11    0.22
   1   2  -5    1.91    0.21
  -1   2   5    1.97    0.18
   1   2  -5    1.77    0.22
   1   2  -5    2.45    0.25
  -1   2   5    1.58    0.22
   0  -2   5    0.25    0.12
   0  -2  -5    0.68    0.10
   0  -2  -5    0.52    0.12
   0   2  -5    0.67    0.16
   0   2  -5    0.47    0.15
   0   2  -5    0.55    0.10
   0   2   5    0.68    0.10
   0   2   5    0.50    0.13
   0   2  -5    0.29    0.13
  -1  -2  -5    0.05    0.09
  -1  -2  -5    0.16    0.13
  -1  -2  -5    0.13    0.10
   1  -2   5    0.11    0.11
  -1   2  -5    0.22    0.14
  -1   2  -5    0.16    0.12
   1   2   5   -0.07    0.10
  -1   2  -5    0.15    0.15
   2  -2   5    6.58    0.54
  -2  -2  -5    5.46    0.53
  -2  -2  -5    5.54    0.52
   2   2   5    5.43    0.54
  -2   2  -5    6.79    0.56
  -3  -2  -5    0.58    0.16
   3  -2   5    0.53    0.16
  -3  -2  -5    0.64    0.14
   3   2   5    0.41    0.18
   3   2   5    0.33    0.12
  -3   2  -5    0.65    0.17
  -4  -2  -5   12.53    1.07
   4  -2   5   12.39    1.07
  -4  -2  -5   12.29    1.05
  -4   2  -5   11.73    1.06
   4   2   5   11.89    1.04
   5  -2   5    0.10    0.18
  -5  -2  -5    0.18    0.17
  -5  -2  -5   -0.01    0.18
  -5   2  -5   -0.16    0.19
   5   2   5   -0.14    0.12
  -6  -2  -5   16.79    1.49
   6  -2   5   17.18    1.49
  -6  -2  -5   17.36    1.47
   6   2   5   17.53    1.45
  -6   2  -5   16.31    1.49
   7  -2   5    3.71    0.43
  -7  -2  -5    3.38    0.45
   7   2   5    3.36    0.35
  -7   2  -5    2.96    0.41
  -8  -2  -5   19.33    1.69
   8  -2   5   18.86    1.68
  -8   2  -5   19.03    1.68
   9  -2   5    0.20    0.30
  -9  -2  -5   -0.19    0.31
  -9   2  -5    0.01    0.35
 -10  -2  -5    1.46    0.41
  10  -2   5    0.46    0.43
 -10   2  -5    0.80    0.40
  11  -2   5    0.89    0.41
 -11  -2  -5    1.98    0.47
 -11   2  -5    0.66    0.45
 -12  -2  -5    0.03    0.47
  12  -2   5    0.37    0.44
 -12   2  -5   -0.45    0.48
 -13  -2  -5   -0.36    0.83
 -13   2  -5   -0.38    0.63
 -14  -2  -5    1.90    0.69
 -14   2  -5    1.42    0.70
 -15  -3   5    4.90    0.86
  15   3  -5    5.53    0.92
  14  -3  -5    0.26    0.62
 -14  -3   5    0.38    0.54
 -14   3   5    0.25    0.53
  13  -3  -5    1.21    0.50
 -13  -3   5    0.38    0.50
  13  -3  -5    1.28    0.55
 -13   3   5    0.13    0.45
  13   3  -5    0.29    0.58
  12  -3  -5    4.16    0.58
 -12  -3   5    3.18    0.58
 -12   3   5    3.04    0.55
  12   3  -5    3.78    0.61
 -11  -3   5    5.10    0.61
  11  -3  -5    4.77    0.62
 -11   3   5    4.96    0.58
  11   3  -5    3.55    0.61
 -10  -3   5   31.24    2.62
  10  -3  -5   30.22    2.61
  10   3  -5   30.58    2.63
 -10   3   5   29.23    2.59
  -9  -3   5    1.12    0.37
   9  -3  -5    1.23    0.34
  -9   3   5    0.64    0.28
   9   3  -5    0.09    0.37
  -8  -3   5    4.06    0.48
   8  -3  -5    5.43    0.53
  -8   3   5    4.12    0.45
   8   3  -5    3.44    0.52
  -7  -3   5   18.31    1.58
   7  -3  -5   16.60    1.59
   7   3  -5   18.48    1.60
  -7   3   5   18.93    1.56
   6  -3  -5   33.70    2.85
  -6  -3   5   34.92    2.88
   6  -3  -5   32.78    2.87
  -6   3   5   34.41    2.85
   6   3  -5   34.38    2.89
   5  -3  -5   23.19    2.02
  -5  -3   5   23.42    2.01
  -5  -3   5   23.79    1.97
   5  -3  -5   22.58    1.99
   5   3  -5   24.04    1.98
   5   3  -5   23.37    2.03
  -5   3   5   24.82    1.99
  -4  -3   5   18.17    1.47
  -4  -3   5   17.48    1.44
   4  -3  -5   16.55    1.48
   4   3  -5   16.58    1.44
  -4   3   5   16.69    1.44
   4   3  -5   17.82    1.48
  -4   3   5   16.91    1.44
  -3  -3   5   11.30    1.00
  -3  -3   5   11.62    0.97
   3  -3  -5   12.71    1.01
   3   3  -5   10.57    0.97
  -3   3   5   11.12    0.96
   3   3  -5   11.29    1.00
  -3   3   5   11.67    0.96
   2  -3  -5    6.92    0.66
  -2  -3   5    6.44    0.65
  -2  -3   5    7.20    0.63
  -2   3   5    7.14    0.62
   2   3  -5    7.63    0.65
  -2   3   5    7.73    0.61
   2   3  -5    6.42    0.65
  -1  -3   5    2.02    0.25
  -1  -3   5    2.11    0.26
   1  -3  -5    2.05    0.21
   1  -3  -5    2.16    0.25
  -1   3   5    1.93    0.21
   1   3  -5    1.92    0.25
   1   3  -5    2.39    0.24
   0  -3   5    9.61    0.85
   0  -3  -5    9.26    0.82
   0  -3   5    8.92    0.84
   0   3   5   10.48    0.85
   0   3  -5    9.58    0.85
   0   3   5    9.69    0.82
   1  -3   5  131.60   10.76
  -1  -3  -5  133.21   10.75
  -1  -3  -5  127.33   10.75
  -1   3  -5  131.78   10.76
   1   3   5  124.22   10.75
  -2  -3  -5   58.87    4.76
   2  -3   5   56.66    4.77
  -2  -3  -5   58.27    4.76
  -2  -3  -5   56.92    4.76
   2   3   5   54.24    4.76
  -2   3  -5   57.74    4.77
  -3  -3  -5    0.03    0.11
   3  -3   5   -0.14    0.15
  -3  -3  -5   -0.22    0.15
  -3  -3  -5    0.12    0.15
  -3   3  -5   -0.15    0.14
  -4  -3  -5    2.01    0.32
   4  -3   5    3.34    0.36
  -4  -3  -5    2.70    0.28
  -4   3  -5    2.50    0.33
   5  -3   5    6.40    0.62
  -5  -3  -5    6.68    0.63
  -5  -3  -5    5.75    0.56
  -5   3  -5    6.37    0.63
  -6  -3  -5    0.03    0.24
  -6  -3  -5   -0.02    0.14
   6  -3   5   -0.02    0.13
   6  -3   5    0.00    0.24
  -6   3  -5    0.28    0.25
   7  -3   5   13.50    1.18
  -7  -3  -5   12.63    1.10
  -7  -3  -5   13.09    1.17
  -7   3  -5   11.92    1.18
  -8  -3  -5    1.97    0.40
   8  -3   5    2.08    0.39
  -8   3  -5    1.95    0.40
   9  -3   5    4.67    0.55
  -9  -3  -5    3.07    0.52
  -9   3  -5    4.49    0.57
 -10  -3  -5    1.92    0.48
  10  -3   5    2.12    0.46
 -10   3  -5    2.05    0.46
  11  -3   5   38.03    3.31
 -11  -3  -5   38.97    3.34
 -11   3  -5   38.25    3.33
 -12  -3  -5    0.91    0.53
  12  -3   5    0.15    0.49
 -12   3  -5    0.85    0.56
 -13  -3  -5   14.45    1.60
  13  -3   5   18.52    1.60
 -13   3  -5   16.09    1.64
 -14  -3  -5    0.32    0.64
 -14   3  -5    1.04    0.74
  14  -4  -5    2.97    0.69
 -14  -4   5    2.39    0.66
  13  -4  -5    5.27    0.76
 -13  -4   5    4.93    0.77
  13   4  -5    5.14    0.87
 -12  -4   5    0.72    0.43
  12  -4  -5    0.15    0.46
 -12   4   5    0.37    0.45
  12   4  -5    0.59    0.55
  11  -4  -5    0.57    0.43
 -11  -4   5    0.80    0.38
 -11   4   5    0.44    0.39
  11   4  -5    1.79    0.52
  10  -4  -5    1.27    0.42
 -10  -4   5    1.37    0.40
  10   4  -5    0.48    0.45
 -10   4   5    0.93    0.34
  -9  -4   5    8.47    0.80
   9  -4  -5    6.54    0.76
  -9   4   5    6.91    0.73
   9   4  -5    8.19    0.83
   8  -4  -5   12.64    1.25
  -8   4   5   14.63    1.23
  -7  -4   5    0.15    0.25
   7  -4  -5    0.72    0.32
  -7   4   5    0.80    0.23
   7   4  -5    0.69    0.33
  -6  -4   5   -0.21    0.24
   6  -4  -5    0.52    0.28
   6   4  -5    0.35    0.25
  -6   4   5    0.17    0.18
   5  -4  -5   37.08    2.96
  -5  -4   5   34.86    2.91
  -5  -4   5   36.45    2.96
  -5   4   5   34.64    2.92
   5   4  -5   33.47    2.93
   5   4  -5   33.44    2.96
  -5   4   5   35.08    2.92
   4  -4  -5   75.98    6.34
  -4  -4   5   78.17    6.31
  -4  -4   5   73.85    6.33
   4   4  -5   73.97    6.31
   4   4  -5   75.40    6.34
  -4   4   5   76.75    6.31
  -4   4   5   77.10    6.34
  -3  -4   5   -0.08    0.18
   3  -4  -5   -0.21    0.19
  -3  -4   5   -0.08    0.13
  -3   4   5    0.04    0.14
  -3   4   5    0.16    0.11
   3   4  -5   -0.06    0.17
   2  -4  -5    0.58    0.20
  -2  -4   5    0.17    0.17
   2   4  -5    0.50    0.20
  -2   4   5    0.34    0.12
  -2   4   5    0.25    0.14
   1  -4  -5   15.71    1.30
  -1  -4   5   15.17    1.32
  -1  -4   5   15.35    1.33
  -1  -4   5   14.55    1.33
   1  -4  -5   16.19    1.33
  -1   4   5   15.11    1.31
   0  -4  -5   11.82    1.02
   0  -4   5   12.25    1.02
   0  -4  -5   11.98    1.00
   0  -4   5   11.91    1.02
   0  -4   5   11.55    1.02
   0   4   5   10.27    1.01
   1  -4   5   15.43    1.34
   1  -4   5   16.08    1.37
  -1  -4  -5   16.06    1.36
   1   4   5   14.70    1.36
  -1   4  -5   16.95    1.37
  -2  -4  -5   10.71    0.91
  -2  -4  -5   10.18    0.92
   2  -4   5   10.24    0.88
   2  -4   5   10.08    0.94
   2   4   5   10.40    0.92
  -2   4  -5   10.40    0.93
   3  -4   5    1.02    0.13
  -3  -4  -5    0.96    0.22
  -3  -4  -5    0.31    0.21
   3  -4   5    1.20    0.25
  -3  -4  -5    0.69    0.19
  -3   4  -5    0.77    0.21
   4  -4   5   31.01    2.45
  -4  -4  -5   28.54    2.41
  -4  -4  -5   28.99    2.44
  -4   4  -5   26.52    2.44
   5  -4   5  203.92   16.48
  -5  -4  -5  196.59   16.47
  -5  -4  -5  193.79   16.44
  -5   4  -5  199.61   16.47
  -6  -4  -5   41.49    3.49
   6  -4   5   42.28    3.55
  -6  -4  -5   42.62    3.54
  -6   4  -5   41.39    3.55
  -7  -4  -5  146.53   12.12
   7  -4   5  144.50   12.12
   8  -4   5   17.85    1.49
  -8  -4  -5   14.60    1.47
  -8   4  -5   15.86    1.48
   9  -4   5   -0.29    0.33
  -9  -4  -5    0.31    0.38
  -9   4  -5    0.14    0.38
  10  -4   5    1.05    0.44
 -10  -4  -5    0.71    0.46
 -10   4  -5    0.72    0.44
  11  -4   5    0.40    0.46
 -11  -4  -5    0.44    0.49
 -11   4  -5   -0.29    0.48
  12  -4   5    1.39    0.58
 -12  -4  -5    1.68    0.89
 -12   4  -5    1.20    0.62
  13  -4   5    6.29    1.18
 -13  -4  -5    5.51    0.85
 -13   4  -5    4.66    0.85
  14  -5  -5   10.84    1.20
 -14  -5   5    9.42    1.21
  13  -5  -5    0.62    0.61
 -13  -5   5    0.11    0.60
  12  -5  -5    1.19    0.58
 -12  -5   5    1.47    0.58
 -11  -5   5    0.23    0.44
  11  -5  -5    0.74    0.50
 -10  -5   5   14.05    1.31
  10  -5  -5   12.97    1.31
   9  -5  -5   -0.40    0.39
  -9  -5   5    0.46    0.38
  -9   5   5    0.18    0.34
   8  -5  -5   -0.34    0.37
  -8  -5   5    0.04    0.34
  -8   5   5    0.39    0.29
  -7  -5   5    6.67    0.69
   7  -5  -5    4.94    0.68
  -7   5   5    6.46    0.62
  -6  -5   5    4.01    0.51
   6  -5  -5    4.51    0.55
  -6   5   5    4.55    0.46
  -5  -5   5   12.01    1.03
  -5  -5   5   10.17    0.95
   5  -5  -5   11.35    1.04
  -5   5   5   11.40    0.98
   4  -5  -5   10.60    0.93
  -4  -5   5    8.99    0.87
  -4  -5   5    9.71    0.92
  -4   5   5   10.38    0.87
  -3  -5   5   -0.11    0.22
  -3  -5   5   -0.03    0.16
   3  -5  -5   -0.08    0.22
   2  -5  -5   31.71    2.64
  -2  -5   5   30.72    2.63
  -2  -5   5   30.15    2.61
  -2   5   5   31.54    2.61
   1  -5  -5    4.66    0.47
  -1  -5   5    3.70    0.49
  -1  -5   5    5.20    0.50
   1  -5  -5    5.64    0.52
  -1   5   5    5.52    0.50
   0  -5  -5    8.80    0.80
   0  -5  -5    8.04    0.77
   0  -5   5    8.72    0.80
   0  -5   5    8.08    0.79
   0  -5   5    8.81    0.80
  -1  -5  -5   76.37    6.39
  -1  -5  -5   77.15    6.40
   1  -5   5   76.30    6.40
  -1   5  -5   77.06    6.41
  -2  -5  -5   20.42    1.77
   2  -5   5   19.18    1.79
  -2  -5  -5   22.51    1.77
  -2   5  -5   20.18    1.79
   3  -5   5    0.87    0.28
  -3  -5  -5    0.02    0.20
  -3  -5  -5    0.44    0.23
  -3   5  -5    0.69    0.23
  -4  -5  -5    7.13    0.64
  -4  -5  -5    6.66    0.68
   4  -5   5    7.61    0.72
  -4   5  -5    5.56    0.67
  -5  -5  -5    7.55    0.78
  -5  -5  -5    7.81    0.73
  -5   5  -5    8.57    0.80
  -6  -5  -5    1.94    0.39
   6  -5   5    1.68    0.39
  -6   5  -5    3.04    0.42
   7  -5   5    8.15    0.87
  -7  -5  -5   10.27    0.91
  -7   5  -5    8.04    0.86
   8  -5   5   10.45    1.10
  -8  -5  -5   10.63    1.10
  -8   5  -5   12.27    1.11
  -9  -5  -5    0.35    0.42
   9  -5   5    0.10    0.42
  -9   5  -5    0.52    0.44
 -10  -5  -5    4.39    0.68
  10  -5   5    3.28    0.60
 -10   5  -5    3.99    0.65
  11  -5   5    0.12    0.50
 -11  -5  -5   -0.32    0.56
 -11   5  -5    0.34    0.55
  12  -5   5   12.82    1.32
 -12  -5  -5   11.71    1.33
 -12   5  -5   13.38    1.36
  13  -6  -5    0.40    0.67
 -13  -6   5    0.66    0.68
  12  -6  -5    0.52    0.69
 -12  -6   5    0.86    0.60
 -11  -6   5    0.95    0.55
  11  -6  -5    0.84    0.58
 -10  -6   5    1.54    0.50
  10  -6  -5    1.45    0.56
  -9  -6   5    0.87    0.45
   9  -6  -5    1.58    0.49
  -8  -6   5    0.07    0.39
   8  -6  -5   -0.58    0.41
   7  -6  -5    4.69    0.65
  -7  -6   5    6.90    0.69
  -7   6   5    4.82    0.70
   6  -6  -5   15.77    1.50
  -6  -6   5   15.26    1.49
  -6   6   5   17.35    1.44
  -5  -6   5    3.05    0.42
   5  -6  -5    1.81    0.45
  -5   6   5    2.32    0.34
  -4  -6   5    0.25    0.35
  -4  -6   5    0.35    0.21
  -4   6   5    0.24    0.22
  -3  -6   5    0.92    0.29
   3  -6  -5    0.10    0.30
  -3  -6   5    0.49    0.23
  -3   6   5    0.27    0.21
  -2  -6   5    7.89    0.85
   2  -6  -5    8.55    0.85
  -2  -6   5    8.62    0.81
  -2   6   5    9.56    0.82
   1  -6  -5    2.48    0.33
  -1  -6   5    2.85    0.40
  -1  -6   5    3.56    0.39
   1  -6  -5    2.12    0.39
   0  -6  -5    0.11    0.26
   0  -6   5    0.02    0.24
   0  -6  -5    0.19    0.21
   0  -6   5   -0.18    0.23
   1  -6   5    0.29    0.26
  -1  -6  -5    0.16    0.24
  -1  -6  -5    0.24    0.25
  -1   6  -5    0.57    0.29
   2  -6   5    5.29    0.58
  -2  -6  -5    4.49    0.54
  -2  -6  -5    5.15    0.55
  -2   6  -5    6.15    0.60
  -3  -6  -5    1.95    0.36
  -3  -6  -5    2.46    0.34
  -3   6  -5    1.97    0.39
   4  -6   5    1.47    0.38
  -4  -6  -5    0.96    0.27
  -4  -6  -5    0.93    0.33
  -4   6  -5    0.97    0.35
   5  -6   5   -0.18    0.34
  -5  -6  -5   -0.28    0.34
  -5   6  -5   -0.05    0.33
  -6  -6  -5    4.05    0.58
   6  -6   5    5.42    0.63
  -6   6  -5    4.21    0.58
  -7  -6  -5    1.51    0.44
   7  -6   5    0.35    0.41
  -7   6  -5    0.28    0.39
   8  -6   5    9.73    1.06
  -8  -6  -5   10.73    1.09
  -8   6  -5   11.22    1.10
  -9  -6  -5   -0.16    0.48
   9  -6   5   -0.20    0.46
  -9   6  -5   -0.11    0.49
 -10  -6  -5    3.65    0.67
  10  -6   5    4.67    0.67
 -10   6  -5    3.05    0.69
 -11  -6  -5    1.38    0.65
  11  -6   5    0.35    0.60
 -11   6  -5    0.33    0.70
  12  -7  -5    0.07    0.66
 -12  -7   5    0.59    0.68
  11  -7  -5    2.53    0.69
 -11  -7   5    0.92    0.62
  10  -7  -5   12.55    1.62
   9  -7  -5   12.15    1.30
  -9  -7   5   13.08    1.29
   8  -7  -5   17.78    1.63
  -8  -7   5   16.17    1.58
  -7  -7   5    6.52    0.76
   7  -7  -5    6.12    0.81
  -6  -7   5    0.18    0.38
   6  -7  -5   -0.42    0.43
   5  -7  -5    0.07    0.37
  -5  -7   5    0.38    0.38
   4  -7  -5    5.14    0.63
  -4  -7   5    5.32    0.62
  -4   7   5    4.32    0.56
  -3  -7   5    3.84    0.54
  -3  -7   5    4.21    0.50
   3  -7  -5    4.09    0.57
  -3   7   5    4.45    0.49
  -2  -7   5    6.36    0.72
   2  -7  -5    7.28    0.75
  -2  -7   5    6.81    0.70
  -2   7   5    6.80    0.68
   1  -7  -5    9.63    0.89
   1  -7  -5    9.47    0.83
  -1  -7   5    7.38    0.85
  -1  -7   5    8.00    0.85
   0  -7  -5   11.37    1.14
   0  -7  -5   10.79    1.11
   0  -7   5   13.42    1.16
   0   7  -5   14.43    1.20
   1  -7   5    3.47    0.55
  -1  -7  -5    2.82    0.45
  -1  -7  -5    5.32    0.50
  -1   7  -5    2.97    0.48
  -2  -7  -5   18.17    1.57
   2  -7   5   17.57    1.59
  -2  -7  -5   16.75    1.56
  -2   7  -5   17.90    1.60
  -3  -7  -5    4.17    0.56
  -3  -7  -5    4.57    0.57
   3  -7   5    4.83    0.59
  -3   7  -5    4.88    0.61
  -4  -7  -5    1.55    0.39
   4  -7   5    0.82    0.38
  -4   7  -5    1.14    0.39
  -5  -7  -5    2.39    0.50
   5  -7   5    3.86    0.57
  -5   7  -5    3.45    0.55
   6  -7   5    0.83    0.44
  -6  -7  -5    0.32    0.43
  -6   7  -5    1.09    0.45
   7  -7   5    0.24    0.46
  -7  -7  -5   -0.06    0.48
  -7   7  -5   -0.52    0.44
  -8  -7  -5   -0.18    0.48
   8  -7   5    0.03    0.49
  -8   7  -5   -0.31    0.50
  -9  -7  -5    0.45    0.55
   9  -7   5    0.61    0.59
  -9   7  -5   -0.37    0.54
  10  -7   5    3.35    0.75
 -10  -7  -5    2.39    0.72
 -10   7  -5    2.95    0.72
  10  -8  -5    0.29    0.63
 -10  -8   5    1.03    0.67
  -9  -8   5    0.38    0.58
   9  -8  -5    0.50    0.60
  -8  -8   5    3.62    1.03
   7  -8  -5   -0.06    0.56
  -7  -8   5   -0.09    0.49
  -6  -8   5    5.31    0.71
   6  -8  -5    4.73    0.74
  -5  -8   5    3.33    0.59
   5  -8  -5    5.03    0.68
  -4  -8   5   -0.03    0.38
   4  -8  -5    0.33    0.48
  -3  -8   5    0.84    0.41
   3  -8  -5    0.63    0.46
   2  -8  -5    2.66    0.51
  -2  -8   5    2.13    0.44
  -2  -8   5    2.27    0.43
   1  -8  -5    3.61    0.57
  -1  -8   5    3.30    0.54
  -1  -8   5    3.31    0.57
  -1   8   5    5.76    0.62
   0  -8  -5    0.33    0.32
   0  -8  -5    0.92    0.39
   0  -8   5   -0.05    0.38
   0   8  -5    0.02    0.39
  -1  -8  -5    0.31    0.34
  -1  -8  -5    0.41    0.44
   1  -8   5    0.62    0.42
  -1   8  -5    0.26    0.44
   2  -8   5    3.10    0.55
  -2  -8  -5    3.61    0.50
  -2   8  -5    2.68    0.52
   3  -8   5    1.91    0.49
  -3  -8  -5    2.53    0.47
  -3   8  -5    2.04    0.49
   4  -8   5    1.23    0.48
  -4  -8  -5    1.32    0.45
  -4   8  -5    1.40    0.50
  -5  -8  -5   48.90    4.15
   5  -8   5   49.38    4.18
  -5   8  -5   47.55    4.17
   6  -8   5    5.55    0.75
  -6  -8  -5    4.64    0.72
  -6   8  -5    4.93    0.75
   7  -8   5   42.69    3.78
  -7  -8  -5   41.76    3.76
  -7   8  -5   45.86    3.77
  -8  -8  -5   -0.20    0.64
   8  -8   5   -0.19    0.58
  -8   8  -5   -0.20    0.64
  -9  -8  -5    1.39    0.69
   9  -8   5    1.50    0.69
  -9   8  -5    1.15    0.66
  -8  -9   5    3.74    0.77
   8  -9  -5    3.77    0.84
  -7  -9   5   -0.09    0.59
   7  -9  -5    1.45    0.68
  -6  -9   5    3.08    0.65
   6  -9  -5    2.79    0.70
  -5  -9   5   -0.57    0.47
   5  -9  -5    0.85    0.61
   4  -9  -5    2.85    0.64
  -4  -9   5    1.83    0.57
   3  -9  -5    0.21    0.51
  -3  -9   5   -0.22    0.43
   2  -9  -5    2.65    0.58
  -2  -9   5    1.70    0.54
   1  -9  -5   -0.11    0.48
  -1  -9   5    0.04    0.48
   1   9  -5    0.07    0.51
   0  -9   5    3.99    0.65
   0  -9  -5    4.77    0.66
   0   9  -5    3.83    0.69
   1  -9   5    1.27    0.52
  -1   9  -5    1.04    0.55
   2  -9   5    1.37    0.56
  -2   9  -5    1.97    0.59
   3  -9   5   -0.43    0.52
  -3   9  -5    0.06    0.53
   4  -9   5    6.76    0.83
  -4  -9  -5    4.50    0.78
  -4   9  -5    4.04    0.77
  -5  -9  -5    0.57    0.57
   5  -9   5    0.50    0.60
  -5   9  -5   -0.40    0.58
  -6  -9  -5    0.33    0.59
   6  -9   5    0.21    0.65
  -6   9  -5    0.64    0.72
  -7   9  -5    0.70    0.67
  -4 -10   5   -0.54    0.58
   4 -10  -5    1.22    0.67
   3 -10  -5    0.92    0.63
  -3 -10   5   -0.55    0.56
   2 -10  -5   -0.23    0.61
   2  10  -5    0.07    0.66
   1 -10  -5    1.01    0.64
   1  10  -5    1.88    0.69
   0  10  -5    0.33    0.64
   1 -10   5    2.30    0.66
  -1  10  -5    0.91    0.66
   2 -10   5   -0.10    0.65
  -2  10  -5    0.30    0.64
   3 -10   5    0.45    0.67
  -3  10  -5    0.75    0.67
 -16   0   6   -0.36    0.60
  16   0  -6    1.05    0.79
  15   0  -6   -0.24    0.67
 -15   0   6    0.44    0.54
  14   0  -6   17.31    1.63
 -14   0   6   15.71    1.55
 -13   0   6   -0.07    0.40
  13   0  -6   -0.52    0.42
  12   0  -6   -0.36    0.42
 -12   0   6    0.00    0.34
  11   0  -6   -0.06    0.27
  11   0  -6   -0.02    0.36
 -11   0   6   -0.22    0.28
  10   0  -6  389.47   32.18
 -10   0   6  390.92   32.20
  10   0  -6  384.43   32.22
   9   0  -6   -0.28    0.21
  -9   0   6   -0.06    0.23
  -8   0   6   35.87    3.01
   8   0  -6   35.57    3.00
  -7   0   6   -0.09    0.17
   7   0  -6    0.04    0.18
  -7   0   6    0.23    0.16
   6   0  -6   32.19    2.95
  -6   0   6   34.83    2.95
   6   0  -6   37.37    2.95
  -6   0   6   36.52    2.96
   5   0  -6   -0.03    0.12
  -5   0   6   -0.01    0.11
  -5   0   6    0.11    0.12
   5   0  -6   -0.26    0.14
   4   0  -6   19.54    1.72
   4   0  -6   21.26    1.73
  -4   0   6   20.75    1.72
  -3   0   6   -0.06    0.08
   3   0  -6    0.31    0.10
   3   0  -6    0.16    0.09
   3   0  -6   -0.09    0.10
   2   0  -6    2.91    0.28
  -2   0   6    2.60    0.26
   2   0  -6    2.92    0.26
  -2   0   6    3.20    0.29
  -1   0   6   -0.16    0.08
   1   0  -6    0.00    0.07
   1   0  -6    0.18    0.07
   1   0  -6    0.23    0.11
   0   0  -6   68.34    5.71
   0   0   6   67.09    5.70
   0   0  -6   70.34    5.70
  -1   0  -6   -0.03    0.12
   1   0   6   -0.03    0.10
   1   0   6    0.14    0.09
  -1   0  -6    0.07    0.09
  -2   0  -6   33.85    2.92
   2   0   6   34.30    2.92
  -2   0  -6   35.74    2.92
   2   0   6   35.77    2.92
  -3   0  -6   -0.19    0.13
   3   0   6    0.10    0.11
   3   0   6   -0.20    0.16
  -3   0  -6    0.23    0.16
  -4   0  -6   48.13    4.12
   4   0   6   50.73    4.11
  -4   0  -6   48.64    4.12
  -5   0  -6   -0.02    0.21
  -5   0  -6   -0.01    0.19
   5   0   6    0.12    0.15
   6   0   6  118.10    9.84
  -6   0  -6  118.73    9.85
   7   0   6   -0.12    0.18
  -7   0  -6    0.14    0.28
  -8   0  -6    1.08    0.36
   8   0   6    2.12    0.30
   9   0   6   -0.05    0.24
  -9   0  -6    0.33    0.34
 -10   0  -6    2.44    0.48
  10   0   6    1.86    0.37
 -11   0  -6   -0.22    0.39
 -12   0  -6   -0.69    0.43
 -14   0  -6    2.74    0.73
 -16  -1   6    0.53    0.63
  16  -1  -6   -0.08    0.78
 -16   1   6    0.71    0.65
  16   1  -6    0.59    0.76
  15  -1  -6    0.53    0.68
 -15  -1   6    1.03    0.58
 -15   1   6    1.47    0.56
 -14  -1   6    6.61    0.79
  14  -1  -6    5.88    0.87
  14   1  -6    5.54    0.84
 -14   1   6    6.41    0.79
 -13  -1   6   14.76    1.34
  13  -1  -6   13.68    1.36
  13   1  -6   13.67    1.39
 -13   1   6   12.69    1.29
  12  -1  -6    0.19    0.43
 -12  -1   6    0.20    0.36
  12  -1  -6    0.05    0.34
 -12   1   6   -0.35    0.34
  12   1  -6    0.24    0.44
 -11  -1   6    2.60    0.45
  11  -1  -6    4.18    0.47
  11   1  -6    2.42    0.50
 -11   1   6    3.47    0.47
 -10  -1   6   18.60    1.56
  10  -1  -6   17.81    1.54
 -10   1   6   16.06    1.54
  -9  -1   6    2.66    0.39
   9  -1  -6    2.80    0.38
  -9   1   6    3.53    0.38
   9   1  -6    2.04    0.40
   9   1  -6    3.03    0.33
  -8  -1   6   10.25    0.98
   8  -1  -6   11.71    0.99
   8   1  -6   10.88    0.95
   8   1  -6   10.54    1.02
  -8   1   6   10.61    0.97
   7  -1  -6   23.28    2.03
  -7  -1   6   24.29    2.03
   7   1  -6   23.69    2.01
  -7   1   6   24.16    2.02
   6  -1  -6   30.13    2.46
   6  -1  -6   28.44    2.45
  -6  -1   6   29.49    2.46
   6   1  -6   28.85    2.44
  -6   1   6   28.95    2.44
   6   1  -6   29.11    2.44
   5  -1  -6    5.28    0.52
  -5  -1   6    5.98    0.52
   5  -1  -6    4.59    0.49
   5   1  -6    5.67    0.50
   5   1  -6    5.91    0.50
   5   1  -6    6.33    0.54
  -5   1   6    5.23    0.49
  -5   1   6    5.44    0.54
   4  -1  -6   63.64    5.17
   4  -1  -6   60.98    5.15
  -4  -1   6   61.36    5.17
   4   1  -6   61.98    5.16
  -4   1   6   61.70    5.15
   4   1  -6   64.85    5.16
  -4   1   6   61.32    5.17
   4   1  -6   61.01    5.17
   3  -1  -6    0.06    0.06
   3  -1  -6    0.03    0.11
  -3  -1   6    0.11    0.10
  -3  -1   6    0.06    0.09
   3   1  -6    0.01    0.11
  -3   1   6    0.00    0.12
   3   1  -6    0.09    0.13
   2  -1  -6   32.87    2.66
   2  -1  -6   31.09    2.64
  -2  -1   6   32.66    2.65
  -2  -1   6   32.65    2.66
  -2   1   6   29.89    2.66
   2   1  -6   31.77    2.66
   2   1  -6   32.01    2.66
   1  -1  -6  302.94   25.50
   1  -1  -6  309.14   25.51
  -1  -1   6  318.44   25.51
   1  -1  -6  299.89   25.51
  -1  -1   6  301.96   25.51
  -1   1   6  309.40   25.50
   1   1  -6  315.11   25.51
   1   1  -6  307.04   25.51
   0  -1  -6    1.48    0.15
   0  -1   6    1.67    0.19
   0  -1  -6    1.47    0.20
   0   1   6    1.41    0.15
   0   1  -6    1.20    0.18
   0   1  -6    1.22    0.17
   0   1   6    1.35    0.18
   0   1  -6    1.20    0.17
  -1  -1  -6  599.33   49.54
  -1  -1  -6  613.94   49.54
   1  -1   6  602.25   49.54
  -1   1  -6  594.78   49.54
  -1   1  -6  615.97   49.54
   1   1   6  571.30   49.54
   1   1   6  590.74   49.54
   2  -1   6    0.10    0.14
  -2  -1  -6    0.11    0.12
  -2  -1  -6   -0.07    0.13
  -2   1  -6    0.06    0.15
   2   1   6    0.20    0.11
  -2   1  -6    0.01    0.14
   2   1   6    0.07    0.12
  -3  -1  -6   10.63    0.92
  -3  -1  -6   10.23    0.91
   3  -1   6   10.57    0.92
   3   1   6   10.35    0.91
  -3   1  -6   10.53    0.89
  -3   1  -6   11.01    0.92
   3   1   6    9.94    0.93
  -4  -1  -6    7.46    0.71
   4  -1   6    7.62    0.72
  -4   1  -6    8.75    0.73
   4   1   6    7.93    0.70
  -4   1  -6    7.69    0.69
  -5  -1  -6    2.44    0.32
  -5  -1  -6    2.33    0.30
   5  -1   6    2.64    0.29
   5   1   6    1.74    0.26
  -5   1  -6    2.14    0.30
  -6  -1  -6    0.64    0.25
   6  -1   6    0.81    0.22
   6   1   6    0.97    0.20
  -6   1  -6    0.74    0.24
  -7  -1  -6   12.39    1.02
   7  -1   6   10.68    1.00
  -7   1  -6   10.16    1.02
   7   1   6   10.74    0.98
  -8  -1  -6   -0.09    0.29
   8  -1   6    0.02    0.24
  -8   1  -6   -0.43    0.28
   8   1   6   -0.03    0.21
   9  -1   6   -0.30    0.26
  -9  -1  -6   -0.38    0.32
  -9   1  -6   -0.30    0.32
   9   1   6    0.03    0.23
  10  -1   6    1.64    0.37
 -10  -1  -6    2.48    0.46
 -10   1  -6    1.18    0.47
 -11  -1  -6    8.67    0.94
  11  -1   6    8.89    0.96
 -11   1  -6    9.25    0.97
 -12  -1  -6    2.77    0.57
 -12   1  -6    2.42    0.57
 -13  -1  -6    4.09    1.13
 -14  -1  -6    0.54    0.60
 -14   1  -6    0.22    0.66
  15  -2  -6    3.61    0.83
 -15  -2   6    4.56    0.75
  15   2  -6    2.46    0.83
 -15   2   6    5.02    0.75
 -14  -2   6    2.54    0.61
  14  -2  -6    1.62    0.67
 -14   2   6    2.91    0.58
  14   2  -6    2.16    0.61
  13  -2  -6    0.06    0.44
 -13  -2   6    0.01    0.45
  13  -2  -6   -0.69    0.50
 -13   2   6    0.81    0.44
  13   2  -6   -0.71    0.51
 -12  -2   6    1.05    0.43
  12  -2  -6    1.39    0.50
 -12   2   6    2.00    0.41
  12   2  -6    1.73    0.48
 -11  -2   6   11.99    1.08
  11  -2  -6   10.55    1.05
  11   2  -6    9.02    1.08
 -11   2   6   11.94    1.05
  10  -2  -6    4.70    0.51
 -10   2   6    3.63    0.47
  10   2  -6    3.13    0.53
   9  -2  -6    6.14    0.62
  -9  -2   6    5.30    0.60
  -9   2   6    5.43    0.58
   9   2  -6    6.21    0.66
   8  -2  -6   24.37    1.97
  -8  -2   6   22.55    1.96
  -8   2   6   23.24    1.94
   8   2  -6   21.02    1.97
   8   2  -6   22.56    1.91
   7  -2  -6   25.11    2.32
  -7  -2   6   28.94    2.33
   7  -2  -6   27.30    2.33
  -7   2   6   28.72    2.31
   7   2  -6   27.14    2.34
   7   2  -6   26.84    2.29
   7   2  -6   27.62    2.29
   6  -2  -6    6.02    0.62
   6  -2  -6    7.58    0.65
  -6  -2   6    6.59    0.64
  -6   2   6    6.50    0.61
   6   2  -6    7.66    0.67
   6   2  -6    7.03    0.59
   6   2  -6    6.33    0.60
   5  -2  -6   68.74    5.78
  -5  -2   6   70.99    5.80
   5  -2  -6   68.95    5.81
  -5   2   6   70.66    5.78
   5   2  -6   70.77    5.78
   5   2  -6   70.56    5.82
   5   2  -6   67.06    5.78
  -4  -2   6    6.85    0.63
   4  -2  -6    7.04    0.67
   4  -2  -6    7.69    0.61
  -4  -2   6    7.25    0.66
  -4   2   6    7.16    0.61
   4   2  -6    7.25    0.67
   4   2  -6    6.69    0.63
  -3  -2   6   76.20    6.33
   3  -2  -6   77.04    6.34
  -3  -2   6   74.81    6.34
   3   2  -6   74.86    6.34
  -3   2   6   78.53    6.31
   3   2  -6   77.08    6.34
   3   2  -6   74.32    6.33
  -2  -2   6   38.05    3.09
   2  -2  -6   36.69    3.10
  -2  -2   6   37.01    3.10
  -2   2   6   37.07    3.09
   2   2  -6   36.12    3.09
   2   2  -6   38.31    3.09
   2   2  -6   35.53    3.09
   1  -2  -6    2.67    0.24
  -1  -2   6    2.42    0.29
   1  -2  -6    2.66    0.29
  -1  -2   6    3.00    0.29
   1   2  -6    2.91    0.31
  -1   2   6    2.79    0.30
   1   2  -6    2.91    0.28
  -1   2   6    2.68    0.25
   1   2  -6    3.14    0.30
   0  -2  -6   16.63    1.36
   0  -2  -6   16.30    1.37
   0  -2  -6   16.22    1.38
   0  -2   6   16.08    1.37
   0   2  -6   16.23    1.38
   0   2  -6   16.55    1.39
   0   2  -6   14.85    1.38
   0   2  -6   16.20    1.36
   0   2   6   16.14    1.35
   1  -2   6   68.42    5.75
  -1  -2  -6   70.39    5.74
  -1  -2  -6   69.95    5.75
  -1  -2  -6   68.84    5.75
   1   2   6   71.03    5.74
  -1   2  -6   68.23    5.75
  -1   2  -6   65.99    5.76
  -1   2  -6   68.32    5.76
  -1   2  -6   70.02    5.73
   2  -2   6    0.14    0.14
  -2  -2  -6    0.05    0.14
  -2  -2  -6    0.05    0.10
  -2  -2  -6    0.07    0.12
   2   2   6    0.14    0.15
  -2   2  -6    0.05    0.12
   3  -2   6   30.95    2.56
  -3  -2  -6   29.71    2.55
  -3  -2  -6   31.36    2.55
   3   2   6   30.94    2.55
  -3   2  -6   28.93    2.56
  -4  -2  -6    0.21    0.17
  -4  -2  -6    0.10    0.15
   4  -2   6   -0.02    0.17
   4   2   6    0.31    0.13
  -4   2  -6    0.27    0.18
  -5  -2  -6    1.13    0.23
   5  -2   6    1.39    0.26
  -5  -2  -6    1.15    0.25
  -5   2  -6    1.04    0.25
   5   2   6    1.33    0.19
   6  -2   6    2.33    0.33
  -6  -2  -6    2.45    0.35
  -6   2  -6    1.70    0.31
  -7  -2  -6    4.40    0.51
   7  -2   6    4.60    0.51
   7   2   6    4.48    0.44
  -7   2  -6    3.80    0.51
   8  -2   6    4.41    0.50
   8   2   6    3.86    0.43
  -8   2  -6    3.83    0.55
  -9  -2  -6   15.09    1.23
   9  -2   6   12.49    1.19
  -9   2  -6   10.98    1.18
  10  -2   6    1.30    0.37
 -10  -2  -6    0.30    0.40
 -10   2  -6    0.66    0.43
  11  -2   6    0.07    0.39
 -11  -2  -6    0.09    0.44
 -11   2  -6   -0.27    0.45
  12  -2   6    1.76    0.50
 -12  -2  -6    1.63    0.52
 -12   2  -6    2.63    0.62
 -13  -2  -6    0.50    0.56
 -13   2  -6    0.96    0.63
 -14  -2  -6    1.11    0.66
 -14   2  -6    1.91    0.76
 -15  -3   6    8.22    1.02
  15   3  -6    8.14    1.12
 -14  -3   6   -0.18    0.53
  14  -3  -6    0.70    0.64
  14  -3  -6    0.59    0.78
  13  -3  -6    1.19    0.53
 -13  -3   6    1.82    0.55
 -13   3   6    2.17    0.51
  13   3  -6    1.61    0.62
  12  -3  -6    0.37    0.45
 -12  -3   6    0.04    0.43
 -12   3   6    1.00    0.40
  12   3  -6    0.73    0.45
  11  -3  -6    0.45    0.38
 -11  -3   6    0.67    0.39
 -11   3   6    0.13    0.33
  11   3  -6    0.06    0.41
 -10  -3   6    0.07    0.33
 -10   3   6   -0.32    0.27
  10   3  -6    0.20    0.36
  -9  -3   6    3.52    0.54
   9  -3  -6    3.57    0.50
   9   3  -6    3.48    0.50
  -9   3   6    3.99    0.44
   8  -3  -6    8.81    0.88
  -8  -3   6   10.39    0.90
   8   3  -6    9.27    0.92
  -8   3   6    8.83    0.85
   7  -3  -6   -0.09    0.26
  -7  -3   6   -0.17    0.22
   7   3  -6    0.40    0.25
  -7   3   6    0.15    0.18
  -6  -3   6    3.22    0.42
   6  -3  -6    3.13    0.37
   6  -3  -6    3.67    0.44
   6   3  -6    3.77    0.34
   6   3  -6    3.63    0.34
   6   3  -6    4.06    0.46
  -6   3   6    3.99    0.37
   5  -3  -6    0.17    0.13
  -5  -3   6    0.04    0.11
   5  -3  -6    0.22    0.21
  -5  -3   6    0.21    0.17
   5   3  -6    0.28    0.12
   5   3  -6    0.08    0.23
  -5   3   6    0.10    0.11
   4  -3  -6   13.12    1.10
  -4  -3   6   12.75    1.08
  -4  -3   6   12.43    1.05
   4   3  -6   11.14    1.09
  -4   3   6   12.53    1.05
  -4   3   6   12.37    1.04
   4   3  -6   12.17    1.06
  -3  -3   6    0.03    0.12
  -3  -3   6    0.51    0.18
   3  -3  -6    0.06    0.18
   3   3  -6    0.09    0.16
  -3   3   6    0.14    0.07
  -3   3   6    0.20    0.08
   3   3  -6    0.17    0.15
  -2  -3   6   27.13    2.16
   2  -3  -6   24.48    2.18
  -2  -3   6   26.12    2.17
  -2   3   6   26.03    2.14
   2   3  -6   25.48    2.17
  -2   3   6   25.12    2.14
   2   3  -6   25.82    2.17
   1  -3  -6   13.04    1.07
   1  -3  -6   12.43    1.10
  -1  -3   6   12.48    1.10
  -1  -3   6   12.58    1.10
  -1   3   6   12.71    1.07
   1   3  -6   13.11    1.09
   1   3  -6   12.24    1.10
   0  -3  -6   53.75    4.41
   0  -3  -6   56.54    4.43
   0  -3   6   53.31    4.43
   0   3  -6   48.94    4.43
   0   3   6   52.70    4.41
  -1  -3  -6   58.37    4.83
   1  -3   6   58.89    4.85
  -1  -3  -6   58.91    4.84
  -1  -3  -6   56.04    4.84
  -1   3  -6   58.01    4.85
   2  -3   6   21.64    1.89
  -2  -3  -6   21.92    1.88
  -2   3  -6   23.01    1.89
   3  -3   6    8.38    0.70
  -3  -3  -6    6.15    0.65
  -3  -3  -6    6.85    0.65
  -3  -3  -6    7.58    0.67
  -3   3  -6    8.02    0.69
  -4  -3  -6    5.46    0.48
   4  -3   6    5.60    0.53
  -4  -3  -6    5.63    0.52
  -4  -3  -6    4.15    0.48
  -4   3  -6    4.54    0.52
  -5  -3  -6    0.89    0.18
  -5  -3  -6    1.01    0.26
   5  -3   6    1.07    0.27
  -5   3  -6    1.08    0.27
   6  -3   6    3.80    0.45
  -6  -3  -6    4.41    0.45
  -6  -3  -6    3.08    0.36
  -6   3  -6    3.63    0.46
  -7  -3  -6    5.06    0.56
   7  -3   6    5.09    0.59
  -7  -3  -6    4.73    0.49
  -7   3  -6    6.23    0.61
  -8  -3  -6    0.26    0.32
   8  -3   6    0.04    0.37
  -8   3  -6   -0.29    0.29
   9  -3   6    3.18    0.50
  -9  -3  -6    3.67    0.51
  -9   3  -6    2.52    0.48
 -10  -3  -6    3.04    0.56
  10  -3   6    3.35    0.51
 -10   3  -6    2.88    0.53
 -11  -3  -6   75.92    6.52
  11  -3   6   78.47    6.51
  12  -3   6    5.80    0.77
 -12  -3  -6    4.47    0.76
 -12   3  -6    7.21    0.86
 -13  -3  -6   15.87    1.45
  13  -3   6   13.97    1.38
 -13   3  -6   11.28    1.42
 -14  -4   6    3.25    0.74
  14  -4  -6    3.97    0.73
  14   4  -6    3.28    0.79
  13  -4  -6    4.22    0.70
 -13  -4   6    3.62    0.69
  13   4  -6    3.70    0.77
  12  -4  -6    5.33    0.72
 -12  -4   6    5.82    0.73
  12   4  -6    4.98    0.76
 -11  -4   6    6.22    0.75
  11  -4  -6    5.40    0.72
 -11   4   6    5.80    0.71
  11   4  -6    6.49    0.82
 -10  -4   6   39.39    3.48
  10  -4  -6   41.43    3.48
  10   4  -6   39.96    3.51
 -10   4   6   41.34    3.45
  -9  -4   6    9.96    0.90
   9  -4  -6    8.83    0.91
   9   4  -6    8.56    0.91
  -9   4   6    8.35    0.84
  -8  -4   6   14.18    1.52
   8  -4  -6   16.98    1.55
   8   4  -6   17.18    1.57
  -8   4   6   18.53    1.48
   7  -4  -6   -0.19    0.29
  -7  -4   6    0.42    0.28
  -7   4   6    0.19    0.21
   7   4  -6   -0.18    0.30
   6  -4  -6    2.45    0.39
  -6  -4   6    2.55    0.38
   6   4  -6    2.84    0.42
  -6   4   6    3.66    0.34
   5  -4  -6   18.38    1.68
  -5  -4   6   19.28    1.68
  -5  -4   6   19.69    1.63
   5   4  -6   20.19    1.70
  -5   4   6   19.27    1.64
  -4  -4   6    0.15    0.22
   4  -4  -6    0.15    0.21
  -4  -4   6    0.20    0.14
  -4   4   6    0.07    0.12
   4   4  -6    0.17    0.21
   4   4  -6    0.33    0.18
  -4   4   6    0.06    0.15
  -3  -4   6    1.94    0.25
   3  -4  -6    0.95    0.25
  -3  -4   6    1.73    0.21
   3   4  -6    1.56    0.27
  -3   4   6    1.31    0.18
  -3   4   6    1.73    0.20
   3   4  -6    1.23    0.24
   2  -4  -6    4.51    0.50
  -2  -4   6    4.26    0.49
  -2  -4   6    5.32    0.48
  -2   4   6    5.16    0.46
  -2   4   6    5.06    0.45
   1  -4  -6   24.51    2.16
  -1  -4   6   25.62    2.17
  -1  -4   6   25.38    2.16
   1  -4  -6   26.33    2.14
  -1   4   6   25.35    2.14
   0  -4   6   29.03    2.42
   0  -4  -6   29.33    2.40
   0  -4  -6   29.16    2.42
   0  -4   6   28.93    2.43
   0   4   6   27.09    2.41
  -1  -4  -6   13.66    1.19
   1  -4   6   13.42    1.20
  -1   4  -6   13.80    1.20
   1   4   6   13.81    1.19
  -2  -4  -6   18.54    1.61
   2  -4   6   17.75    1.63
  -2  -4  -6   19.08    1.61
  -2   4  -6   19.96    1.63
  -3  -4  -6    0.52    0.18
  -3  -4  -6    0.74    0.21
   3  -4   6    0.88    0.25
  -3   4  -6    0.32    0.20
  -4  -4  -6   12.78    1.08
   4  -4   6   11.49    1.10
  -4  -4  -6   11.64    1.05
  -4   4  -6   12.29    1.10
   5  -4   6   56.92    4.80
  -5  -4  -6   57.39    4.79
  -5   4  -6   56.90    4.80
  -6  -4  -6   18.08    1.61
   6  -4   6   19.30    1.69
  -6  -4  -6   20.99    1.68
  -6   4  -6   18.39    1.68
   7  -4   6   44.43    3.84
  -7   4  -6   46.15    3.84
   8  -4   6    9.08    0.95
  -8  -4  -6    9.13    0.94
  -8   4  -6   10.10    0.96
  -9  -4  -6   -0.01    0.37
   9  -4   6    0.61    0.40
  -9   4  -6    0.21    0.42
  10  -4   6    4.26    0.60
 -10  -4  -6    4.07    0.63
 -10   4  -6    2.39    0.60
  11  -4   6    3.76    0.63
 -11  -4  -6    2.57    0.62
 -11   4  -6    2.26    0.61
 -12  -4  -6    0.19    0.56
  12  -4   6    0.07    0.56
  13  -4   6    0.97    0.64
 -13  -4  -6    0.82    0.63
 -13   4  -6    0.51    0.68
 -14  -5   6   26.47    2.46
  14  -5  -6   26.13    2.45
  13  -5  -6    0.83    0.61
 -13  -5   6   -0.71    0.57
 -12  -5   6    0.90    0.54
  12  -5  -6    0.35    0.54
 -11  -5   6    8.12    0.93
  11  -5  -6    8.58    0.95
  10  -5  -6    1.14    0.49
 -10  -5   6    1.12    0.47
  -9  -5   6   13.96    1.34
   9  -5  -6   14.15    1.35
  -8  -5   6    5.71    0.67
   8  -5  -6    5.62    0.71
  -8   5   6    6.35    0.62
  -7  -5   6   24.74    2.11
   7  -5  -6   22.20    2.12
  -7   5   6   25.04    2.06
  -6  -5   6   17.98    1.66
   6  -5  -6   19.16    1.68
  -6   5   6   18.10    1.58
  -5  -5   6    2.94    0.32
   5  -5  -6    3.25    0.46
  -5  -5   6    3.22    0.43
  -4  -5   6   59.82    4.81
  -4  -5   6   56.44    4.85
   4  -5  -6   54.22    4.85
  -4   5   6   59.41    4.81
  -3  -5   6    0.90    0.23
  -3  -5   6    0.64    0.20
   3  -5  -6    1.18    0.29
  -3   5   6    0.77    0.17
  -2  -5   6    1.51    0.30
   2  -5  -6    1.44    0.32
  -2  -5   6    2.37    0.29
  -2   5   6    1.65    0.23
  -1  -5   6   35.37    2.90
  -1  -5   6   33.98    2.91
   1  -5  -6   34.45    2.88
   1  -5  -6   33.59    2.91
   0  -5  -6    8.75    0.82
   0  -5   6    8.91    0.82
   0  -5  -6    8.81    0.79
   0   5  -6    8.41    0.84
  -1  -5  -6    1.41    0.27
   1  -5   6    1.63    0.29
  -1  -5  -6    1.52    0.25
  -1   5  -6    1.25    0.29
  -2  -5  -6    0.75    0.22
  -2  -5  -6    0.67    0.21
   2  -5   6   -0.09    0.26
  -2   5  -6    0.49    0.26
  -3  -5  -6   -0.26    0.22
  -3  -5  -6   -0.21    0.19
   3  -5   6    0.17    0.27
  -3   5  -6   -0.11    0.24
  -4  -5  -6    1.14    0.25
   4  -5   6    1.52    0.32
  -4  -5  -6    1.27    0.30
  -4   5  -6    1.68    0.33
   5  -5   6    1.16    0.35
  -5  -5  -6    1.40    0.33
  -5  -5  -6    0.66    0.23
  -6  -5  -6    1.23    0.38
   6  -5   6    1.78    0.40
  -6   5  -6    2.18    0.41
  -7  -5  -6    0.52    0.35
   7  -5   6    0.97    0.40
  -7   5  -6    0.61    0.37
  -8  -5  -6    0.89    0.40
   8  -5   6   -0.34    0.37
  -8   5  -6    0.07    0.40
   9  -5   6    6.14    0.69
  -9  -5  -6    4.42    0.65
  -9   5  -6    3.33    0.62
  10  -5   6   14.92    1.47
 -10  -5  -6   14.75    1.48
 -10   5  -6   15.55    1.46
 -11  -5  -6    4.48    0.75
  11  -5   6    5.06    0.78
 -11   5  -6    4.39    0.77
  12  -5   6    8.58    1.04
 -12  -5  -6    7.80    1.05
 -12   5  -6    8.55    1.06
 -13  -6   6    1.27    0.66
  13  -6  -6    2.01    0.76
  12  -6  -6    0.58    0.63
 -12  -6   6    0.22    0.57
 -11  -6   6    0.84    0.48
  11  -6  -6    1.51    0.59
 -10  -6   6    0.99    0.53
  10  -6  -6    2.28    0.57
   9  -6  -6   -0.02    0.48
  -9  -6   6    0.73    0.45
  -8  -6   6    2.98    0.52
   8  -6  -6    3.46    0.58
   7  -6  -6    3.16    0.56
  -7  -6   6    3.78    0.52
   6  -6  -6    7.59    0.82
  -6  -6   6    7.30    0.79
   5  -6  -6   30.40    2.60
  -5  -6   6   28.74    2.59
  -5   6   6   30.70    2.55
  -4  -6   6    4.15    0.51
  -4  -6   6    4.05    0.42
   4  -6  -6    2.98    0.55
  -4   6   6    3.50    0.41
  -3  -6   6   57.95    4.73
   3  -6  -6   56.64    4.76
  -3   6   6   55.17    4.72
  -2  -6   6    6.99    0.82
  -2  -6   6    7.82    0.81
   2  -6  -6   10.47    0.88
  -2   6   6    9.68    0.80
  -1  -6   6    0.30    0.28
   1  -6  -6    0.30    0.29
  -1  -6   6    1.05    0.27
   1  -6  -6    1.15    0.23
   0  -6  -6    4.56    0.54
   0  -6   6    5.88    0.59
   0  -6  -6    6.37    0.60
   0   6  -6    5.67    0.62
  -1  -6  -6    0.36    0.23
  -1  -6  -6   -0.02    0.26
   1  -6   6    0.23    0.29
  -1   6  -6   -0.59    0.27
  -2  -6  -6    9.95    0.89
  -2  -6  -6    9.20    0.88
   2  -6   6    8.79    0.92
  -2   6  -6    9.53    0.96
  -3  -6  -6    2.51    0.36
  -3  -6  -6    2.18    0.35
   3  -6   6    1.77    0.40
  -3   6  -6    2.22    0.39
  -4  -6  -6    1.53    0.35
   4  -6   6    0.47    0.35
  -4  -6  -6    1.12    0.29
  -4   6  -6    0.94    0.33
   5  -6   6    1.59    0.40
  -5   6  -6    1.62    0.42
   6  -6   6    1.23    0.39
  -6  -6  -6    1.86    0.43
  -6   6  -6    1.84    0.43
   7  -6   6    1.53    0.48
  -7  -6  -6    1.83    0.47
  -7   6  -6    1.87    0.50
   8  -6   6    0.70    0.45
  -8  -6  -6    0.47    0.45
  -8   6  -6    0.61    0.49
  -9  -6  -6   -0.08    0.50
   9  -6   6   -0.14    0.50
  -9   6  -6    0.54    0.52
 -10  -6  -6    0.07    0.55
 -10   6  -6   -0.23    0.56
  11  -6   6    0.73    0.60
 -11  -6  -6    0.75    0.64
 -11   6  -6   -0.48    0.59
  12  -7  -6    3.80    0.83
 -12  -7   6    2.55    0.72
  11  -7  -6    0.85    0.67
 -11  -7   6    2.68    0.63
 -10  -7   6   -0.53    0.83
  -9  -7   6    4.07    0.65
   9  -7  -6    2.60    0.67
   8  -7  -6    2.28    0.57
  -8  -7   6    1.35    0.51
   7  -7  -6    4.97    0.67
  -7  -7   6    2.64    0.57
   6  -7  -6    1.72    0.49
  -6  -7   6    1.53    0.44
  -5  -7   6    0.78    0.39
   5  -7  -6    0.72    0.44
   4  -7  -6    0.39    0.36
  -4  -7   6    0.25    0.35
  -3  -7   6    8.55    0.82
   3  -7  -6    8.57    0.88
  -3  -7   6    8.42    0.88
  -2  -7   6    0.11    0.30
  -2  -7   6    0.14    0.30
   2  -7  -6   -0.37    0.33
  -2   7   6   -0.06    0.25
  -1  -7   6    0.32    0.29
  -1  -7   6    0.21    0.32
   1  -7  -6    0.00    0.26
   0  -7  -6    2.53    0.42
   0  -7   6    3.95    0.50
   0  -7  -6    3.88    0.50
   0   7  -6    4.21    0.56
   1  -7   6    4.64    0.59
  -1  -7  -6    5.10    0.55
  -1  -7  -6    4.04    0.57
  -1   7  -6    5.26    0.62
   2  -7   6    3.39    0.49
  -2  -7  -6    1.89    0.41
  -2  -7  -6    2.43    0.40
  -2   7  -6    1.89    0.41
   3  -7   6    7.01    0.78
  -3  -7  -6    8.23    0.91
  -3  -7  -6    7.06    0.73
  -3   7  -6    5.80    0.76
  -4  -7  -6    0.10    0.36
   4  -7   6    0.27    0.41
  -4   7  -6    0.60    0.40
   5  -7   6    1.99    0.51
  -5  -7  -6    2.50    0.47
  -5   7  -6    2.93    0.54
   6  -7   6    6.70    0.76
  -6  -7  -6    5.62    0.71
  -6   7  -6    4.47    0.71
   7  -7   6   -0.08    0.48
  -7  -7  -6   -0.01    0.48
  -7   7  -6   -0.49    0.50
   8  -7   6    0.05    0.54
  -8  -7  -6    0.31    0.50
  -8   7  -6    0.07    0.55
  -9  -7  -6    0.51    0.59
   9  -7   6   -0.07    0.55
  -9   7  -6   -0.98    0.58
  10  -7   6    0.24    0.64
 -10  -7  -6    1.58    0.69
 -10   7  -6    1.47    0.68
  10  -8  -6    3.39    0.79
 -10  -8   6    3.16    0.75
   9  -8  -6    7.43    0.94
  -9  -8   6    5.32    0.85
   8  -8  -6    0.38    0.95
  -7  -8   6   -0.01    0.48
   7  -8  -6   -0.14    0.56
   6  -8  -6    3.43    0.67
  -6  -8   6    3.17    0.59
   5  -8  -6    3.10    0.60
  -5  -8   6    1.55    0.48
   4  -8  -6   -0.04    0.48
  -4  -8   6    0.01    0.41
  -3  -8   6    0.76    0.43
   3  -8  -6    0.98    0.45
   2  -8  -6    9.15    0.94
  -2  -8   6    9.69    0.91
  -2  -8   6    7.67    0.90
  -1  -8   6    2.58    0.47
   1  -8  -6    2.33    0.51
   0  -8  -6    0.77    0.42
   0  -8   6    0.51    0.40
   0   8  -6    1.41    0.48
  -1  -8  -6    0.29    0.40
   1  -8   6   -0.21    0.40
  -1   8  -6   -0.37    0.41
   2  -8   6    3.48    0.56
  -2  -8  -6    2.92    0.49
  -2   8  -6    3.05    0.54
   3  -8   6    2.77    0.56
  -3  -8  -6    2.96    0.52
  -3   8  -6    3.29    0.59
  -4  -8  -6    9.09    0.95
   4  -8   6   12.08    1.05
  -4   8  -6    6.95    0.96
   5  -8   6    6.00    0.78
  -5  -8  -6    5.97    0.74
  -5   8  -6    4.54    0.75
  -6  -8  -6    9.84    1.01
   6  -8   6    8.55    1.03
  -6   8  -6    8.06    1.02
  -7  -8  -6    4.66    0.73
   7  -8   6    3.72    0.69
  -7   8  -6    4.03    0.74
   8  -8   6    1.67    0.63
  -8   8  -6    1.24    0.66
  -8  -9   6    2.84    0.78
   8  -9  -6    5.04    0.87
   7  -9  -6    0.63    0.67
  -7  -9   6    0.22    0.58
   6  -9  -6    0.43    0.67
  -6  -9   6    1.98    0.60
   5  -9  -6    1.60    0.63
   4  -9  -6    8.27    1.05
  -4  -9   6   10.47    1.05
  -3  -9   6    0.00    0.47
   3  -9  -6   -0.68    0.54
   2  -9  -6   -0.40    0.51
  -2  -9   6   -0.20    0.48
  -1  -9   6    1.08    0.53
   1  -9  -6   -0.10    0.50
   1   9  -6    0.04    0.54
   0  -9   6    6.18    0.78
   0  -9  -6    6.35    0.78
   0   9  -6    5.63    0.84
   1  -9   6    1.87    0.54
  -1   9  -6    2.17    0.59
   2  -9   6   15.91    1.50
  -2   9  -6   14.81    1.51
   3  -9   6    0.46    0.54
  -3   9  -6    0.58    0.55
  -4   9  -6   -0.21    0.56
   5  -9   6    0.41    0.57
   6  -9   6    0.60    0.65
  -6   9  -6    0.28    0.64
   4 -10  -6    1.40    0.69
  -4 -10   6    0.57    0.63
  -3 -10   6    0.64    0.62
   3 -10  -6    1.28    0.67
   2 -10  -6    0.11    0.67
   2  10  -6    0.76    0.66
   1 -10  -6    1.03    0.92
   1  10  -6    0.51    0.66
   0  10  -6    0.47    0.65
   1 -10   6    0.48    0.65
  -1  10  -6    1.50    0.69
   2 -10   6    0.71    0.62
  -2  10  -6    0.86    0.69
 -16   0   7    0.60    0.64
  16   0  -7   -0.29    0.76
 -15   0   7    0.98    0.58
  15   0  -7    2.01    0.72
  14   0  -7   -0.01    0.54
 -14   0   7    0.12    0.47
 -13   0   7   -0.09    0.38
  13   0  -7    0.19    0.48
 -12   0   7    0.09    0.36
  12   0  -7   -0.18    0.43
 -11   0   7    7.65    0.76
  11   0  -7    6.15    0.79
  11   0  -7    7.24    0.71
 -10   0   7   -0.01    0.27
  10   0  -7   -0.59    0.25
   9   0  -7    7.38    0.73
  -9   0   7    8.37    0.76
  -8   0   7    0.14    0.19
   8   0  -7    0.00    0.20
   7   0  -7   24.90    2.09
  -7   0   7   24.50    2.09
   6   0  -7   -0.15    0.18
   6   0  -7   -0.13    0.16
  -6   0   7    0.07    0.15
   5   0  -7    8.88    0.82
   5   0  -7    9.79    0.82
  -5   0   7    9.64    0.81
   5   0  -7    8.72    0.82
   4   0  -7   -0.12    0.14
   4   0  -7   -0.06    0.11
  -4   0   7    0.16    0.10
   4   0  -7   -0.06    0.11
   3   0  -7    8.38    0.77
  -3   0   7    9.14    0.76
   3   0  -7    9.86    0.78
   3   0  -7    8.45    0.76
  -2   0   7    0.01    0.10
  -2   0   7   -0.09    0.07
   2   0  -7   -0.12    0.08
   2   0  -7    0.08    0.12
  -1   0   7  109.85    9.05
   1   0  -7  110.48    9.04
   1   0  -7  108.53    9.04
   1   0  -7  107.44    9.05
   0   0   7   -0.06    0.10
   0   0   7    1.05    0.11
   0   0  -7    0.08    0.13
   0   0  -7   -0.05    0.09
   1   0   7    3.58    0.35
  -1   0  -7    3.66    0.36
  -1   0  -7    3.37    0.34
   2   0   7   -0.05    0.13
   2   0   7    0.20    0.13
  -2   0  -7    0.04    0.14
  -2   0  -7    0.08    0.12
  -3   0  -7  217.75   17.99
   3   0   7  216.19   17.99
   4   0   7    0.02    0.14
  -4   0  -7    0.07    0.19
  -4   0  -7    0.10    0.18
  -5   0  -7  141.96   11.33
   5   0   7  134.28   11.31
  -5   0  -7  132.90   11.31
   6   0   7   -0.19    0.17
  -6   0  -7   -0.04    0.21
   7   0   7   44.80    3.75
  -7   0  -7   44.37    3.77
   8   0   7   -0.11    0.23
   9   0   7   14.51    1.32
  -9   0  -7   15.08    1.38
 -10   0  -7   -0.27    0.40
  10   0   7    0.24    0.30
 -11   0  -7    5.87    0.76
 -12   0  -7    0.30    0.45
 -13   0  -7    0.31    0.55
 -14   0  -7    0.16    0.64
 -16  -1   7    1.15    0.68
  16  -1  -7    1.05    0.79
  16   1  -7   -0.06    0.76
  15  -1  -7   19.41    1.76
 -15  -1   7   18.60    1.69
  15   1  -7   16.95    1.85
 -15   1   7   15.33    1.66
  14  -1  -7    6.67    0.85
 -14  -1   7    4.08    0.70
 -14   1   7    4.84    0.71
  14   1  -7    5.71    0.79
  13  -1  -7    3.10    0.61
 -13  -1   7    2.41    0.53
 -13   1   7    2.87    0.53
  13   1  -7    3.08    0.64
 -12  -1   7    0.03    0.35
  12  -1  -7    0.32    0.36
  12  -1  -7    0.55    0.43
  12   1  -7    0.79    0.41
 -12   1   7    0.19    0.36
 -11  -1   7    5.40    0.73
  11  -1  -7    7.76    0.74
 -11   1   7    7.66    0.73
  11   1  -7    7.62    0.83
 -10  -1   7    2.03    0.40
  10  -1  -7    3.60    0.42
  10   1  -7    2.65    0.45
 -10   1   7    3.10    0.41
   9  -1  -7    2.63    0.35
  -9  -1   7    2.08    0.33
  -9   1   7    1.86    0.31
   9   1  -7    2.07    0.40
   8  -1  -7    0.57    0.24
  -8  -1   7   -0.25    0.20
   8   1  -7    0.11    0.17
  -8   1   7   -0.06    0.18
  -7  -1   7    2.12    0.30
   7  -1  -7    2.35    0.31
  -7   1   7    2.20    0.28
   7   1  -7    2.55    0.27
   7   1  -7    2.00    0.28
   6  -1  -7   34.60    3.01
  -6  -1   7   37.12    3.02
   6  -1  -7   34.54    3.02
   6   1  -7   35.51    3.01
   6   1  -7   36.64    3.01
  -6   1   7   37.44    3.01
   5  -1  -7   37.09    3.13
  -5  -1   7   38.14    3.12
   5  -1  -7   36.65    3.11
  -5   1   7   37.57    3.11
   5   1  -7   37.18    3.12
   5   1  -7   37.07    3.13
   5   1  -7   37.44    3.11
   4  -1  -7   19.05    1.55
   4  -1  -7   18.04    1.53
  -4  -1   7   17.93    1.54
  -4   1   7   18.28    1.53
   4   1  -7   19.30    1.55
   4   1  -7   18.51    1.54
  -4   1   7   17.98    1.56
   4   1  -7   16.83    1.55
  -3  -1   7  159.74   12.85
   3  -1  -7  154.13   12.83
  -3  -1   7  158.42   12.84
   3   1  -7  153.26   12.84
   3   1  -7  153.21   12.85
  -3   1   7  150.72   12.85
   2  -1  -7    0.15    0.15
  -2  -1   7   -0.01    0.10
   2  -1  -7    0.06    0.04
  -2  -1   7   -0.01    0.10
   2  -1  -7    0.34    0.12
   2  -1  -7    0.04    0.05
   2   1  -7    0.30    0.13
   2   1  -7    0.07    0.13
   1  -1  -7   11.90    1.03
   1  -1  -7   12.19    1.04
  -1  -1   7   11.88    1.03
   1  -1  -7   12.04    1.01
  -1   1   7   11.84    1.01
   1   1  -7   12.24    1.04
   1   1  -7   12.62    1.03
   1   1  -7   11.87    1.04
   0  -1   7   -0.01    0.11
   0  -1  -7    0.25    0.08
   0  -1  -7    0.30    0.14
   0   1  -7   -0.01    0.14
   0   1   7    0.13    0.09
   0   1   7    0.16    0.11
   0   1  -7    0.12    0.11
   0   1  -7   -0.18    0.12
  -1  -1  -7  160.15   13.34
   1  -1   7  161.74   13.34
   1  -1   7  155.03   13.34
  -1  -1  -7  165.11   13.33
  -1   1  -7  153.24   13.34
  -1   1  -7  166.01   13.34
   1   1   7  160.75   13.33
   1   1   7  164.34   13.34
  -2  -1  -7   74.02    6.07
  -2  -1  -7   70.52    6.07
   2  -1   7   75.75    6.08
   2   1   7   73.02    6.07
  -2   1  -7   74.04    6.08
   2   1   7   70.80    6.07
  -3  -1  -7   21.02    1.74
   3  -1   7   21.41    1.74
  -3  -1  -7   19.26    1.74
   3   1   7   20.92    1.73
  -3   1  -7   21.53    1.75
  -3   1  -7   19.36    1.72
   4  -1   7    0.27    0.18
  -4  -1  -7    0.71    0.19
  -4   1  -7    0.45    0.16
   4   1   7    0.39    0.16
  -4   1  -7    0.47    0.19
  -5  -1  -7   17.87    1.47
   5  -1   7   16.47    1.46
  -5   1  -7   16.83    1.46
   5   1   7   16.39    1.44
   6  -1   7    8.67    0.81
  -6  -1  -7    9.20    0.83
  -6   1  -7    8.20    0.82
   6   1   7    8.38    0.79
   7  -1   7   13.13    1.13
  -7  -1  -7   13.60    1.14
  -7   1  -7    9.31    1.12
   7   1   7   13.69    1.11
  -8  -1  -7    2.19    0.65
   8  -1   7    2.04    0.36
  -8   1  -7    2.68    0.44
   8   1   7    2.16    0.32
  -9  -1  -7    0.46    0.36
   9  -1   7    0.32    0.29
   9   1   7    0.38    0.26
  -9   1  -7    0.62    0.38
 -10  -1  -7    3.08    0.50
  10  -1   7    1.99    0.41
 -10   1  -7    3.36    0.54
  11  -1   7    5.42    0.68
 -11  -1  -7    7.15    0.79
 -11   1  -7    6.26    0.78
 -12  -1  -7    4.83    0.75
 -12   1  -7    7.02    0.83
 -13  -1  -7   -0.07    0.56
 -13   1  -7    0.64    0.63
 -14  -1  -7    0.78    0.66
 -14   1  -7   -0.43    0.65
  15  -2  -7    0.48    0.68
 -15  -2   7    0.31    0.92
  15   2  -7   -0.10    0.60
 -14  -2   7    6.06    0.76
  14  -2  -7    3.33    0.77
  14   2  -7    3.93    0.80
 -14   2   7    6.24    0.73
  13  -2  -7    0.04    0.44
 -13  -2   7   -0.07    0.46
 -13   2   7    0.30    0.42
  13   2  -7   -0.20    0.52
  12  -2  -7    0.68    0.41
 -12  -2   7    0.26    0.41
  12   2  -7    0.38    0.43
  11  -2  -7    8.98    0.91
 -11  -2   7    9.09    0.92
  11   2  -7    8.29    0.97
 -11   2   7    9.91    0.90
 -10  -2   7   13.98    1.32
  10  -2  -7   13.02    1.29
  10   2  -7   14.54    1.34
 -10   2   7   14.24    1.26
  -9  -2   7   12.79    1.22
   9  -2  -7   13.38    1.22
  -9   2   7   14.07    1.19
   9   2  -7   12.80    1.24
   8  -2  -7   29.07    2.50
  -8  -2   7   28.53    2.50
   8   2  -7   27.77    2.51
  -8   2   7   30.11    2.47
   8   2  -7   30.09    2.45
  -7  -2   7   10.29    0.93
   7  -2  -7   10.54    0.91
   7  -2  -7   10.41    0.94
   7   2  -7   10.13    0.95
   7   2  -7   10.67    0.88
  -7   2   7    9.72    0.89
   7   2  -7    9.43    0.88
   6  -2  -7   27.58    2.26
  -6  -2   7   26.69    2.26
   6  -2  -7   25.48    2.23
   6   2  -7   26.80    2.23
   6   2  -7   26.68    2.23
  -6   2   7   26.54    2.23
   6   2  -7   26.91    2.27
  -5  -2   7   36.88    3.01
   5  -2  -7   37.16    3.01
   5  -2  -7   36.00    2.98
   5   2  -7   36.26    3.02
   5   2  -7   36.11    2.99
   5   2  -7   33.91    2.99
  -5   2   7   35.08    2.98
   4  -2  -7    1.87    0.18
  -4  -2   7    2.15    0.26
   4  -2  -7    1.82    0.26
  -4  -2   7    2.14    0.22
   4   2  -7    1.72    0.26
  -4   2   7    1.91    0.21
   4   2  -7    1.88    0.24
   3  -2  -7    0.52    0.17
  -3  -2   7    0.75    0.14
  -3  -2   7    0.98    0.17
   3   2  -7    0.46    0.16
   2  -2  -7  168.03   13.85
  -2  -2   7  169.37   13.84
  -2  -2   7  172.04   13.84
   2   2  -7  162.90   13.84
   2   2  -7  162.28   13.84
   1  -2  -7    0.03    0.14
  -1  -2   7    0.23    0.13
   1  -2  -7   -0.16    0.18
  -1  -2   7   -0.02    0.11
   1  -2  -7    0.12    0.06
  -1   2   7    0.01    0.06
   1   2  -7    0.04    0.17
   1   2  -7    0.31    0.16
   0  -2  -7  168.08   13.91
   0  -2  -7  168.12   13.93
   0  -2  -7  171.03   13.93
   0  -2   7  167.29   13.93
   0   2  -7  166.98   13.93
   0   2   7  165.94   13.91
  -1  -2  -7   87.60    7.27
  -1  -2  -7   87.29    7.28
   1  -2   7   92.61    7.28
  -1  -2  -7   83.83    7.28
  -1   2  -7   88.17    7.25
   1   2   7   86.40    7.27
  -1   2  -7   86.96    7.28
  -2  -2  -7  209.88   16.59
  -2  -2  -7  195.33   16.59
  -2  -2  -7  197.11   16.60
   2  -2   7  200.28   16.60
  -2   2  -7  197.76   16.60
  -3  -2  -7    4.00    0.45
   3  -2   7    4.81    0.49
   3   2   7    5.29    0.48
  -3   2  -7    5.06    0.49
  -4  -2  -7    0.47    0.22
  -4  -2  -7    0.46    0.19
   4  -2   7    0.62    0.19
   4   2   7    0.60    0.16
  -4   2  -7    0.84    0.22
   5  -2   7    4.86    0.51
  -5  -2  -7    4.20    0.49
  -5   2  -7    5.12    0.52
   5   2   7    5.30    0.48
  -6  -2  -7    2.89    0.41
   6  -2   7    3.39    0.41
  -6   2  -7    3.19    0.42
   6   2   7    3.29    0.36
  -7  -2  -7    2.41    0.36
   7  -2   7    1.99    0.36
  -7   2  -7    2.83    0.41
   7   2   7    2.14    0.30
  -8  -2  -7    3.09    0.41
   8  -2   7    1.53    0.35
  -8   2  -7    2.00    0.40
   8   2   7    1.62    0.30
   9  -2   7    1.57    0.37
  -9  -2  -7    1.18    0.40
  -9   2  -7    0.70    0.40
  10  -2   7    5.20    0.66
 -10  -2  -7    5.20    0.71
 -10   2  -7    6.67    0.73
 -11  -2  -7    1.83    0.49
  11  -2   7    2.60    0.48
 -11   2  -7    2.24    0.54
 -12  -2  -7    4.50    0.68
  12  -2   7    3.48    0.61
 -12   2  -7    3.85    0.71
 -13  -2  -7    1.85    0.60
 -13   2  -7    1.09    0.67
 -15  -3   7    3.16    0.73
  15  -3  -7    3.28    0.84
  15   3  -7    3.20    0.82
  14  -3  -7    6.63    0.89
 -14  -3   7    4.79    0.76
  14   3  -7    4.60    0.99
 -13  -3   7    8.53    0.94
  13  -3  -7    9.13    0.95
  13   3  -7    7.33    0.98
  12  -3  -7   -0.74    0.42
 -12  -3   7    0.17    0.43
  12   3  -7   -0.05    0.49
 -12   3   7   -0.02    0.43
  11  -3  -7    1.05    0.42
 -11  -3   7    1.18    0.43
 -11   3   7    1.70    0.37
  11   3  -7    1.07    0.43
  10  -3  -7    0.09    0.41
 -10  -3   7    0.03    0.33
 -10   3   7    0.30    0.28
  10   3  -7    0.23    0.39
  -9  -3   7    0.15    0.33
   9  -3  -7    0.06    0.31
  -9   3   7    0.12    0.24
   9   3  -7    0.07    0.34
  -8  -3   7    1.64    0.35
   8  -3  -7    1.63    0.37
  -8   3   7    2.10    0.28
   8   3  -7    1.37    0.37
  -7  -3   7    7.93    0.83
   7  -3  -7    9.83    0.85
  -7   3   7    8.60    0.79
   7   3  -7    8.64    0.86
   7   3  -7    8.97    0.77
   6  -3  -7    2.45    0.36
  -6  -3   7    2.25    0.34
   6  -3  -7    2.36    0.29
  -6   3   7    2.39    0.27
   6   3  -7    2.45    0.38
   6   3  -7    2.99    0.27
   6   3  -7    2.55    0.28
  -5  -3   7    9.19    0.85
   5  -3  -7   10.28    0.91
  -5  -3   7    9.87    0.89
   5   3  -7    9.79    0.86
  -5   3   7   10.19    0.84
   5   3  -7    9.32    0.91
  -4  -3   7   47.02    3.90
  -4  -3   7   46.90    3.88
   4  -3  -7   48.58    3.91
  -4   3   7   46.01    3.86
  -4   3   7   45.06    3.86
   4   3  -7   48.40    3.91
   4   3  -7   45.27    3.88
   3  -3  -7    6.73    0.64
  -3  -3   7    6.32    0.61
  -3  -3   7    7.16    0.64
   3   3  -7    7.03    0.64
   3   3  -7    6.83    0.63
   2  -3  -7    8.43    0.76
  -2  -3   7    9.85    0.76
  -2  -3   7    7.70    0.74
   2   3  -7    8.04    0.75
  -2   3   7    8.02    0.70
   2   3  -7    8.39    0.75
  -1  -3   7    0.06    0.14
   1  -3  -7   -0.04    0.08
  -1  -3   7    0.05    0.15
   1  -3  -7    0.27    0.16
  -1   3   7   -0.03    0.09
   1   3  -7   -0.09    0.13
   0  -3  -7   49.60    4.17
   0  -3  -7   52.38    4.20
   0  -3   7   50.24    4.20
   0   3   7   48.53    4.18
   0   3  -7   50.24    4.18
   0   3  -7   50.80    4.20
  -1  -3  -7   27.15    2.28
   1  -3   7   28.40    2.29
  -1  -3  -7   26.13    2.26
  -1   3  -7   28.16    2.29
   1   3   7   25.81    2.27
  -2  -3  -7   41.01    3.29
  -2  -3  -7   40.07    3.30
   2  -3   7   38.14    3.30
   2   3   7   38.47    3.29
  -2   3  -7   38.75    3.31
  -3  -3  -7    0.14    0.17
   3  -3   7   -0.24    0.20
  -3  -3  -7    0.29    0.15
  -3   3  -7    0.13    0.19
  -4  -3  -7    1.07    0.23
   4  -3   7    1.02    0.25
  -4  -3  -7    0.86    0.19
  -4   3  -7    1.26    0.26
   5  -3   7    1.16    0.29
  -5  -3  -7    1.05    0.26
  -5  -3  -7    1.22    0.21
  -5   3  -7    1.38    0.30
  -6  -3  -7   66.00    5.53
  -6  -3  -7   67.74    5.57
   6  -3   7   65.97    5.57
  -6   3  -7   66.26    5.58
  -7  -3  -7   14.34    1.28
   7  -3   7   13.90    1.28
  -7  -3  -7   13.97    1.21
  -7   3  -7   13.09    1.27
   8  -3   7    2.06    0.41
  -8  -3  -7    1.43    0.39
  -8   3  -7    1.22    0.41
  -9  -3  -7   23.23    2.04
   9  -3   7   22.29    2.03
  -9   3  -7   23.22    2.05
 -10  -3  -7    4.91    0.70
  10  -3   7    5.40    0.68
 -10   3  -7    5.46    0.72
  11  -3   7   12.29    1.11
 -11  -3  -7    8.00    1.10
 -11   3  -7   12.02    1.16
  12  -3   7    0.93    0.54
 -12   3  -7    1.06    0.67
  13  -3   7    1.91    0.64
 -13  -3  -7    3.13    0.74
 -13   3  -7    3.30    0.76
 -14  -4   7    2.26    0.70
  14  -4  -7    4.34    0.73
  14   4  -7    2.71    0.82
  13  -4  -7    2.53    0.62
 -13  -4   7    0.97    0.59
  13   4  -7    2.78    0.70
 -12  -4   7    0.20    0.48
  12  -4  -7    0.70    0.51
  12   4  -7    1.36    0.59
 -11  -4   7    0.07    0.37
  11  -4  -7    0.67    0.44
  11   4  -7    0.28    0.43
 -10  -4   7    0.10    0.38
  10  -4  -7    0.78    0.42
  10   4  -7   -0.25    0.40
  -9  -4   7    0.61    0.32
   9  -4  -7    0.68    0.37
   9   4  -7    1.02    0.38
  -9   4   7    0.07    0.27
  -8  -4   7    3.81    0.47
   8   4  -7    3.21    0.49
  -8   4   7    2.70    0.38
  -7  -4   7    0.59    0.30
   7  -4  -7    0.88    0.33
   7   4  -7    1.07    0.34
  -6  -4   7    5.22    0.61
  -6  -4   7    6.13    0.55
   6  -4  -7    5.26    0.63
  -6   4   7    6.70    0.57
   6   4  -7    6.38    0.67
  -5  -4   7    5.84    0.66
  -5  -4   7    7.13    0.62
   5  -4  -7    6.97    0.69
  -5   4   7    7.09    0.62
   5   4  -7    7.18    0.71
  -4  -4   7    0.24    0.20
   4  -4  -7    0.60    0.25
  -4  -4   7    0.60    0.15
  -4   4   7    0.48    0.15
  -4   4   7    0.43    0.12
   4   4  -7    0.23    0.20
   4   4  -7    0.59    0.24
   3  -4  -7    1.18    0.26
  -3  -4   7    0.78    0.18
  -3  -4   7    1.06    0.23
   3   4  -7    1.15    0.25
  -3   4   7    0.69    0.13
  -3   4   7    1.05    0.16
  -2  -4   7    1.87    0.27
  -2  -4   7    1.30    0.23
   2  -4  -7    1.45    0.27
  -2   4   7    1.42    0.19
   2   4  -7    1.91    0.27
  -1  -4   7    1.04    0.21
  -1  -4   7    1.12    0.22
   1  -4  -7    0.75    0.15
   1  -4  -7    0.99    0.22
  -1   4   7    0.68    0.17
   0  -4  -7   26.83    2.22
   0  -4   7   26.20    2.22
   0  -4  -7   25.32    2.20
   0   4  -7   27.51    2.23
   0   4   7   25.55    2.21
  -1  -4  -7   -0.06    0.17
   1  -4   7   -0.13    0.20
  -1  -4  -7    0.15    0.17
  -1   4  -7    0.08    0.18
   1   4   7   -0.08    0.21
  -2  -4  -7    4.13    0.45
  -2  -4  -7    4.99    0.46
   2  -4   7    4.57    0.49
  -2   4  -7    3.92    0.47
  -3  -4  -7    8.91    0.86
  -3  -4  -7    9.72    0.87
   3  -4   7    9.87    0.90
  -3   4  -7   10.04    0.90
  -4  -4  -7    6.05    0.59
  -4  -4  -7    5.59    0.61
   4  -4   7    7.08    0.66
  -4   4  -7    6.43    0.66
   5  -4   7   28.26    2.55
  -5  -4  -7   30.22    2.54
  -5  -4  -7   30.59    2.50
  -5   4  -7   29.25    2.55
  -6  -4  -7    2.40    0.43
  -6  -4  -7    3.45    0.36
   6  -4   7    3.45    0.47
  -6   4  -7    2.57    0.49
  -7  -4  -7   35.53    3.03
   7  -4   7   34.85    3.03
  -7   4  -7   35.87    3.04
  -8  -4  -7   16.05    1.58
   8  -4   7   18.01    1.59
  -8   4  -7   17.44    1.59
  -9  -4  -7    0.90    0.43
   9  -4   7    2.28    0.47
  -9   4  -7    1.08    0.48
  10  -4   7    0.51    0.45
 -10  -4  -7    0.19    0.47
 -10   4  -7   -0.21    0.44
  11  -4   7    1.10    0.55
 -11  -4  -7    0.58    0.52
 -11   4  -7    1.45    0.54
 -12  -4  -7    4.30    0.76
  12  -4   7    5.77    0.78
 -12   4  -7    3.02    0.75
 -13   4  -7   -0.61    0.73
  14  -5  -7   42.23    3.63
 -14  -5   7   39.07    3.60
 -13  -5   7    4.62    0.74
  13  -5  -7    4.13    0.77
  12  -5  -7    4.95    0.74
 -12  -5   7    3.59    0.68
  11  -5  -7    1.31    0.55
 -11  -5   7    1.69    0.47
  11   5  -7    1.00    0.55
  10  -5  -7    0.12    0.45
 -10  -5   7    0.23    0.41
  10   5  -7   -0.12    0.48
   9  -5  -7    2.65    0.52
  -9  -5   7    2.08    0.48
   9   5  -7    3.42    0.56
  -8  -5   7    3.19    0.47
   8  -5  -7    2.82    0.52
   8   5  -7    3.09    0.56
   7  -5  -7   -0.19    0.34
  -7  -5   7   -0.03    0.29
   7   5  -7   -0.13    0.35
   6  -5  -7   19.84    1.87
  -6  -5   7   19.61    1.88
   6   5  -7   22.08    1.84
  -5  -5   7    8.86    0.79
  -5  -5   7    8.95    0.84
   5  -5  -7    7.93    0.86
  -5   5   7    8.98    0.79
  -4  -5   7  144.54   11.98
  -4  -5   7  144.92   12.01
   4  -5  -7  143.87   12.01
  -4   5   7  143.90   11.97
  -3  -5   7   30.84    2.48
  -3  -5   7   29.02    2.45
   3  -5  -7   27.80    2.48
  -3   5   7   28.81    2.43
  -2  -5   7   31.24    2.64
   2  -5  -7   29.87    2.64
  -2  -5   7   30.77    2.62
  -2   5   7   31.80    2.60
   1  -5  -7    0.46    0.26
   1  -5  -7    0.55    0.16
  -1  -5   7    0.42    0.21
  -1  -5   7    0.46    0.22
   0  -5  -7   16.59    1.33
   0  -5  -7   15.13    1.36
   0  -5   7   14.49    1.36
   0   5  -7   15.09    1.38
  -1  -5  -7   48.18    4.01
   1  -5   7   48.50    4.03
  -1  -5  -7   47.48    4.02
  -1   5  -7   47.47    4.04
  -2  -5  -7   -0.07    0.20
  -2  -5  -7    0.08    0.22
   2  -5   7    0.06    0.26
  -2   5  -7    0.21    0.26
  -3  -5  -7    3.46    0.42
  -3  -5  -7    3.20    0.40
   3  -5   7    3.43    0.45
  -3   5  -7    3.66    0.45
  -4  -5  -7    1.86    0.33
  -4  -5  -7    1.49    0.28
  -4   5  -7    1.77    0.33
   5  -5   7    3.99    0.51
  -5  -5  -7    3.65    0.41
  -5  -5  -7    4.09    0.50
  -5   5  -7    2.67    0.47
   6  -5   7    0.44    0.36
  -6   5  -7    0.17    0.31
   7  -5   7    7.18    0.81
  -7  -5  -7    8.94    0.84
  -7   5  -7    6.91    0.82
   8  -5   7    0.11    0.37
  -8  -5  -7    0.18    0.41
  -8   5  -7    0.97    0.45
   9  -5   7    1.51    0.52
  -9  -5  -7    0.74    0.46
  -9   5  -7    1.25    0.48
 -10  -5  -7    1.05    0.55
  10  -5   7    2.07    0.59
 -10   5  -7    1.30    0.57
 -11  -5  -7    8.79    1.38
 -11   5  -7    7.07    1.06
  12  -5   7    0.03    0.65
 -12  -5  -7    0.08    0.65
 -12   5  -7    0.46    0.68
 -13  -6   7    3.21    0.76
  13  -6  -7    2.57    0.77
 -12  -6   7    6.23    0.84
  12  -6  -7    4.31    0.81
  11  -6  -7   -0.41    0.49
 -11  -6   7   -0.22    0.53
  10  -6  -7    2.18    0.59
 -10  -6   7    0.22    0.50
   9  -6  -7    0.76    0.52
  -9  -6   7    0.76    0.44
   8  -6  -7    5.23    0.66
  -8  -6   7    4.22    0.62
   7  -6  -7    1.50    0.41
  -7  -6   7    1.26    0.40
  -6  -6   7    0.62    0.35
   6  -6  -7    0.09    0.37
   5  -6  -7    5.20    0.69
  -5  -6   7    8.00    0.73
  -4  -6   7    9.10    1.02
   4  -6  -7   12.64    1.08
  -4  -6   7   11.55    1.00
   3  -6  -7   21.90    2.01
  -3  -6   7   23.39    2.01
  -3  -6   7   23.52    1.98
  -3   6   7   23.23    1.96
  -2  -6   7    2.28    0.36
   2  -6  -7    2.68    0.41
  -2   6   7    2.97    0.34
  -1  -6   7   18.36    1.60
  -1  -6   7   19.10    1.66
   1  -6  -7   16.61    1.61
   1  -6  -7   18.71    1.56
   0  -6  -7    2.17    0.38
   0  -6   7    2.73    0.39
   0  -6  -7    2.13    0.32
   0   6  -7    2.95    0.65
  -1  -6  -7    1.01    0.30
  -1  -6  -7    0.91    0.26
   1  -6   7    1.55    0.32
  -1   6  -7    0.59    0.56
  -2  -6  -7   -0.54    0.26
  -2  -6  -7    0.00    0.25
  -2   6  -7    0.11    0.28
  -3  -6  -7   -0.14    0.28
  -3  -6  -7    0.15    0.28
   3  -6   7    0.10    0.33
  -3   6  -7   -0.09    0.30
  -4  -6  -7   -0.04    0.29
  -4  -6  -7   -0.05    0.30
   4  -6   7   -0.03    0.31
  -4   6  -7   -0.20    0.34
   5  -6   7    0.23    0.38
  -5   6  -7   -0.28    0.34
   6  -6   7    0.97    0.38
  -6  -6  -7    1.17    0.42
  -6   6  -7    1.19    0.44
  -7  -6  -7    0.49    0.41
   7  -6   7    0.61    0.43
  -7   6  -7    0.64    0.43
  -8  -6  -7    4.37    0.63
   8  -6   7    3.02    0.64
  -8   6  -7    4.77    0.67
  -9  -6  -7    0.43    0.55
   9  -6   7    0.55    0.48
  -9   6  -7    0.33    0.54
 -10  -6  -7    6.62    0.96
  10  -6   7    5.27    0.83
 -10   6  -7    6.25    1.35
 -11  -6  -7    0.36    0.66
  11  -6   7    0.47    0.64
 -11   6  -7   -0.41    0.63
 -11  -7   7   -0.56    0.60
  11  -7  -7   -0.21    0.62
  10  -7  -7    5.88    1.02
 -10  -7   7    4.92    0.78
   9  -7  -7    1.24    0.58
  -9  -7   7    0.84    0.51
   8  -7  -7    0.90    0.49
  -8  -7   7    0.82    0.47
  -7  -7   7    2.47    0.56
   7  -7  -7    2.95    0.58
   6  -7  -7    1.28    0.49
  -6  -7   7    0.73    0.44
   5  -7  -7    2.80    0.55
  -5  -7   7    3.13    0.52
  -4  -7   7   45.96    3.84
   4  -7  -7   44.25    3.85
   3  -7  -7   10.58    1.07
  -3  -7   7   10.73    1.04
  -3  -7   7   10.76    1.00
  -2  -7   7   11.33    1.11
   2  -7  -7   11.90    1.12
  -2  -7   7   11.14    1.07
  -1  -7   7    0.70    0.34
   1  -7  -7    0.70    0.37
  -1  -7   7    0.68    0.36
   0  -7  -7    5.72    0.61
   0  -7  -7    5.84    0.67
   0   7  -7    6.83    0.74
  -1  -7  -7   17.92    1.57
   1  -7   7   17.63    1.60
  -1  -7  -7   15.43    1.59
  -1   7  -7   20.57    1.64
  -2  -7  -7    0.77    0.33
   2  -7   7    0.93    0.36
  -2  -7  -7    0.63    0.35
  -2   7  -7    1.00    0.41
   3  -7   7    0.60    0.39
  -3  -7  -7    1.45    0.37
  -3   7  -7    1.06    0.41
   4  -7   7    0.09    0.41
  -4  -7  -7    0.07    0.38
  -4   7  -7    0.11    0.39
   5  -7   7    0.89    0.45
  -5  -7  -7    0.47    0.42
  -5   7  -7    1.26    0.46
  -6  -7  -7    2.19    0.54
   6  -7   7    2.78    0.57
  -6   7  -7    2.45    0.56
  -7  -7  -7    0.06    0.48
   7  -7   7   -0.15    0.46
  -7   7  -7    0.26    0.51
  -8  -7  -7    2.37    0.61
   8  -7   7    1.65    0.83
  -8   7  -7    1.75    0.61
   9  -7   7    2.66    0.68
  -9  -7  -7    4.11    0.82
  -9   7  -7    4.58    0.74
 -10  -7  -7    1.24    0.71
  10  -7   7    2.98    0.76
 -10   7  -7    1.51    0.73
  10  -8  -7    0.08    0.70
 -10  -8   7    1.24    0.67
   9  -8  -7    0.18    0.67
  -9  -8   7   -0.26    0.58
   8  -8  -7    0.67    0.63
  -8  -8   7    0.50    0.62
  -7  -8   7    0.13    0.51
   7  -8  -7    0.16    0.59
   6  -8  -7    0.57    0.55
  -6  -8   7    0.36    0.41
   5  -8  -7    1.11    0.54
  -5  -8   7    1.81    0.50
  -4  -8   7    0.23    0.43
   4  -8  -7    0.63    0.50
  -3  -8   7    2.48    0.51
   3  -8  -7    2.40    0.53
  -2  -8   7    1.68    0.45
   2  -8  -7    1.15    0.48
  -2  -8   7    1.84    0.45
  -1  -8   7    0.81    0.41
   1  -8  -7    0.77    0.45
   1   8  -7    0.91    0.45
   0  -8  -7    3.82    0.58
   0  -8   7    4.20    0.58
   0   8  -7    3.75    0.62
  -1  -8  -7    0.89    0.42
   1  -8   7    0.06    0.40
  -1   8  -7    0.41    0.45
   2  -8   7    1.71    0.48
  -2   8  -7    1.78    0.50
   3  -8   7   -0.16    0.45
  -3   8  -7    0.08    0.46
  -4  -8  -7    5.78    0.73
   4  -8   7    5.52    0.76
  -4   8  -7    6.16    0.79
  -5  -8  -7    9.09    1.02
   5  -8   7   12.30    1.11
  -5   8  -7    8.09    1.06
  -6  -8  -7    4.05    0.69
  -6   8  -7    4.53    0.74
   7  -8   7   19.00    1.66
  -7  -8  -7   14.60    1.59
  -8  -8  -7    0.16    0.72
   8  -8   7   -0.17    0.59
  -8   8  -7    0.09    0.64
  -8  -9   7    1.64    0.69
   8  -9  -7    1.17    0.77
   7  -9  -7    0.58    0.68
  -7  -9   7    0.39    0.59
  -6  -9   7    2.69    0.63
   6  -9  -7    1.11    0.69
  -5  -9   7    2.41    0.63
   5  -9  -7    3.93    1.13
   4  -9  -7    3.40    0.72
  -4  -9   7    4.04    0.67
  -3  -9   7    7.38    0.80
   3  -9  -7    3.66    0.76
   2  -9  -7    4.16    0.71
   1  -9  -7    0.12    0.51
  -1  -9   7    0.07    0.53
   1   9  -7    0.43    0.56
   0  -9  -7   -0.04    0.51
   0  -9   7   -0.23    0.49
   0   9  -7   -0.17    0.53
   1  -9   7    0.28    0.51
  -1   9  -7    0.05    0.53
   2  -9   7    5.71    0.77
  -2   9  -7    4.69    0.77
   3  -9   7    2.19    0.63
  -3   9  -7    2.65    0.66
   4  -9   7    3.37    0.67
   5  -9   7    0.17    0.56
  -5   9  -7    0.64    0.64
   6  -9   7    1.61    0.76
  -6   9  -7    4.67    0.80
   4 -10  -7   -0.32    0.67
   3 -10  -7   -0.06    0.67
  -3 -10   7    1.17    0.66
   2  10  -7    0.25    0.72
   1  10  -7    2.50    0.75
   0  10  -7    9.52    1.16
  -1  10  -7    4.73    0.88
   2 -10   7    9.91    1.04
  -2  10  -7    5.38    1.00
 -16   0   8   18.39    1.79
  16   0  -8   18.30    1.87
 -15   0   8   -0.55    0.52
  14   0  -8    0.22    0.59
 -14   0   8    0.55    0.47
 -13   0   8   -0.09    0.39
  13   0  -8    0.11    0.47
 -12   0   8    0.07    0.33
  12   0  -8   -0.27    0.42
  11   0  -8    0.08    0.30
 -11   0   8    0.14    0.30
  10   0  -8  455.36   37.46
 -10   0   8  448.60   37.47
  -9   0   8   -0.06    0.22
   9   0  -8    0.03    0.23
   8   0  -8  753.25   62.90
  -8   0   8  765.81   62.90
  -7   0   8    0.05    0.16
   7   0  -8    0.02    0.17
  -6   0   8    7.45    0.74
   6   0  -8    7.86    0.74
   6   0  -8    8.56    0.73
   5   0  -8   -0.02    0.19
   5   0  -8   -0.17    0.14
  -5   0   8    0.02    0.12
   5   0  -8   -0.12    0.15
   4   0  -8    1.31    0.23
   4   0  -8    1.84    0.22
  -4   0   8    2.10    0.20
  -3   0   8    0.03    0.09
   3   0  -8    0.02    0.12
   3   0  -8    0.03    0.16
   3   0  -8   -0.05    0.11
  -2   0   8   88.27    7.44
   2   0  -8   89.21    7.43
   2   0  -8   89.12    7.42
   2   0  -8   91.02    7.42
   1   0  -8    0.04    0.14
   1   0  -8    0.07    0.09
   1   0  -8   -0.05    0.10
   0   0   8    0.56    0.12
   0   0   8    0.35    0.14
   0   0  -8    0.38    0.11
   0   0  -8    0.26    0.16
  -1   0  -8   -0.06    0.11
   1   0   8    0.31    0.14
   1   0   8   -0.07    0.13
   2   0   8  125.34   10.24
   2   0   8  119.83   10.24
  -2   0  -8  124.85   10.24
  -3   0  -8    0.14    0.16
   3   0   8   -0.12    0.14
   4   0   8   17.17    1.48
  -4   0  -8   17.26    1.48
  -4   0  -8   17.31    1.49
  -5   0  -8    0.17    0.22
  -5   0  -8   -0.14    0.26
   5   0   8   -0.20    0.16
  -6   0  -8    0.91    0.28
   6   0   8    0.67    0.21
   7   0   8   -0.07    0.22
  -7   0  -8   -0.11    0.29
   8   0   8   10.59    0.97
  -8   0  -8    9.99    1.02
  -9   0  -8   -0.22    0.37
   9   0   8   -0.05    0.27
 -10   0  -8    0.37    0.43
  10   0   8    0.49    0.34
 -11   0  -8   -0.16    0.49
 -12   0  -8    9.02    1.01
 -13   0  -8    0.14    0.60
  16  -1  -8    0.05    0.74
  16   1  -8   -0.05    0.77
 -15  -1   8    4.72    0.73
  15  -1  -8    3.74    0.80
 -15   1   8    4.15    0.72
  15   1  -8    2.81    0.78
  14  -1  -8    0.60    0.57
 -14  -1   8    1.54    0.52
  14   1  -8    0.97    0.61
 -14   1   8    0.59    0.49
 -13  -1   8    9.01    1.07
  13  -1  -8   12.92    1.20
  13   1  -8   11.22    1.16
 -13   1   8   10.91    1.08
  12  -1  -8    2.68    0.46
 -12  -1   8    2.88    0.48
  12   1  -8    1.80    0.55
  11  -1  -8    1.26    0.38
  11   1  -8    1.59    0.47
 -11   1   8    2.05    0.36
  10  -1  -8    2.19    0.39
 -10  -1   8    1.77    0.37
 -10   1   8    3.17    0.37
  10   1  -8    2.27    0.40
  10   1  -8    2.30    0.42
   9  -1  -8    6.06    0.59
  -9  -1   8    5.04    0.57
   9   1  -8    4.95    0.60
  -9   1   8    5.30    0.55
   9   1  -8    5.63    0.54
  -8  -1   8   20.10    1.65
   8  -1  -8   17.93    1.65
   8   1  -8   19.01    1.63
  -8   1   8   18.96    1.63
   7  -1  -8    4.61    0.44
   7  -1  -8    3.60    0.41
  -7  -1   8    3.67    0.41
   7   1  -8    3.87    0.41
   7   1  -8    3.55    0.41
  -6  -1   8   79.00    6.36
   6  -1  -8   81.23    6.36
   6  -1  -8   71.74    6.35
   6   1  -8   77.91    6.35
  -6   1   8   74.47    6.34
   6   1  -8   74.27    6.35
   5  -1  -8   36.38    3.01
   5  -1  -8   35.30    3.03
  -5  -1   8   35.62    3.02
   5   1  -8   37.68    3.02
  -5   1   8   36.74    3.01
   5   1  -8   34.43    3.02
   4  -1  -8   68.99    5.82
   4  -1  -8   69.59    5.85
  -4  -1   8   70.66    5.84
   4   1  -8   68.90    5.84
   4   1  -8   73.78    5.84
   4   1  -8   68.93    5.84
  -4   1   8   70.72    5.82
   3  -1  -8   20.21    1.69
   3  -1  -8   19.55    1.72
  -3  -1   8   20.15    1.72
  -3  -1   8   20.22    1.71
   3   1  -8   19.71    1.72
  -3   1   8   20.53    1.69
   3   1  -8   21.95    1.72
  -2  -1   8   10.64    0.89
   2  -1  -8   10.75    0.89
   2  -1  -8    9.96    0.86
   2  -1  -8   10.22    0.86
  -2  -1   8   10.46    0.88
   2   1  -8   10.27    0.89
   2   1  -8    9.47    0.90
   1  -1  -8   42.49    3.60
   1  -1  -8   44.08    3.63
  -1  -1   8   46.51    3.63
   1  -1  -8   44.11    3.62
   1   1  -8   41.49    3.62
  -1   1   8   41.98    3.60
   1   1  -8   44.07    3.61
   1   1  -8   42.79    3.61
   0  -1  -8   13.25    1.10
   0  -1   8   13.14    1.12
   0  -1  -8   12.26    1.14
   0   1  -8   13.08    1.11
   0   1   8   13.41    1.12
   0   1   8   13.08    1.10
   0   1  -8   12.46    1.12
   1  -1   8    0.38    0.15
   1  -1   8    0.40    0.18
  -1  -1  -8    0.44    0.13
   1   1   8    0.42    0.15
  -1   1  -8    0.31    0.13
   1   1   8    0.75    0.15
   2  -1   8    0.01    0.15
  -2  -1  -8    0.16    0.14
  -2   1  -8    0.22    0.16
   2   1   8    0.36    0.17
   2   1   8    0.03    0.13
   3  -1   8    0.94    0.19
  -3  -1  -8    0.64    0.18
   3   1   8    0.86    0.18
  -3   1  -8    0.79    0.19
  -3   1  -8    0.66    0.15
   4  -1   8    0.52    0.17
  -4  -1  -8    1.11    0.22
  -4   1  -8    0.42    0.20
   4   1   8    0.16    0.16
  -4   1  -8    0.24    0.17
   5  -1   8    1.05    0.23
  -5  -1  -8    0.79    0.26
  -5   1  -8    1.22    0.27
  -5   1  -8    1.18    0.23
   5   1   8    1.04    0.21
  -6  -1  -8    1.39    0.31
   6  -1   8    1.09    0.26
   6   1   8    1.50    0.26
  -6   1  -8    1.43    0.29
   7  -1   8   28.05    2.58
  -7  -1  -8   29.70    2.61
  -7   1  -8   30.17    2.61
   7   1   8   33.39    2.58
  -8  -1  -8   14.77    1.26
   8  -1   8   12.43    1.21
   8   1   8   13.09    1.20
  -8   1  -8   13.54    1.25
  -9  -1  -8    1.14    0.41
   9  -1   8    1.23    0.33
   9   1   8    1.09    0.31
  -9   1  -8    0.48    0.41
  10  -1   8   -0.16    0.32
 -10  -1  -8   -0.57    0.38
 -10   1  -8   -0.46    0.42
 -11  -1  -8    3.03    0.58
  11  -1   8    2.55    0.49
 -11   1  -8    2.60    0.57
 -12  -1  -8    1.91    0.59
 -12   1  -8    1.84    0.57
 -13  -1  -8    2.10    0.65
 -13   1  -8    1.57    0.61
  15  -2  -8    2.57    0.76
  15   2  -8    3.20    0.81
 -14  -2   8    0.43    0.52
  14  -2  -8    0.66    0.61
  14   2  -8   -0.23    0.59
 -13  -2   8    0.88    0.48
  13  -2  -8    0.35    0.47
 -13   2   8    0.34    0.44
  13   2  -8    0.13    0.47
 -12  -2   8    0.12    0.39
  12  -2  -8    0.48    0.41
 -12   2   8    0.17    0.36
  12   2  -8   -0.35    0.46
  11  -2  -8   21.00    1.83
 -11  -2   8   20.35    1.83
  11   2  -8   19.50    1.87
 -11   2   8   21.00    1.82
  10  -2  -8    0.28    0.33
 -10  -2   8    0.17    0.29
 -10   2   8    0.32    0.25
  10   2  -8    0.18    0.37
   9  -2  -8    1.69    0.35
  -9  -2   8    1.91    0.35
  -9   2   8    1.79    0.29
   9   2  -8    1.34    0.36
  -8  -2   8    4.79    0.53
   8  -2  -8    4.34    0.53
  -8   2   8    4.93    0.48
   8   2  -8    4.60    0.46
   8   2  -8    5.71    0.60
   7  -2  -8    0.44    0.24
  -7  -2   8    0.31    0.21
   7   2  -8    0.51    0.26
   7   2  -8    0.48    0.17
  -7   2   8    0.45    0.16
   6  -2  -8    1.65    0.29
  -6  -2   8    1.45    0.26
   6  -2  -8    1.62    0.22
   6   2  -8    2.01    0.23
   6   2  -8    2.07    0.30
   6   2  -8    1.71    0.25
  -6   2   8    1.87    0.21
  -5  -2   8    0.06    0.16
   5  -2  -8   -0.05    0.18
   5  -2  -8    0.08    0.09
  -5   2   8    0.17    0.09
   5   2  -8    0.27    0.13
   5   2  -8    0.10    0.16
   4  -2  -8   16.23    1.38
  -4  -2   8   15.04    1.37
  -4  -2   8   16.91    1.36
   4   2  -8   15.45    1.36
  -3  -2   8   24.93    2.07
  -3  -2   8   24.14    2.06
   3  -2  -8   24.62    2.07
   3   2  -8   24.19    2.06
   2  -2  -8    3.73    0.37
  -2  -2   8    3.36    0.37
  -2  -2   8    3.21    0.35
   2   2  -8    3.75    0.38
  -1  -2   8    0.25    0.14
   1  -2  -8    0.08    0.15
   1  -2  -8    0.18    0.07
   1   2  -8    0.15    0.14
  -1   2   8    0.26    0.07
   0  -2   8   26.72    2.32
   0  -2  -8   28.38    2.30
   0  -2  -8   26.86    2.32
   0   2   8   28.40    2.30
   0   2  -8   26.82    2.32
  -1  -2  -8   31.05    2.61
  -1  -2  -8   30.12    2.59
   1  -2   8   30.62    2.61
  -1   2  -8   31.51    2.61
   1   2   8   31.91    2.60
  -2  -2  -8  102.81    8.61
   2  -2   8  103.39    8.62
  -2   2  -8  104.78    8.62
  -3  -2  -8    8.57    0.79
   3  -2   8    8.85    0.81
  -3   2  -8    8.32    0.81
   3   2   8    9.41    0.79
  -4  -2  -8    0.76    0.22
   4  -2   8    1.42    0.24
   4   2   8    1.29    0.21
  -4   2  -8    0.68    0.26
  -5  -2  -8    0.36    0.22
   5  -2   8   -0.21    0.21
  -5   2  -8    0.30    0.24
   5   2   8    0.10    0.18
  -6  -2  -8    0.62    0.27
   6  -2   8   -0.02    0.25
  -6   2  -8    0.24    0.28
   6   2   8    0.25    0.20
   7  -2   8    5.18    0.61
  -7  -2  -8    4.27    0.60
   7   2   8    6.70    0.56
   8  -2   8   -0.06    0.30
  -8  -2  -8    0.70    0.34
   8   2   8    0.26    0.23
  -8   2  -8   -0.36    0.34
   9  -2   8   -0.17    0.30
  -9  -2  -8    0.31    0.36
  -9   2  -8   -0.02    0.38
  10  -2   8    1.96    0.43
 -10  -2  -8    1.03    0.44
 -10   2  -8    0.88    0.45
  11  -2   8    1.85    0.50
 -11  -2  -8    3.21    0.60
 -11   2  -8    1.89    0.60
 -12  -2  -8    2.25    0.63
  12  -2   8    1.92    0.53
 -12   2  -8    1.76    0.71
 -13  -2  -8    3.00    0.67
 -13   2  -8    4.48    0.83
 -15  -3   8    2.43    0.68
  15  -3  -8    1.67    0.86
  15   3  -8    1.94    0.80
 -14  -3   8    2.84    0.64
  14  -3  -8    1.12    0.62
  14   3  -8    0.35    0.69
 -13  -3   8    3.16    0.63
  13  -3  -8    2.47    0.61
  13   3  -8    4.85    0.75
 -12  -3   8    0.28    0.44
  12  -3  -8    0.31    0.45
  12   3  -8    0.17    0.47
  11  -3  -8    0.06    0.40
 -11  -3   8    0.18    0.36
 -11   3   8    0.57    0.55
  11   3  -8   -0.03    0.41
  10  -3  -8   -0.52    0.35
 -10  -3   8    0.36    0.35
 -10   3   8    0.03    0.27
  10   3  -8    0.07    0.36
   9  -3  -8    2.27    0.41
  -9  -3   8    1.68    0.48
  -9   3   8    1.40    0.30
   9   3  -8    2.14    0.43
   8  -3  -8    9.26    0.85
  -8  -3   8    8.82    0.84
   8   3  -8    7.29    0.85
  -8   3   8    8.70    0.79
   7  -3  -8    1.63    0.32
  -7  -3   8    1.44    0.29
   7   3  -8    0.89    0.17
   7   3  -8    0.87    0.32
  -7   3   8    0.48    0.18
  -6  -3   8   12.93    1.13
   6  -3  -8   10.67    1.13
   6   3  -8   11.98    1.14
   6   3  -8   13.06    1.07
  -6   3   8   12.78    1.07
  -5  -3   8   64.94    5.34
  -5  -3   8   62.04    5.31
   5  -3  -8   66.04    5.35
  -5   3   8   65.05    5.30
  -5   3   8   64.01    5.30
   5   3  -8   65.70    5.35
   5   3  -8   60.22    5.32
  -4  -3   8   28.20    2.31
  -4  -3   8   26.60    2.28
   4  -3  -8   27.19    2.31
   4   3  -8   27.33    2.31
   4   3  -8   26.93    2.29
  -3  -3   8  139.99   11.50
  -3  -3   8  139.70   11.51
   3  -3  -8  146.63   11.52
   3   3  -8  136.87   11.51
   3   3  -8  130.18   11.50
   2  -3  -8    1.80    0.27
  -2  -3   8    1.78    0.26
  -2  -3   8    1.37    0.22
   2   3  -8    1.75    0.24
  -1  -3   8    6.99    0.65
  -1  -3   8    7.51    0.66
   1  -3  -8    6.71    0.60
   1  -3  -8    7.56    0.65
  -1   3   8    6.65    0.60
   1   3  -8    7.06    0.63
   0  -3  -8    3.04    0.40
   0  -3  -8    4.35    0.38
   0  -3   8    4.60    0.43
   0   3   8    3.75    0.38
   0   3  -8    3.82    0.43
   0   3  -8    4.54    0.39
  -1  -3  -8   13.77    1.15
   1  -3   8   13.74    1.17
  -1  -3  -8   13.03    1.16
  -1   3  -8   14.06    1.18
   1   3   8   12.32    1.15
   2  -3   8    4.99    0.53
  -2  -3  -8    4.96    0.50
  -2  -3  -8    5.69    0.50
   2   3   8    4.77    0.53
  -2   3  -8    5.47    0.54
   3  -3   8    0.48    0.22
  -3  -3  -8    0.27    0.17
  -3  -3  -8   -0.01    0.18
  -3   3  -8    0.63    0.21
   4  -3   8    4.91    0.58
  -4  -3  -8    6.83    0.59
  -4  -3  -8    6.32    0.55
  -4   3  -8    4.55    0.57
  -5  -3  -8    3.91    0.45
   5  -3   8    4.19    0.46
  -5  -3  -8    3.70    0.40
  -5   3  -8    3.49    0.46
  -6  -3  -8   34.27    2.96
  -6  -3  -8   34.92    3.00
   6  -3   8   36.06    3.00
  -6   3  -8   36.09    3.01
  -7  -3  -8   24.63    2.15
  -7  -3  -8   25.41    2.23
   7  -3   8   26.30    2.21
  -7   3  -8   25.60    2.22
  -8  -3  -8   12.17    1.29
   8  -3   8   13.92    1.31
  -8   3  -8   16.09    1.34
   9  -3   8    0.66    0.39
  -9  -3  -8    0.26    0.37
  -9   3  -8    0.50    0.40
  10  -3   8    0.87    0.46
 -10  -3  -8    0.93    0.44
 -10   3  -8    2.05    0.53
 -11  -3  -8    9.01    0.98
  11  -3   8    8.51    0.92
 -11   3  -8    6.70    0.94
 -12  -3  -8    5.95    0.86
  12  -3   8    6.36    0.82
 -12   3  -8    6.30    0.90
  13  -3   8    3.83    1.11
 -13  -3  -8    2.69    0.77
 -13   3  -8    4.02    0.83
 -14  -4   8    0.17    0.62
  14  -4  -8    0.17    0.63
  14   4  -8    0.32    0.71
  13  -4  -8    0.63    0.56
 -13  -4   8    0.14    0.53
  13   4  -8   -0.08    0.56
  12  -4  -8    4.00    0.64
 -12  -4   8    2.94    0.58
  12   4  -8    3.00    0.66
 -11  -4   8    1.96    0.50
  11  -4  -8    2.40    0.52
  11   4  -8    1.89    0.58
  10  -4  -8   35.55    3.15
 -10  -4   8   38.06    3.16
  10   4  -8   36.19    3.18
  -9  -4   8   78.46    6.48
   9  -4  -8   76.44    6.48
   9   4  -8   76.58    6.50
   8  -4  -8   10.01    1.05
  -8  -4   8   12.44    1.07
   8   4  -8   10.51    1.08
   7  -4  -8    2.59    0.44
  -7  -4   8    3.66    0.44
  -7   4   8    3.24    0.33
   7   4  -8    2.10    0.42
  -6  -4   8   10.95    0.92
   6  -4  -8    9.49    0.92
  -6  -4   8    9.98    0.84
  -6   4   8    8.70    0.84
   6   4  -8    9.53    0.93
  -5  -4   8    2.54    0.38
   5  -4  -8    2.72    0.39
  -5  -4   8    3.11    0.30
   5   4  -8    2.67    0.38
  -5   4   8    2.40    0.26
  -4  -4   8   11.77    1.04
   4  -4  -8    9.91    1.03
  -4  -4   8   11.33    0.99
  -4   4   8   11.31    0.96
   4   4  -8   12.90    1.04
  -3  -4   8   13.26    1.27
   3  -4  -8   14.87    1.29
  -3  -4   8   14.43    1.25
   3   4  -8   13.93    1.27
  -3   4   8   14.66    1.21
  -3   4   8   14.67    1.21
  -2  -4   8   35.82    3.14
  -2  -4   8   38.51    3.14
   2  -4  -8   38.86    3.15
  -2   4   8   36.81    3.10
  -2   4   8   37.09    3.10
   2   4  -8   37.13    3.13
   1  -4  -8    0.53    0.22
  -1  -4   8    0.35    0.22
   1  -4  -8    0.65    0.13
  -1  -4   8    0.77    0.21
  -1   4   8    0.62    0.16
   0  -4   8    0.50    0.21
   0  -4  -8    1.00    0.23
   0  -4  -8    0.57    0.15
   0   4  -8    0.31    0.21
  -1  -4  -8    4.64    0.46
   1  -4   8    4.33    0.46
   1   4   8    4.48    0.46
  -1   4  -8    3.73    0.47
   2  -4   8    4.85    0.52
  -2  -4  -8    5.21    0.48
  -2  -4  -8    4.73    0.48
  -2   4  -8    3.92    0.49
  -3  -4  -8    8.74    0.75
  -3  -4  -8    7.21    0.72
   3  -4   8    8.49    0.77
  -3   4  -8    6.85    0.75
   4  -4   8    7.58    0.84
  -4  -4  -8    8.87    0.82
  -4  -4  -8    8.33    0.82
  -4   4  -8   10.76    0.87
  -5  -4  -8    7.01    0.60
   5  -4   8    4.36    0.65
  -5  -4  -8    6.32    0.64
  -5   4  -8    5.81    0.65
  -6  -4  -8    0.24    0.31
   6  -4   8    0.31    0.35
  -6  -4  -8    0.79    0.23
  -6   4  -8    1.15    0.36
  -7  -4  -8   -0.19    0.33
   7  -4   8    0.00    0.35
  -7   4  -8   -0.06    0.37
  -8  -4  -8    6.01    0.73
   8  -4   8    6.48    0.75
  -8   4  -8    6.23    0.74
  -9  -4  -8    1.16    0.45
   9  -4   8    1.55    0.45
  -9   4  -8    1.09    0.48
  10  -4   8   -0.02    0.46
 -10  -4  -8    0.23    0.48
 -10   4  -8   -0.13    0.49
  11  -4   8    0.90    0.54
 -11  -4  -8    0.55    0.57
 -11   4  -8    0.81    0.58
 -12  -4  -8    4.41    0.86
 -12   4  -8    5.53    0.87
 -14  -5   8   37.95    3.53
  14  -5  -8   40.68    3.50
 -13  -5   8    4.43    0.74
  13  -5  -8    2.69    0.78
  13   5  -8    3.09    0.80
 -12  -5   8    2.32    0.61
  12  -5  -8    2.70    0.65
  12   5  -8    1.99    0.69
 -11  -5   8    1.37    0.51
  11  -5  -8    0.49    0.53
  11   5  -8    0.69    0.58
 -10  -5   8    9.18    0.85
  10  -5  -8    6.44    0.81
  10   5  -8    5.69    0.86
  -9  -5   8    6.25    0.75
   9  -5  -8    7.66    0.80
   9   5  -8    5.97    0.79
  -8  -5   8    8.50    0.81
   8  -5  -8    5.99    0.79
   8   5  -8    9.12    0.86
  -7  -5   8   -0.26    0.28
   7  -5  -8   -0.11    0.37
   7   5  -8   -0.03    0.36
  -6  -5   8   22.31    1.93
   6  -5  -8   23.46    1.96
   6   5  -8   20.94    1.96
   5  -5  -8    0.49    0.32
  -5  -5   8    0.02    0.19
  -5  -5   8    0.77    0.30
   5   5  -8    0.47    0.32
  -4  -5   8  135.44   11.74
  -4  -5   8  141.71   11.72
   4  -5  -8  142.50   11.75
  -4   5   8  144.24   11.71
  -3  -5   8    1.78    0.33
   3  -5  -8    2.15    0.36
  -3  -5   8    2.32    0.30
  -3   5   8    1.65    0.22
  -2  -5   8   28.00    2.25
  -2  -5   8   25.85    2.26
   2  -5  -8   25.54    2.26
  -2   5   8   25.95    2.21
  -1  -5   8    0.59    0.27
   1  -5  -8    0.48    0.16
   1  -5  -8    0.34    0.24
  -1  -5   8    0.12    0.23
   0  -5   8    0.32    0.25
   0  -5  -8    0.76    0.22
   0  -5  -8    0.42    0.24
   0   5  -8    0.43    0.27
  -1  -5  -8    2.94    0.38
  -1  -5  -8    2.80    0.33
   1  -5   8    2.36    0.39
  -1   5  -8    2.39    0.41
  -2  -5  -8    0.67    0.27
  -2  -5  -8    1.52    0.27
   2  -5   8    1.31    0.31
  -2   5  -8    1.26    0.29
  -3  -5  -8    1.61    0.31
   3  -5   8    1.22    0.32
  -3  -5  -8    1.13    0.28
  -3   5  -8    2.19    0.35
  -4  -5  -8    1.02    0.27
   4  -5   8    0.62    0.31
  -4  -5  -8    0.73    0.30
  -4   5  -8    1.18    0.34
  -5  -5  -8   16.71    1.38
  -5  -5  -8   15.22    1.32
   5  -5   8   13.97    1.36
  -5   5  -8   13.69    1.37
  -6  -5  -8    6.48    0.73
  -6   5  -8    6.97    0.74
   7  -5   8    4.63    0.65
  -7  -5  -8    5.22    0.65
  -7   5  -8    5.35    0.66
  -8  -5  -8    4.09    0.61
   8  -5   8    5.38    0.62
  -8   5  -8    3.00    0.60
   9  -5   8    1.13    0.53
  -9  -5  -8    0.71    0.49
  -9   5  -8    2.22    0.53
  10  -5   8    3.59    0.66
 -10  -5  -8    3.13    0.65
 -10   5  -8    2.58    0.67
 -11  -5  -8    7.52    0.97
  11  -5   8    8.42    1.00
 -11   5  -8    7.29    0.97
  13  -6  -8   -0.45    0.67
 -13  -6   8    0.46    0.66
 -12  -6   8    0.14    0.62
  12  -6  -8   -0.40    0.65
 -11  -6   8    4.36    0.71
  11  -6  -8    3.24    0.73
  10  -6  -8    1.26    0.59
 -10  -6   8    1.27    0.51
   9  -6  -8    0.51    0.51
  -9  -6   8    1.21    0.47
   8  -6  -8    0.35    0.45
  -8  -6   8    0.54    0.40
   7  -6  -8    0.30    0.41
  -7  -6   8    1.18    0.40
  -6  -6   8    0.22    0.36
   6  -6  -8    0.14    0.39
  -5  -6   8    0.14    0.29
   5  -6  -8    0.47    0.38
  -4  -6   8    6.23    0.64
   4  -6  -8    6.19    0.71
  -4  -6   8    7.38    0.72
   3  -6  -8   17.72    1.68
  -3  -6   8   16.08    1.44
  -3  -6   8   15.49    1.41
  -2  -6   8    0.33    0.27
  -2  -6   8    0.24    0.30
   2  -6  -8    0.21    0.31
   1  -6  -8    9.72    0.89
  -1  -6   8   10.21    0.93
  -1  -6   8    8.85    0.95
   1  -6  -8   10.77    0.96
   0  -6   8    0.60    0.29
   0  -6  -8    0.43    0.30
   0  -6  -8    0.35    0.23
   0   6  -8    0.13    0.32
  -1  -6  -8   47.07    3.99
  -1  -6  -8   46.31    4.00
   1  -6   8   49.77    4.02
  -1   6  -8   47.06    4.02
   2  -6   8    7.70    0.80
  -2  -6  -8    7.03    0.74
  -2  -6  -8    7.70    0.76
  -2   6  -8    7.99    0.82
  -3  -6  -8   15.89    1.56
   3  -6   8   18.94    1.59
  -3  -6  -8   18.02    1.57
  -3   6  -8   18.36    1.61
   4  -6   8    2.15    0.45
  -4  -6  -8    1.71    0.40
  -4  -6  -8    2.29    0.40
  -4   6  -8    1.39    0.41
  -5  -6  -8    2.40    0.48
   5  -6   8    3.11    0.53
  -5   6  -8    3.55    0.53
   6  -6   8    0.28    0.42
  -6  -6  -8   -0.16    0.39
  -6   6  -8   -0.36    0.40
  -7  -6  -8    0.69    0.46
   7  -6   8    0.85    0.50
  -7   6  -8   -0.04    0.45
   8  -6   8    0.28    0.52
  -8  -6  -8   -0.01    0.50
  -8   6  -8    0.06    0.51
  -9  -6  -8    0.57    0.57
   9  -6   8    0.49    0.89
  -9   6  -8    1.22    0.62
  10  -6   8    0.27    0.61
 -10  -6  -8    0.61    0.68
 -10   6  -8    0.43    0.64
  11  -7  -8    0.02    0.68
 -11  -7   8    0.63    0.58
  10  -7  -8    1.04    0.66
 -10  -7   8    0.35    0.56
   9  -7  -8    1.05    0.61
  -9  -7   8    0.73    0.53
   8  -7  -8    2.67    0.63
  -8  -7   8    3.86    0.58
  -7  -7   8    6.33    0.73
   7  -7  -8    4.54    0.73
   6  -7  -8   14.14    1.41
  -6  -7   8   14.69    1.41
  -5  -7   8    3.17    0.53
   5  -7  -8    3.14    0.57
  -4  -7   8   72.76    6.07
   4  -7  -8   71.49    6.08
  -3  -7   8    2.92    0.49
  -3  -7   8    3.74    0.46
   3  -7  -8    3.08    0.52
   2  -7  -8   11.64    1.20
  -2  -7   8   13.98    1.21
  -2  -7   8   12.76    1.19
  -1  -7   8    1.44    0.36
   1  -7  -8    0.27    0.38
   1   7  -8    1.16    0.43
   0  -7   8    5.32    0.64
   0   7  -8    5.72    0.69
  -1  -7  -8    0.69    0.36
   1  -7   8    0.88    0.39
  -1   7  -8    1.67    0.43
  -2  -7  -8    1.54    0.37
  -2  -7  -8    1.83    0.39
   2  -7   8    1.47    0.44
  -2   7  -8    1.21    0.43
   3  -7   8    1.77    0.43
  -3  -7  -8    1.44    0.40
  -3   7  -8    1.38    0.46
   4  -7   8    0.29    0.43
  -4  -7  -8    0.49    0.39
  -4   7  -8    0.29    0.39
  -5  -7  -8    4.94    0.66
   5  -7   8    6.09    0.73
  -5   7  -8    4.18    0.67
   6  -7   8    4.55    0.64
  -6  -7  -8    3.99    0.65
  -6   7  -8    3.87    0.67
   7  -7   8    3.06    0.66
  -7  -7  -8    2.45    0.58
  -7   7  -8    2.18    0.60
  -8  -7  -8    5.99    0.83
   8  -7   8    5.40    0.79
   9  -7   8    0.05    0.63
  -9  -7  -8   -0.49    1.01
  -9   7  -8   -0.90    0.62
  10  -8  -8    0.60    0.74
 -10  -8   8   -0.31    0.63
  -9  -8   8   35.87    3.47
   9  -8  -8   43.41    3.51
  -8  -8   8   -0.21    0.52
   8  -8  -8   -0.32    0.59
   7  -8  -8   30.50    2.71
  -7  -8   8   30.43    2.72
   6  -8  -8   -0.82    0.51
  -6  -8   8   -0.31    0.46
   5  -8  -8    2.17    0.55
  -5  -8   8    1.79    0.47
   4  -8  -8   -0.01    0.47
  -4  -8   8    1.02    0.47
   3  -8  -8    8.56    0.92
  -3  -8   8    7.87    0.88
  -2  -8   8    0.49    0.39
  -2  -8   8   -0.14    0.43
   2  -8  -8   -0.10    0.44
  -1  -8   8    0.57    0.41
   1  -8  -8    0.27    0.45
   1   8  -8    1.09    0.47
   0  -8  -8    0.22    0.44
   0  -8   8    0.22    0.42
   0   8  -8    0.18    0.46
  -1  -8  -8    0.27    0.44
   1  -8   8    0.85    0.45
  -1   8  -8    0.19    0.47
   2  -8   8   -0.12    0.45
  -2   8  -8   -0.21    0.49
   3  -8   8    1.56    0.52
  -3   8  -8    0.56    0.50
   4  -8   8    0.13    0.51
  -4   8  -8   -0.01    0.47
   5  -8   8    0.79    0.55
  -5   8  -8    0.84    0.54
   6  -8   8    2.04    0.67
  -6  -8  -8    3.33    0.66
  -6   8  -8    2.35    0.98
   7  -8   8   -0.10    0.63
  -7  -8  -8   -0.06    0.58
  -7   8  -8   -0.03    0.65
   8  -8   8    0.24    0.62
  -8  -8  -8    0.89    0.68
  -8   8  -8   -0.37    0.66
   7  -9  -8    3.13    0.79
  -7  -9   8    2.29    0.68
  -6  -9   8   -0.36    0.56
   6  -9  -8   -0.02    0.64
   5  -9  -8    6.24    1.33
  -5  -9   8    7.07    0.90
  -4  -9   8    5.13    1.11
   4  -9  -8    5.44    0.83
   3  -9  -8    4.60    0.76
  -3  -9   8    5.48    0.78
   2  -9  -8    4.90    0.80
   2   9  -8    7.26    0.89
   1  -9  -8   -0.73    0.51
  -1  -9   8    0.02    0.52
   1   9  -8    0.24    0.57
   0  -9  -8    1.46    0.58
   0  -9   8    1.84    0.54
   0   9  -8    1.98    0.63
   1  -9   8    0.43    0.54
  -1   9  -8    0.24    0.55
   2  -9   8    0.50    0.57
  -2   9  -8   -0.04    0.57
   3  -9   8   -0.19    0.62
  -3   9  -8    0.54    1.02
   4  -9   8    1.36    0.63
  -4   9  -8    0.29    0.63
   5  -9   8    0.44    0.63
  -5   9  -8    0.15    0.65
   3 -10  -8    2.55    0.76
   3  10  -8    1.89    0.78
   2 -10  -8    0.30    0.66
   2  10  -8   -0.07    0.69
   1  10  -8   -0.18    0.70
   0  10  -8    9.63    1.19
  -1  10  -8    1.18    0.75
  16   0  -9   -0.32    0.78
  15   0  -9    3.05    0.84
 -15   0   9    4.21    0.70
 -14   0   9    0.03    0.47
  14   0  -9    0.29    0.59
 -13   0   9    1.21    0.43
  13   0  -9    0.41    0.51
 -12   0   9    0.30    0.36
  12   0  -9   -0.23    0.42
 -11   0   9   19.08    1.74
  11   0  -9   20.15    1.73
  10   0  -9   -0.22    0.27
 -10   0   9   -0.01    0.27
   9   0  -9   -0.13    0.24
  -9   0   9    0.53    0.24
   8   0  -9   -0.21    0.21
  -8   0   9    0.25    0.21
  -7   0   9   28.86    2.44
   7   0  -9   28.90    2.44
   6   0  -9    0.19    0.17
  -6   0   9   -0.08    0.17
   6   0  -9   -0.05    0.19
  -5   0   9   15.10    1.26
   5   0  -9   14.62    1.27
   5   0  -9   14.43    1.27
  -4   0   9    0.16    0.11
   4   0  -9    0.12    0.14
   4   0  -9    0.09    0.14
   3   0  -9    3.51    0.37
   3   0  -9    3.41    0.35
  -3   0   9    3.85    0.34
  -2   0   9    0.11    0.12
   2   0  -9   -0.08    0.12
   2   0  -9   -0.08    0.10
   1   0  -9   54.75    4.61
  -1   0   9   56.18    4.62
   1   0  -9   55.33    4.61
   0   0   9    0.42    0.13
   0   0   9   -0.09    0.14
   0   0  -9    0.04    0.11
  -1   0  -9   48.93    4.03
   1   0   9   46.92    4.03
   1   0   9   49.20    4.04
   2   0   9    0.01    0.15
  -2   0  -9    0.04    0.14
  -3   0  -9   22.41    1.88
   3   0   9   21.84    1.88
  -4   0  -9    0.23    0.23
   4   0   9    0.03    0.17
  -4   0  -9   -0.21    0.20
   5   0   9    2.49    0.34
  -5   0  -9    3.32    0.39
   6   0   9   -0.06    0.20
  -6   0  -9   -0.45    0.25
  -7   0  -9   13.27    1.20
   7   0   9   12.40    1.16
  -8   0  -9    0.38    0.36
   8   0   9   -0.27    0.26
  -9   0  -9    1.22    0.43
   9   0   9    0.28    0.31
  10   0   9   -0.15    0.37
 -10   0  -9    0.29    0.46
 -11   0  -9    1.94    0.57
 -13   0  -9    8.31    1.07
 -15  -1   9    2.40    0.65
  15   1  -9    1.91    0.76
  14  -1  -9    4.14    0.78
 -14  -1   9    5.40    0.72
 -14   1   9    4.73    0.68
  14   1  -9    5.45    0.80
  13  -1  -9   24.27    2.33
 -13  -1   9   26.87    2.32
 -13   1   9   27.60    2.31
  13   1  -9   25.45    2.38
 -12  -1   9    4.75    0.60
  12  -1  -9    4.53    0.59
  12   1  -9    5.12    0.69
 -12   1   9    3.78    0.56
  11  -1  -9    0.38    0.35
  11   1  -9    0.52    0.36
 -11   1   9    0.40    0.31
  10  -1  -9   17.52    1.63
 -10  -1   9   18.03    1.63
  10   1  -9   19.06    1.61
 -10   1   9   18.44    1.61
  10   1  -9   19.04    1.67
  -9  -1   9    5.12    0.55
   9  -1  -9    5.70    0.57
   9   1  -9    5.41    0.53
  -9   1   9    4.44    0.53
   8  -1  -9    4.25    0.51
  -8  -1   9    5.23    0.50
  -8   1   9    5.03    0.47
   8   1  -9    4.16    0.47
  -7  -1   9   20.52    1.77
   7  -1  -9   20.60    1.78
   7  -1  -9   20.03    1.76
   7   1  -9   21.83    1.76
  -7   1   9   20.31    1.75
   6  -1  -9    0.84    0.23
   6  -1  -9    1.06    0.20
  -6  -1   9    1.16    0.21
  -6   1   9    0.67    0.16
   6   1  -9    1.14    0.20
   5  -1  -9   73.66    5.80
  -5  -1   9   69.62    5.79
   5  -1  -9   67.86    5.77
  -5   1   9   69.75    5.77
   5   1  -9   64.74    5.80
   5   1  -9   71.86    5.79
   4  -1  -9  176.60   14.47
   4  -1  -9  171.02   14.44
  -4  -1   9  179.26   14.46
  -4  -1   9  174.78   14.48
   4   1  -9  175.61   14.47
   4   1  -9  170.94   14.46
  -4   1   9  172.88   14.44
  -3  -1   9   53.24    4.45
   3  -1  -9   53.25    4.43
   3  -1  -9   51.66    4.43
  -3  -1   9   53.91    4.45
   3  -1  -9   56.35    4.46
   3   1  -9   52.67    4.45
   2  -1  -9    5.41    0.46
   2  -1  -9    5.28    0.46
  -2  -1   9    4.38    0.49
  -2  -1   9    5.13    0.49
   2  -1  -9    5.29    0.50
   2   1  -9    6.01    0.50
   1  -1  -9    0.11    0.14
  -1  -1   9    0.14    0.13
   1  -1  -9    0.17    0.09
   1   1  -9    0.51    0.14
  -1   1   9    0.05    0.09
   1   1  -9    0.18    0.16
   0  -1  -9   30.81    2.61
   0  -1   9   31.16    2.63
   0   1  -9   30.40    2.62
   0   1   9   32.96    2.62
   0   1   9   30.92    2.61
  -1  -1  -9   16.64    1.40
   1  -1   9   16.40    1.42
   1   1   9   16.05    1.41
  -1   1  -9   17.47    1.42
   1   1   9   16.08    1.41
   2  -1   9    6.50    0.63
  -2  -1  -9    6.91    0.63
  -2   1  -9    7.43    0.64
   2   1   9    6.87    0.63
   2   1   9    5.87    0.64
   3  -1   9    4.40    0.45
  -3  -1  -9    4.03    0.44
   3   1   9    4.37    0.43
  -3   1  -9    4.16    0.45
  -4  -1  -9    0.01    0.20
   4  -1   9   -0.06    0.16
  -4   1  -9    0.45    0.18
  -4   1  -9    0.27    0.22
   4   1   9    0.16    0.18
  -5  -1  -9   14.54    1.23
   5  -1   9   12.99    1.21
  -5   1  -9   13.07    1.23
   5   1   9   13.91    1.20
  -6  -1  -9    0.72    0.28
   6  -1   9    0.81    0.27
   6   1   9    0.67    0.24
  -6   1  -9    0.84    0.30
  -7  -1  -9   10.14    0.98
   7  -1   9    9.94    0.96
   7   1   9   10.19    0.95
   8  -1   9    1.91    0.37
  -8  -1  -9    2.58    0.46
   8   1   9    2.00    0.35
  -8   1  -9    2.02    0.43
   9  -1   9    6.40    0.83
  -9  -1  -9    6.96    0.83
   9   1   9    9.07    0.79
  -9   1  -9    8.37    0.85
 -10  -1  -9    1.65    0.48
  10  -1   9    1.53    0.41
 -10   1  -9    0.80    0.45
 -11  -1  -9    1.90    0.54
  11  -1   9    1.60    0.45
 -11   1  -9    0.83    0.53
 -12   1  -9   -0.06    1.03
 -13  -1  -9    0.14    0.63
 -13   1  -9    0.14    0.68
  15   2  -9    1.76    0.73
 -14  -2   9    0.44    0.54
  14   2  -9    0.43    0.63
 -13  -2   9    3.86    0.65
  13  -2  -9    4.20    0.65
  13   2  -9    5.40    0.77
  12  -2  -9    0.36    0.42
 -12  -2   9    0.35    0.40
  12   2  -9    0.14    0.42
 -12   2   9    0.13    0.35
 -11  -2   9   -0.44    0.33
  11  -2  -9    0.42    0.41
  11   2  -9    0.58    0.42
 -11   2   9   -0.19    0.29
  10  -2  -9    8.20    0.88
 -10  -2   9    9.86    0.90
 -10   2   9    9.06    0.84
  10   2  -9    7.94    0.92
  -9  -2   9   16.16    1.61
   9  -2  -9   20.81    1.62
  -9   2   9   17.98    1.58
   8  -2  -9    6.24    0.55
  -8  -2   9    4.43    0.50
   8   2  -9    3.87    0.44
   8   2  -9    4.77    0.56
  -8   2   9    4.06    0.44
   7  -2  -9    0.22    0.25
  -7  -2   9    0.00    0.22
   7   2  -9    0.42    0.18
   7   2  -9    0.40    0.25
  -7   2   9    0.53    0.16
   6  -2  -9    5.73    0.54
  -6  -2   9    5.29    0.51
   6  -2  -9    4.26    0.45
   6   2  -9    5.37    0.47
   6   2  -9    5.51    0.50
  -6   2   9    4.61    0.46
   5  -2  -9    0.07    0.08
   5  -2  -9    0.10    0.20
  -5  -2   9   -0.07    0.18
  -5   2   9    0.07    0.08
   5   2  -9    0.08    0.19
   4  -2  -9    0.21    0.19
  -4  -2   9    0.11    0.17
  -4  -2   9   -0.08    0.14
   4   2  -9    0.12    0.19
  -3  -2   9    0.02    0.14
   3  -2  -9    0.22    0.18
  -3  -2   9    0.27    0.15
  -2  -2   9   -0.05    0.14
   2  -2  -9   -0.01    0.15
  -2  -2   9    0.12    0.15
   1  -2  -9    8.09    0.67
  -1  -2   9    7.40    0.71
   1  -2  -9    7.44    0.72
   1   2  -9    7.81    0.72
  -1   2   9    8.02    0.67
   0  -2  -9  450.97   37.53
   0  -2  -9  444.01   37.51
   0  -2   9  456.58   37.53
   0   2  -9  458.85   37.53
   0   2   9  454.78   37.51
  -1  -2  -9   63.83    5.03
  -1  -2  -9   59.82    5.01
   1  -2   9   60.42    5.03
  -1   2  -9   60.04    5.03
   1   2   9   57.43    5.01
  -2  -2  -9  766.75   62.54
   2  -2   9  756.84   62.56
   2   2   9  732.32   62.54
   2   2   9  762.67   62.55
  -2   2  -9  757.93   62.56
   3  -2   9   19.32    1.62
  -3  -2  -9   19.34    1.61
  -3   2  -9   18.57    1.62
   3   2   9   18.16    1.62
   4  -2   9    4.40    0.49
  -4  -2  -9    4.03    0.47
  -4   2  -9    4.52    0.50
   4   2   9    4.81    0.47
   5  -2   9    0.52    0.23
  -5  -2  -9   -0.11    0.23
   5   2   9    0.21    0.20
  -5   2  -9    0.41    0.27
   6  -2   9    1.52    0.33
  -6  -2  -9    1.90    0.34
  -6   2  -9    1.72    0.33
   6   2   9    1.48    0.28
  -7  -2  -9    2.92    0.48
   7  -2   9    4.43    0.47
  -7   2  -9    3.16    0.48
   7   2   9    3.71    0.43
   8  -2   9   16.97    1.47
  -8  -2  -9   16.11    1.48
   8   2   9   15.65    1.43
  -8   2  -9   15.86    1.50
   9  -2   9   -0.03    0.35
  -9  -2  -9    0.01    0.39
  -9   2  -9   -0.04    0.41
  10  -2   9   -0.01    0.37
 -10  -2  -9   -0.28    0.41
 -10   2  -9    0.09    0.45
  11  -2   9    1.04    0.44
 -11  -2  -9    1.06    0.54
 -11   2  -9    1.16    0.58
 -12  -2  -9   -0.12    0.54
  12  -2   9    0.45    0.50
 -12   2  -9   -0.37    0.62
 -13  -2  -9    0.39    0.61
 -13   2  -9    1.45    0.70
  15  -3  -9    4.23    0.91
 -15  -3   9    2.98    0.78
  15   3  -9    4.16    0.92
  14  -3  -9    2.48    0.67
 -14  -3   9    2.65    0.64
  14   3  -9    2.14    0.72
  13  -3  -9   11.77    1.14
 -13  -3   9    9.18    1.12
  13   3  -9   11.61    1.21
  12  -3  -9    0.81    0.46
 -12  -3   9   -0.77    0.43
  12   3  -9   -0.31    0.50
  11  -3  -9    1.99    0.48
 -11  -3   9    1.83    0.46
  11   3  -9    1.71    0.52
  10  -3  -9    7.25    0.74
 -10  -3   9    5.78    0.73
  10   3  -9    6.80    0.79
   9  -3  -9    8.57    0.89
  -9   3   9    9.46    0.84
   9   3  -9    8.31    0.92
  -8  -3   9    0.19    0.26
   8  -3  -9    0.79    0.33
  -8   3   9    0.49    0.20
   8   3  -9    0.69    0.31
   7  -3  -9    1.44    0.32
  -7  -3   9    0.59    0.27
   7   3  -9    1.12    0.20
  -7   3   9    0.89    0.17
   7   3  -9    1.41    0.35
   6  -3  -9   11.77    1.14
  -6  -3   9   13.88    1.15
  -6   3   9   12.44    1.08
   6   3  -9   12.60    1.17
   6   3  -9   13.20    1.10
  -5  -3   9    9.07    0.78
  -5  -3   9    9.53    0.80
   5  -3  -9    7.28    0.80
   5   3  -9    7.83    0.77
   5   3  -9    9.24    0.83
  -4  -3   9   30.94    2.64
   4  -3  -9   32.57    2.67
  -4  -3   9   32.37    2.66
   4   3  -9   29.92    2.66
  -3  -3   9   66.21    5.72
   3  -3  -9   70.02    5.73
  -3  -3   9   68.12    5.73
   3   3  -9   70.44    5.73
   2  -3  -9    0.34    0.21
  -2  -3   9    0.17    0.16
  -2  -3   9    0.28    0.19
   2   3  -9    0.38    0.17
   1  -3  -9   44.57    3.54
  -1  -3   9   43.32    3.54
   1  -3  -9   42.03    3.50
   1   3  -9   40.31    3.54
  -1   3   9   40.59    3.50
   1   3  -9   42.99    3.52
   0  -3  -9    5.57    0.61
   0  -3  -9    7.06    0.57
   0  -3   9    5.88    0.61
   0   3  -9    6.86    0.58
   0   3  -9    6.32    0.62
   0   3   9    6.28    0.58
  -1  -3  -9   32.89    2.79
   1  -3   9   34.14    2.80
  -1  -3  -9   32.50    2.77
   1   3   9   31.51    2.78
  -1   3  -9   35.60    2.81
  -2  -3  -9    9.06    0.82
   2  -3   9    8.99    0.83
  -2  -3  -9    8.75    0.81
  -2   3  -9    9.12    0.84
  -3  -3  -9   10.08    0.79
   3  -3   9    6.92    0.78
  -3  -3  -9    8.06    0.78
  -3   3  -9    8.96    0.81
   4  -3   9    2.31    0.34
  -4  -3  -9    2.06    0.29
  -4  -3  -9    2.51    0.33
  -4   3  -9    2.50    0.36
   5  -3   9    3.15    0.41
  -5  -3  -9    2.95    0.39
  -5  -3  -9    2.26    0.33
  -5   3  -9    3.42    0.44
  -6  -3  -9   94.64    7.88
   6  -3   9  101.85    8.04
  -6  -3  -9   93.73    7.91
  -6   3  -9   91.24    7.92
  -7  -3  -9    0.87    0.33
   7  -3   9   -0.19    0.31
  -7  -3  -9   -0.06    0.22
  -7   3  -9    0.56    0.38
  -8  -3  -9   62.59    5.44
   8  -3   9   67.37    5.44
  -8   3  -9   63.35    5.45
  -9  -3  -9    0.39    0.42
   9  -3   9   -0.08    0.38
  -9   3  -9    0.16    0.40
 -10  -3  -9    0.35    0.46
  10  -3   9    0.68    0.46
 -10   3  -9    0.62    0.47
  11  -3   9    0.26    0.50
 -11  -3  -9    0.49    0.52
 -11   3  -9    0.84    0.59
 -12  -3  -9    0.98    0.60
  12  -3   9    0.76    0.52
 -12   3  -9    0.93    0.65
  14  -4  -9    0.49    0.64
 -14  -4   9    0.03    0.62
  14   4  -9   -0.33    0.72
 -13  -4   9    0.19    0.53
  13  -4  -9    0.35    0.58
  12  -4  -9    3.75    0.65
 -12  -4   9    4.06    0.65
  12   4  -9    3.37    0.66
  11  -4  -9   -0.40    0.45
 -11  -4   9   -0.13    0.43
  11   4  -9   -0.52    0.47
 -10  -4   9    0.62    0.39
  10  -4  -9    1.03    0.43
  10   4  -9    0.56    0.44
  -9  -4   9    2.10    0.42
   9  -4  -9    3.37    0.50
   9   4  -9    2.65    0.51
  -8  -4   9    0.13    0.32
   8  -4  -9    0.08    0.31
   8   4  -9   -0.15    0.34
   7  -4  -9   14.15    1.30
  -7  -4   9   14.24    1.26
   7   4  -9   12.77    1.28
  -6  -4   9    2.32    0.36
   6  -4  -9    1.86    0.36
  -6  -4   9    1.82    0.26
   6   4  -9    2.20    0.39
  -5  -4   9   -0.12    0.21
  -5  -4   9    0.13    0.17
   5  -4  -9    0.29    0.28
   5   4  -9   -0.02    0.27
  -4  -4   9   10.92    1.03
  -4  -4   9   11.61    0.99
   4  -4  -9   10.67    1.03
   4   4  -9   11.57    1.03
  -3  -4   9   -0.14    0.20
  -3  -4   9    0.19    0.18
   3  -4  -9   -0.13    0.24
   3   4  -9    0.05    0.20
  -2  -4   9    5.25    0.46
  -2  -4   9    3.94    0.44
   2  -4  -9    3.55    0.47
  -2   4   9    3.86    0.38
  -2   4   9    4.18    0.37
   2   4  -9    4.17    0.44
   1  -4  -9    3.58    0.43
  -1  -4   9    3.55    0.42
  -1  -4   9    3.34    0.41
   1  -4  -9    3.62    0.34
  -1   4   9    3.78    0.36
   1   4  -9    3.87    0.39
   0  -4  -9    0.19    0.14
   0  -4   9   -0.16    0.20
   0  -4  -9   -0.02    0.20
   0   4  -9    0.26    0.23
  -1  -4  -9   15.61    1.31
   1  -4   9   15.02    1.33
  -1   4  -9   14.04    1.33
   2  -4   9    5.05    0.52
  -2  -4  -9    4.51    0.49
  -2  -4  -9    5.04    0.48
  -2   4  -9    4.16    0.50
  -3  -4  -9    4.30    0.46
   3  -4   9    4.52    0.52
  -3  -4  -9    4.42    0.47
  -3   4  -9    3.84    0.49
   4  -4   9   -0.15    0.25
  -4  -4  -9   -0.18    0.24
  -4  -4  -9   -0.21    0.20
  -4   4  -9    0.02    0.28
   5  -4   9    0.46    0.31
  -5  -4  -9   -0.38    0.27
  -5  -4  -9   -0.14    0.24
  -5   4  -9    0.74    0.34
  -6  -4  -9    4.82    0.64
   6  -4   9    5.90    0.66
  -6  -4  -9    6.81    0.62
  -6   4  -9    6.26    0.68
   7  -4   9    0.23    0.34
  -7  -4  -9    1.93    0.39
  -7   4  -9    0.63    0.39
   8  -4   9    1.69    0.45
  -8  -4  -9    0.39    0.40
  -8   4  -9    1.51    0.49
  -9  -4  -9    0.08    0.45
   9  -4   9    0.52    0.44
  -9   4  -9   -0.82    0.46
  10  -4   9    1.88    0.56
 -10  -4  -9    1.45    0.55
 -10   4  -9    1.07    0.55
  11  -4   9   15.80    1.56
 -11   4  -9   15.84    1.59
  12  -4   9   17.87    1.84
 -12  -4  -9   21.20    1.92
 -12   4  -9   19.79    1.90
 -14  -5   9   14.09    1.49
  14  -5  -9   16.83    1.52
  14   5  -9   11.57    1.57
 -13  -5   9    9.23    1.06
  13   5  -9    8.78    1.12
  12  -5  -9   20.70    1.99
 -12  -5   9   21.45    1.99
  12   5  -9   21.91    2.05
 -11  -5   9    0.37    0.50
  11  -5  -9    0.59    0.51
  11   5  -9    0.31    0.56
  10  -5  -9   -0.25    0.44
 -10  -5   9   -0.27    0.37
  10   5  -9    0.18    0.49
  -9  -5   9    0.48    0.36
   9  -5  -9    0.37    0.43
   9   5  -9    0.21    0.43
  -8  -5   9    0.14    0.33
   8  -5  -9    0.23    0.40
   8   5  -9   -0.07    0.41
  -7  -5   9    2.07    0.40
   7  -5  -9    1.62    0.43
   7   5  -9    1.99    0.42
   6  -5  -9    2.55    0.46
  -6  -5   9    4.65    0.51
   6   5  -9    3.00    0.49
  -5  -5   9    1.99    0.29
   5   5  -9    1.92    0.39
  -4  -5   9   85.02    7.07
   4  -5  -9   84.73    7.11
  -4  -5   9   85.34    7.10
   4   5  -9   84.68    7.10
  -3  -5   9    0.75    0.23
  -3  -5   9    0.38    0.28
   3  -5  -9   -0.03    0.25
   2  -5  -9   29.67    2.45
  -2  -5   9   28.19    2.43
  -2  -5   9   29.35    2.44
  -2   5   9   27.81    2.39
   1  -5  -9    1.76    0.32
   1  -5  -9    1.67    0.23
  -1  -5   9    1.86    0.32
   1   5  -9    1.68    0.32
   0  -5   9    0.13    0.25
   0  -5  -9    0.29    0.25
   0   5  -9    0.37    0.28
  -1  -5  -9    2.66    0.42
   1  -5   9    3.48    0.45
  -1  -5  -9    4.14    0.40
  -1   5  -9    4.23    0.47
   2  -5   9    4.07    0.47
  -2  -5  -9    3.16    0.41
  -2  -5  -9    3.65    0.43
  -2   5  -9    3.20    0.45
   3  -5   9    0.49    0.30
  -3  -5  -9   -0.40    0.25
  -3  -5  -9    0.12    0.24
  -3   5  -9   -0.02    0.27
  -4  -5  -9    3.87    0.41
   4  -5   9    1.68    0.43
  -4  -5  -9    2.83    0.42
  -4   5  -9    2.86    0.47
  -5  -5  -9    0.87    0.35
   5  -5   9    1.26    0.39
  -5  -5  -9    0.94    0.29
  -5   5  -9    0.80    0.39
   6  -5   9    0.99    0.38
  -6  -5  -9    0.76    0.37
  -6   5  -9    0.90    0.38
   7  -5   9   26.56    2.35
  -7  -5  -9   26.92    2.33
  -7   5  -9   26.04    2.33
  -8  -5  -9    0.05    0.43
   8  -5   9   -0.32    0.42
  -8   5  -9    0.43    0.48
   9  -5   9    0.98    0.49
  -9  -5  -9    1.27    0.52
  -9   5  -9    1.16    0.57
  10  -5   9    0.37    0.61
 -10  -5  -9    1.11    0.56
 -11  -5  -9    3.28    0.74
  11  -5   9    3.09    0.72
 -11   5  -9    2.54    0.73
 -13  -6   9    0.16    0.67
  13  -6  -9   -0.74    0.73
  12  -6  -9   10.34    1.13
 -12  -6   9    8.43    1.08
 -11  -6   9    0.59    0.60
  11  -6  -9    0.77    0.59
  10  -6  -9    3.87    0.68
 -10  -6   9    4.53    0.65
   9  -6  -9    0.70    0.46
  -9  -6   9    0.61    0.45
  -8  -6   9    5.38    0.67
   8  -6  -9    4.64    0.70
  -7  -6   9    2.32    0.50
   7  -6  -9    3.23    0.51
   6  -6  -9   16.60    1.55
  -6  -6   9   16.69    1.52
  -5  -6   9    6.34    0.64
   5  -6  -9    4.29    0.65
   4  -6  -9    0.46    0.36
  -4  -6   9    0.41    0.29
  -4  -6   9    0.52    0.26
   3  -6  -9    0.25    0.31
  -3  -6   9    1.63    0.35
  -3  -6   9    0.82    0.29
  -2  -6   9    0.26    0.30
  -2  -6   9    0.11    0.27
   2  -6  -9    0.13    0.35
   1  -6  -9    1.67    0.37
  -1  -6   9    2.19    0.36
   1   6  -9    1.66    0.36
   0  -6  -9   20.33    1.67
   0  -6   9   16.67    1.66
   0   6  -9   19.69    1.68
  -1  -6  -9    2.03    0.34
   1  -6   9    2.25    0.41
  -1  -6  -9    2.27    0.40
  -1   6  -9    2.44    0.42
   2  -6   9   18.39    1.67
  -2  -6  -9   21.07    1.65
  -2  -6  -9   17.43    1.62
  -2   6  -9   17.30    1.68
  -3  -6  -9    0.58    0.32
  -3  -6  -9    0.68    0.32
   3  -6   9    1.13    0.39
  -3   6  -9    0.61    0.37
  -4  -6  -9    1.30    0.38
  -4  -6  -9    1.21    0.58
   4  -6   9    1.57    0.43
  -4   6  -9    1.84    0.44
  -5  -6  -9    1.26    0.41
   5  -6   9    0.90    0.43
  -5   6  -9    0.89    0.44
   6  -6   9    0.21    0.40
  -6  -6  -9    1.02    0.43
  -6   6  -9    0.08    0.42
   7  -6   9    0.71    0.50
  -7  -6  -9    0.74    0.48
  -7   6  -9    0.95    0.50
  -8  -6  -9    0.13    0.52
   8  -6   9   -0.23    0.49
  -8   6  -9   -0.05    0.51
  -9  -6  -9   -0.54    0.56
   9  -6   9    0.32    0.54
 -10  -6  -9    1.92    0.68
  10  -6   9    1.60    0.68
 -10   6  -9    0.99    0.70
 -11  -7   9    1.16    0.66
  11  -7  -9    1.41    0.73
  10  -7  -9    2.12    0.71
 -10  -7   9    3.18    0.67
   9  -7  -9    2.62    0.61
  -9  -7   9    3.42    0.65
  -8  -7   9    1.97    0.47
   8  -7  -9    0.20    0.52
   7  -7  -9    1.81    0.55
  -7  -7   9    1.00    0.46
  -6  -7   9   10.40    1.00
   6  -7  -9    8.45    0.98
  -5  -7   9   14.86    1.25
   5  -7  -9   10.44    1.22
  -4  -7   9   55.11    4.76
   4  -7  -9   57.14    4.77
  -3  -7   9    7.83    0.77
   3  -7  -9    7.37    0.82
  -3  -7   9    6.87    0.80
   2  -7  -9   11.12    1.12
  -2  -7   9   12.17    1.10
  -2  -7   9   11.44    1.13
  -1  -7   9    4.34    0.52
   1  -7  -9    3.30    0.52
   1   7  -9    3.04    0.52
   0  -7   9    0.77    0.38
   0  -7  -9    0.62    0.37
   0   7  -9    0.31    0.39
   1  -7   9    4.65    0.57
  -1   7  -9    3.17    0.55
  -2  -7  -9    3.59    0.52
   2  -7   9    3.54    0.56
  -2   7  -9    2.38    0.54
   3  -7   9    1.84    0.44
  -3   7  -9    1.53    0.47
   4  -7   9   -0.20    0.44
  -4  -7  -9    0.13    0.39
  -4   7  -9    0.36    0.42
   5  -7   9    3.66    0.64
  -5  -7  -9    3.33    0.59
  -5   7  -9    3.91    0.64
  -6  -7  -9   11.12    1.19
   6  -7   9   10.99    1.24
  -6   7  -9   14.48    1.28
  -7  -7  -9   10.74    1.11
  -7   7  -9   10.06    1.14
  -8  -7  -9    0.34    0.61
   8  -7   9    1.71    0.65
  -8   7  -9    1.20    0.60
  -9  -7  -9   -0.64    0.65
   9  -7   9   -0.02    0.67
  -9   7  -9    0.63    0.68
  10  -8  -9    2.37    0.83
 -10  -8   9    3.19    0.76
  -9  -8   9    1.85    0.62
   9  -8  -9    1.72    0.73
  -8  -8   9    0.07    0.55
   8  -8  -9    0.63    0.62
   7  -8  -9    3.80    0.76
   6  -8  -9    1.77    0.59
  -6  -8   9    1.89    0.54
  -5  -8   9   -0.42    0.45
   5  -8  -9    0.29    0.54
  -4  -8   9    2.47    0.52
   4  -8  -9    0.40    0.54
  -3  -8   9    0.07    0.43
   3  -8  -9   -0.10    0.46
   2  -8  -9    5.40    0.71
  -2  -8   9    4.98    0.65
   2   8  -9    4.72    0.72
   1  -8  -9   -0.74    0.44
  -1  -8   9    0.15    0.41
   1   8  -9    0.22    0.46
   0  -8  -9    1.65    0.49
   0  -8   9    1.08    0.47
   0   8  -9    1.31    0.51
   1  -8   9    5.63    0.71
  -1  -8  -9    5.84    0.71
  -1   8  -9    4.24    0.73
   2  -8   9    3.94    0.64
  -2   8  -9    3.70    0.66
   3  -8   9    0.67    0.47
  -3   8  -9    1.09    0.53
   4  -8   9    1.96    0.60
  -4   8  -9    1.65    0.57
  -5   8  -9   -0.07    0.56
   6  -8   9    0.05    0.62
  -6   8  -9   -0.21    0.62
   7  -8   9    1.49    0.70
  -7   8  -9    1.51    0.72
   7  -9  -9   -0.26    0.73
  -7  -9   9    0.52    0.62
  -6  -9   9    0.31    0.57
   6  -9  -9    0.46    0.69
   5  -9  -9    0.13    0.65
  -5  -9   9    0.44    0.55
  -4  -9   9    2.87    0.65
   4  -9  -9    2.95    0.70
  -3  -9   9   -0.31    0.80
   3  -9  -9   -0.09    0.56
   2  -9  -9    0.62    0.56
  -1  -9   9    0.45    0.63
   1  -9  -9    0.29    0.55
   1   9  -9    0.06    0.94
   0  -9   9   -0.20    0.51
   0  -9  -9   -0.61    0.55
   0   9  -9    0.09    0.99
   1  -9   9   -0.02    0.54
   2  -9   9    0.46    0.57
  -2   9  -9    0.51    0.59
   3  -9   9    2.65    0.70
  -3   9  -9    2.93    0.70
   4  -9   9   -0.68    0.61
  -4   9  -9    0.07    0.62
   5  -9   9   -0.16    0.67
  -5   9  -9   -0.83    0.67
  15   0 -10    0.51    0.65
 -15   0  10    0.18    0.62
  14   0 -10    0.27    0.62
 -14   0  10    0.28    0.49
  13   0 -10    0.14    0.45
 -13   0  10    0.68    0.44
 -12   0  10    0.59    0.37
 -11   0  10   -0.11    0.31
  11   0 -10   -0.41    0.31
 -10   0  10   41.72    3.52
  10   0 -10   41.56    3.52
  -9   0  10    0.12    0.24
   9   0 -10    0.03    0.26
   8   0 -10   87.08    7.42
  -8   0  10   91.11    7.42
  -7   0  10    0.02    0.17
   7   0 -10   -0.20    0.21
   6   0 -10    3.52    0.37
   6   0 -10    2.66    0.35
  -5   0  10    0.01    0.12
   5   0 -10   -0.08    0.17
   5   0 -10   -0.13    0.16
  -4   0  10    2.90    0.28
   4   0 -10    2.32    0.30
   4   0 -10    2.65    0.29
  -3   0  10   -0.05    0.10
   3   0 -10   -0.01    0.13
   3   0 -10    0.12    0.14
   2   0 -10   31.72    2.77
  -2   0  10   33.58    2.78
   2   0 -10   34.16    2.77
   1   0 -10    0.02    0.11
  -1   0  10    0.39    0.15
   0   0  10   19.02    1.54
   0   0 -10   18.27    1.52
   0   0  10   16.55    1.52
   1   0  10    0.15    0.20
  -1   0 -10   -0.05    0.13
   1   0  10   -0.16    0.16
   2   0  10    2.29    0.29
  -2   0 -10    2.17    0.28
  -3   0 -10    0.18    0.18
   3   0  10   -0.03    0.17
   4   0  10   37.12    3.07
  -4   0 -10   35.67    3.07
   5   0  10   -0.09    0.21
  -5   0 -10    0.42    0.24
  -6   0 -10   16.20    1.39
   6   0  10   14.76    1.36
  -7   0 -10    0.30    0.33
   7   0  10   -0.10    0.25
  -8   0 -10    0.95    0.36
   8   0  10    0.92    0.31
  -9   0 -10   -0.22    0.36
   9   0  10   -0.03    0.31
 -10   0 -10    0.23    0.49
  10   0  10    0.27    0.38
 -11   0 -10    0.64    0.54
 -12   0 -10   22.71    2.14
 -13   0 -10    0.39    0.62
 -15  -1  10    1.12    0.61
  15  -1 -10    1.61    0.71
  15   1 -10    1.05    0.73
  14  -1 -10    9.19    1.03
 -14  -1  10    7.34    0.94
  14   1 -10    8.60    1.03
 -13  -1  10    8.23    0.91
 -13   1  10    9.00    0.90
  13   1 -10    8.12    0.96
 -12  -1  10    1.51    0.42
  12  -1 -10    1.19    0.43
 -12   1  10    1.12    0.39
  12   1 -10    1.33    0.51
 -11  -1  10    1.24    0.44
  11  -1 -10    1.08    0.40
  11   1 -10    2.12    0.48
 -11   1  10    1.73    0.35
  10  -1 -10    8.30    0.88
 -10  -1  10    8.85    0.88
  10   1 -10    9.50    0.86
 -10   1  10    9.64    0.87
   9  -1 -10   23.01    2.01
  -9  -1  10   23.05    2.00
   9   1 -10   23.71    1.99
  -9   1  10   22.91    1.98
  -8  -1  10    3.21    0.48
   8  -1 -10    4.87    0.52
   8   1 -10    5.10    0.48
  -8   1  10    5.05    0.47
   7  -1 -10   -0.16    0.22
  -7  -1  10   -0.30    0.19
   7   1 -10    0.25    0.19
  -7   1  10    0.06    0.16
   6  -1 -10    0.46    0.22
   6  -1 -10    0.69    0.18
  -6  -1  10    0.15    0.18
  -6   1  10    0.84    0.15
   6   1 -10    0.63    0.20
  -5  -1  10   20.61    1.70
   5  -1 -10   20.52    1.71
   5  -1 -10   19.41    1.67
  -5   1  10   19.78    1.67
   5   1 -10   19.80    1.70
  -4  -1  10   34.60    2.80
   4  -1 -10   34.49    2.81
   4  -1 -10   31.24    2.77
  -4  -1  10   33.02    2.80
  -4   1  10   34.42    2.77
   4   1 -10   32.84    2.80
   3  -1 -10   31.31    2.58
   3  -1 -10   30.25    2.58
  -3  -1  10   28.92    2.61
  -3  -1  10   32.04    2.61
   3  -1 -10   31.58    2.61
   3   1 -10   31.66    2.60
  -2  -1  10    9.20    0.77
   2  -1 -10    8.58    0.77
   2  -1 -10    8.55    0.73
   2  -1 -10    8.67    0.73
   2   1 -10    7.53    0.78
   2   1 -10    8.68    0.76
   1  -1 -10    5.66    0.54
   1  -1 -10    5.81    0.51
  -1  -1  10    6.19    0.56
   1   1 -10    5.46    0.56
   1   1 -10    5.74    0.55
   0  -1 -10   28.34    2.36
   0  -1  10   28.20    2.38
   0   1  10   27.55    2.36
   0   1 -10   28.93    2.38
   1  -1  10   41.34    3.61
  -1  -1 -10   43.55    3.60
   1   1  10   42.63    3.60
  -1   1 -10   43.45    3.61
   1   1  10   44.27    3.61
   2  -1  10    4.06    0.41
  -2  -1 -10    3.75    0.40
  -2   1 -10    3.51    0.41
   2   1  10    3.84    0.41
  -3  -1 -10    0.24    0.19
   3  -1  10    0.14    0.19
   3   1  10    0.10    0.18
  -3   1 -10   -0.22    0.17
   4  -1  10    2.01    0.30
  -4  -1 -10    1.49    0.29
  -4   1 -10    2.11    0.30
   4   1  10    1.67    0.28
   5  -1  10   19.31    1.73
  -5  -1 -10   19.88    1.75
  -5   1 -10   20.42    1.75
   5   1  10   20.48    1.73
   6  -1  10   38.48    3.26
  -6  -1 -10   35.96    3.27
   6   1  10   40.45    3.25
  -6   1 -10   38.71    3.27
  -7  -1 -10   23.42    2.17
   7  -1  10   24.61    2.11
   7   1  10   23.93    2.10
  -7   1 -10   25.56    2.14
  -8  -1 -10    3.56    0.54
  -8   1 -10    3.00    0.49
   8   1  10    3.66    0.46
   9  -1  10    0.58    0.35
  -9  -1 -10    0.69    0.42
  -9   1 -10    0.47    0.38
   9   1  10    0.86    0.35
  10  -1  10    3.41    0.55
 -10  -1 -10    3.64    0.61
 -10   1 -10    4.66    0.68
  11  -1  10    0.99    0.47
 -11  -1 -10    1.39    0.57
 -11   1 -10    1.40    0.56
 -12  -1 -10    0.16    0.56
 -12   1 -10    0.91    0.58
 -13  -1 -10    0.06    0.64
 -13   1 -10    0.13    0.62
  15  -2 -10   13.98    1.46
  15   2 -10   12.98    1.48
 -14  -2  10   18.11    1.70
  14   2 -10   16.95    2.10
  13  -2 -10   12.32    1.24
 -13  -2  10   12.23    1.25
  13   2 -10   13.22    1.35
 -12  -2  10    2.13    0.48
  12  -2 -10    2.08    0.48
  12   2 -10    1.36    0.53
 -11  -2  10    5.66    0.68
  11  -2 -10    6.06    0.69
  11   2 -10    5.99    0.73
 -10  -2  10    0.85    0.35
  10  -2 -10    0.19    0.36
 -10   2  10    0.97    0.28
  10   2 -10    0.38    0.40
   9  -2 -10    5.51    0.67
  -9  -2  10    5.70    0.64
   9   2 -10    7.69    0.74
  -9   2  10    5.95    0.59
  -8  -2  10    2.20    0.37
   8  -2 -10    2.63    0.39
   8   2 -10    3.05    0.44
   8   2 -10    2.69    0.33
  -8   2  10    2.71    0.34
   7  -2 -10   26.27    2.26
  -7  -2  10   25.79    2.25
   7   2 -10   26.50    2.23
  -7   2  10   26.73    2.21
   6  -2 -10    0.20    0.23
  -6  -2  10    0.59    0.21
   6   2 -10    0.43    0.19
  -6   2  10    0.24    0.12
  -5  -2  10   16.77    1.45
  -5  -2  10   16.09    1.44
   5  -2 -10   17.73    1.47
   4  -2 -10    6.70    0.65
  -4  -2  10    6.48    0.63
  -4  -2  10    7.27    0.64
  -3  -2  10    6.99    0.66
   3  -2 -10    6.66    0.67
  -3  -2  10    7.64    0.67
  -2  -2  10    6.98    0.61
   2  -2 -10    6.41    0.61
  -2  -2  10    5.60    0.59
   1  -2 -10    9.11    0.79
  -1  -2  10    9.58    0.84
   1  -2 -10    9.71    0.85
   1   2 -10    9.55    0.84
  -1   2  10    9.23    0.80
   0  -2 -10   86.49    7.10
   0  -2  10   86.38    7.11
   0  -2 -10   85.97    7.08
   0   2  10   82.13    7.08
   0   2 -10   85.88    7.10
  -1  -2 -10   79.79    6.63
  -1  -2 -10   79.77    6.61
   1  -2  10   79.88    6.63
  -1   2 -10   80.33    6.63
   1   2  10   78.19    6.61
   2  -2  10   97.05    8.22
  -2  -2 -10   98.56    8.21
  -2   2 -10   97.20    8.22
   2   2  10  102.11    8.22
  -3  -2 -10   73.63    5.91
   3  -2  10   67.07    5.92
   3   2  10   72.06    5.92
  -3   2 -10   70.73    5.92
   4  -2  10    4.84    0.54
  -4  -2 -10    6.10    0.55
   4   2  10    4.70    0.52
  -4   2 -10    4.73    0.53
   5  -2  10    2.16    0.37
  -5  -2 -10    2.10    0.36
   5   2  10    3.21    0.37
  -5   2 -10    2.69    0.40
  -6  -2 -10   17.69    1.59
   6  -2  10   17.68    1.59
   6   2  10   18.32    1.57
   7  -2  10    6.66    0.73
  -7  -2 -10    6.59    0.73
  -7   2 -10    7.68    0.77
   7   2  10    6.52    0.68
  -8  -2 -10    0.21    0.34
   8  -2  10   -0.01    0.33
   8   2  10    0.13    0.30
  -8   2 -10   -0.29    0.38
  -9  -2 -10    0.28    0.41
   9  -2  10    0.26    0.35
  -9   2 -10    0.35    0.41
  10  -2  10    1.53    0.47
 -10  -2 -10    1.64    0.47
 -10   2 -10    2.23    0.57
 -11  -2 -10    5.95    0.87
  11  -2  10    6.58    0.82
 -11   2 -10    8.68    0.97
 -12  -2 -10    0.24    0.60
  12  -2  10   -0.28    0.71
 -12   2 -10   -0.02    0.64
 -15  -3  10    0.94    0.67
  15   3 -10   -0.08    0.73
  14  -3 -10    0.43    0.60
 -14  -3  10    0.83    0.60
  14   3 -10    0.52    0.67
  13  -3 -10   21.14    1.93
 -13  -3  10   22.08    1.91
  13   3 -10   17.91    1.92
 -12  -3  10    1.82    0.50
  12  -3 -10    2.12    0.53
  12   3 -10    2.33    0.60
 -11  -3  10    3.47    0.53
  11  -3 -10    2.46    0.53
  11   3 -10    2.88    0.60
 -10  -3  10    2.63    0.47
  10  -3 -10    2.39    0.47
  10   3 -10    1.76    0.47
  -9  -3  10   10.90    1.20
   9  -3 -10   12.25    1.21
   9   3 -10   14.41    1.24
   8  -3 -10    1.41    0.37
  -8  -3  10    1.17    0.33
   8   3 -10    1.61    0.40
   7  -3 -10    5.25    0.57
  -7  -3  10    4.06    0.52
   7   3 -10    5.34    0.59
   6  -3 -10   -0.17    0.27
  -6  -3  10   -0.04    0.17
  -6  -3  10   -0.04    0.22
   6   3 -10    0.03    0.25
  -5  -3  10    6.04    0.56
  -5  -3  10    5.11    0.59
   5   3 -10    6.96    0.63
  -4  -3  10    7.23    0.69
  -4  -3  10    7.44    0.67
   4  -3 -10    7.19    0.69
   4   3 -10    6.60    0.69
  -3  -3  10   67.90    5.69
   3  -3 -10   68.72    5.69
  -3  -3  10   68.70    5.68
   3   3 -10   67.07    5.68
   2  -3 -10    2.74    0.35
  -2  -3  10    2.60    0.32
  -2  -3  10    2.73    0.32
  -1  -3  10   13.62    1.17
   1  -3 -10   14.10    1.18
   1  -3 -10   13.09    1.12
  -1   3  10   13.43    1.13
   1   3 -10   13.09    1.18
   1   3 -10   13.04    1.15
   0  -3 -10    9.60    0.85
   0  -3 -10   11.23    0.91
   0  -3  10    9.62    0.90
   0   3 -10    9.48    0.85
   0   3  10   10.00    0.86
   0   3 -10    9.53    0.90
  -1  -3 -10    0.32    0.16
  -1  -3 -10    0.57    0.22
   1  -3  10    0.75    0.24
  -1   3 -10    0.72    0.23
  -1   3 -10    0.76    0.12
   1   3  10    0.66    0.22
   2  -3  10    0.31    0.22
  -2  -3 -10    0.16    0.20
  -2  -3 -10    0.09    0.18
  -2   3 -10    0.28    0.23
  -3  -3 -10    1.54    0.26
  -3  -3 -10    1.95    0.27
   3  -3  10    1.16    0.28
  -3   3 -10    1.38    0.31
  -4  -3 -10    2.36    0.32
  -4  -3 -10    2.80    0.36
   4  -3  10    1.84    0.35
  -4   3 -10    3.13    0.41
  -5  -3 -10    0.71    0.28
  -5  -3 -10    0.71    0.23
   5  -3  10    0.48    0.27
  -5   3 -10    0.30    0.32
  -6  -3 -10  104.02    8.58
   6  -3  10   99.75    8.61
  -6  -3 -10  104.98    8.61
  -6   3 -10  103.66    8.62
  -7  -3 -10    2.24    0.35
  -7  -3 -10    1.83    0.44
   7  -3  10    3.01    0.46
  -7   3 -10    2.18    0.44
  -8  -3 -10   27.25    2.41
   8  -3  10   27.50    2.41
  -8   3 -10   27.84    2.42
   9  -3  10   15.69    1.46
  -9  -3 -10   15.39    1.46
  -9   3 -10   14.91    1.46
  10  -3  10    2.64    0.53
 -10  -3 -10    1.49    0.55
 -10   3 -10    1.55    0.56
  11  -3  10    0.26    0.49
 -11  -3 -10    1.67    0.58
 -11   3 -10    0.29    0.69
  12  -3  10    0.46    0.58
 -12  -3 -10   -0.73    0.64
 -12   3 -10   -0.17    0.68
  14  -4 -10    0.54    0.66
 -14  -4  10    0.27    0.63
  14   4 -10   -0.21    0.67
 -13  -4  10   -0.36    0.54
  13  -4 -10    0.38    0.58
  13   4 -10   -0.36    1.03
 -12  -4  10    0.24    0.50
  12  -4 -10    1.44    0.54
  12   4 -10    1.09    0.53
 -11  -4  10    1.23    0.45
  11  -4 -10    0.19    0.47
  11   4 -10    2.57    0.58
  10  -4 -10   11.85    1.32
 -10  -4  10   14.45    1.34
  10   4 -10   16.92    1.42
  -9  -4  10    4.67    0.59
   9  -4 -10    4.06    0.60
   9   4 -10    4.18    0.64
   8  -4 -10   12.36    1.17
  -8  -4  10   10.82    1.13
   8   4 -10   13.79    1.21
  -7  -4  10    0.60    0.34
   7  -4 -10    0.06    0.30
   7   4 -10    0.88    0.37
  -6  -4  10   -0.06    0.19
  -6  -4  10    0.77    0.27
   6  -4 -10    0.31    0.31
   6   4 -10   -0.12    0.29
  -5  -4  10    9.88    0.90
  -5  -4  10    8.32    0.85
   5  -4 -10   10.17    0.90
   5   4 -10    9.64    0.91
  -4  -4  10    1.78    0.32
  -4  -4  10    2.60    0.31
   4  -4 -10    3.78    0.41
   4   4 -10    1.74    0.35
  -3  -4  10    0.09    0.21
   3  -4 -10   -0.03    0.24
  -3  -4  10   -0.08    0.18
   3   4 -10   -0.02    0.22
  -2  -4  10   16.05    1.47
   2  -4 -10   17.37    1.48
  -2  -4  10   16.89    1.46
   2   4 -10   16.78    1.45
   1  -4 -10    1.65    0.31
  -1  -4  10    1.28    0.28
   1  -4 -10    1.65    0.19
   1   4 -10    1.88    0.26
   1   4 -10    1.51    0.29
   0  -4 -10    0.28    0.15
   0  -4 -10    0.02    0.21
   0  -4  10    0.01    0.21
   0   4 -10    0.24    0.23
  -1  -4 -10   13.95    1.19
   1  -4  10   12.97    1.21
  -1  -4 -10   13.22    1.21
  -1   4 -10   13.65    1.22
  -2  -4 -10    2.41    0.33
   2  -4  10    2.50    0.37
  -2  -4 -10    2.40    0.35
  -2   4 -10    3.84    0.43
   3  -4  10   11.57    1.06
  -3  -4 -10   10.76    1.01
  -3  -4 -10   11.01    1.01
  -3   4 -10   11.04    1.04
  -4  -4 -10    1.09    0.31
   4  -4  10    0.87    0.31
  -4  -4 -10    1.51    0.30
  -4   4 -10    1.74    0.41
  -5  -4 -10    4.01    0.47
  -5  -4 -10    4.59    0.51
   5  -4  10    3.27    0.51
  -5   4 -10    3.80    0.52
  -6  -4 -10    3.16    0.40
   6  -4  10    1.94    0.46
  -6  -4 -10    2.39    0.54
  -6   4 -10    2.55    0.48
  -7  -4 -10    0.58    0.38
   7  -4  10    0.70    0.39
  -7   4 -10    0.59    0.38
  -8  -4 -10    3.55    0.62
   8  -4  10    4.08    0.64
  -8   4 -10    5.73    0.67
   9  -4  10    4.10    0.65
  -9  -4 -10    4.58    0.68
  -9   4 -10    4.07    0.68
 -10  -4 -10   15.41    1.36
  10  -4  10   11.50    1.30
 -10   4 -10   13.34    1.33
 -11  -4 -10    7.03    0.97
 -11   4 -10    7.43    0.97
  13  -5 -10    2.30    0.77
 -13  -5  10    1.91    0.66
  13   5 -10    0.81    0.74
 -12  -5  10    0.40    0.54
  12  -5 -10   -0.32    0.56
  12   5 -10    0.32    0.66
  11  -5 -10    2.35    0.60
 -11  -5  10    2.29    0.59
  11   5 -10    3.18    0.66
 -10  -5  10   -0.35    0.41
  10  -5 -10   -0.24    0.46
  10   5 -10    0.43    0.53
   9  -5 -10    1.66    0.52
  -9  -5  10    2.28    0.45
   9   5 -10    2.33    0.54
  -8  -5  10    0.30    0.37
   8  -5 -10    0.07    0.39
   8   5 -10    0.35    0.43
   7  -5 -10    3.98    0.59
  -7  -5  10    5.12    0.60
   7   5 -10    5.08    0.64
  -6  -5  10    1.80    0.39
   6  -5 -10    2.38    0.41
  -5  -5  10    0.36    0.23
  -5  -5  10    0.80    0.31
   5  -5 -10    0.59    0.34
   5   5 -10    0.01    0.33
   4  -5 -10   77.27    6.53
  -4  -5  10   78.30    6.47
   4   5 -10   77.15    6.50
  -3  -5  10    5.23    0.57
  -3  -5  10    5.84    0.56
   3  -5 -10    4.67    0.58
  -2  -5  10    7.78    0.76
  -2  -5  10    7.92    0.75
   2  -5 -10    7.41    0.77
   1  -5 -10    0.34    0.26
  -1  -5  10    0.39    0.26
   1   5 -10    0.06    0.29
   0  -5 -10    0.30    0.26
   0  -5  10    0.47    0.26
   0  -5 -10    0.30    0.19
   0   5 -10    0.10    0.29
  -1  -5 -10   17.60    1.51
  -1  -5 -10   16.88    1.48
   1  -5  10   17.72    1.53
  -1   5 -10   15.86    1.61
  -2  -5 -10    0.09    0.24
  -2  -5 -10   -0.15    0.25
  -2   5 -10   -0.18    0.26
  -3  -5 -10    1.15    0.31
   3  -5  10    0.97    0.36
  -3  -5 -10    0.86    0.31
  -3   5 -10    1.12    0.34
  -4  -5 -10    1.67    0.34
  -4  -5 -10    2.10    0.37
   4  -5  10    1.09    0.40
  -4   5 -10    1.35    0.41
   5  -5  10    0.98    0.40
  -5  -5 -10    2.60    0.43
  -5  -5 -10    2.80    0.39
  -5   5 -10    1.50    0.46
   6  -5  10    3.33    0.51
  -6  -5 -10    1.36    0.44
  -6   5 -10    2.21    0.51
  -7  -5 -10   10.39    0.96
   7  -5  10    8.24    0.95
  -7   5 -10    8.48    0.93
   8  -5  10    3.27    0.62
  -8  -5 -10    3.46    0.61
  -8   5 -10    3.98    0.64
   9  -5  10    3.48    0.66
  -9  -5 -10    2.78    0.65
  -9   5 -10    3.51    0.67
  10  -5  10    1.58    0.59
 -10  -5 -10    2.52    0.64
 -10   5 -10    1.76    0.68
 -11  -5 -10    0.40    0.66
  11  -5  10    0.41    0.59
 -11   5 -10    0.16    0.70
 -12  -6  10    1.12    0.65
  12  -6 -10    1.37    0.67
  11  -6 -10    0.62    0.66
  10  -6 -10    0.04    0.56
 -10  -6  10   -0.03    0.49
  -9  -6  10    1.86    0.50
   9  -6 -10    0.77    0.52
  -8  -6  10    0.92    0.45
   8  -6 -10    1.18    0.46
  -7  -6  10    0.14    0.35
   7  -6 -10    0.40    0.44
   6  -6 -10    0.72    0.38
  -6  -6  10    0.40    0.35
   5  -6 -10    3.16    0.53
  -5  -6  10    3.50    0.50
  -4  -6  10    1.71    0.38
   4  -6 -10    1.26    0.40
  -4  -6  10    1.19    0.30
  -3  -6  10    0.33    0.29
   3  -6 -10    0.65    0.35
  -3  -6  10    0.70    0.32
   2  -6 -10   16.81    1.54
  -2  -6  10   16.41    1.53
  -2  -6  10   17.35    1.51
  -1  -6  10    3.54    0.47
   1  -6 -10    3.25    0.52
   1   6 -10    3.79    0.52
   0  -6 -10    1.57    0.36
   0   6 -10    0.75    0.38
   1  -6  10   21.94    1.96
  -1  -6 -10   22.10    1.94
  -1   6 -10   22.78    1.98
   2  -6  10    0.13    0.36
  -2  -6 -10    0.13    0.31
  -2  -6 -10   -0.07    0.28
  -2   6 -10    0.03    0.34
  -3  -6 -10    8.48    0.96
   3  -6  10   11.73    1.03
  -3  -6 -10   10.41    0.97
  -3   6 -10   10.54    1.03
  -4  -6 -10    0.24    0.36
   4  -6  10    0.04    0.37
  -4   6 -10   -0.61    0.38
   5  -6  10    0.89    0.45
  -5  -6 -10    0.02    0.38
  -5   6 -10    0.08    0.44
  -6  -6 -10    0.90    0.46
   6  -6  10    0.97    0.45
  -6   6 -10    1.03    0.50
  -7  -6 -10    3.70    0.62
   7  -6  10    2.55    0.58
  -7   6 -10    2.68    0.61
  -8  -6 -10    0.47    0.56
   8  -6  10    0.72    0.62
  -8   6 -10    0.43    0.58
   9  -6  10    2.48    0.70
  -9  -6 -10    3.09    0.71
  -9   6 -10    3.84    0.77
  10  -6  10    0.03    0.64
 -10  -6 -10    0.07    0.68
 -10   6 -10   -0.56    0.66
  11  -7 -10    1.86    0.76
 -11  -7  10    1.13    0.67
  10  -7 -10    1.32    0.68
 -10  -7  10    0.78    0.61
   9  -7 -10    2.23    0.65
  -9  -7  10    2.54    0.68
   8  -7 -10    5.77    0.74
  -8  -7  10    4.36    0.69
  -7  -7  10    1.33    0.49
   7  -7 -10    0.64    0.51
   6  -7 -10    4.02    0.64
  -6  -7  10    3.14    0.56
   5  -7 -10   11.64    1.16
  -5  -7  10   10.92    1.12
   4  -7 -10   17.09    1.61
  -4  -7  10   16.87    1.58
  -3  -7  10   13.49    1.11
   3  -7 -10    9.02    1.07
  -3  -7  10   10.62    1.03
  -2  -7  10   12.67    1.18
   2  -7 -10   11.38    1.16
   1  -7 -10   -0.31    0.39
  -1  -7  10    0.09    0.35
   1   7 -10    0.09    0.41
   0  -7  10    0.62    0.37
   0  -7 -10   -0.08    0.39
   0   7 -10    0.46    0.38
  -1  -7 -10    1.07    0.41
   1  -7  10    0.70    0.40
  -1   7 -10    1.31    0.42
   2  -7  10    0.43    0.43
  -2   7 -10    0.12    0.41
   3  -7  10   -0.08    0.41
  -3   7 -10    0.21    0.42
   4  -7  10    1.80    0.48
  -4   7 -10    0.69    0.48
   5  -7  10    1.39    0.53
  -5   7 -10    1.59    0.56
  -6  -7 -10    3.38    0.65
   6  -7  10    5.01    0.72
  -6   7 -10    3.63    0.69
  -7  -7 -10    2.58    0.63
   7  -7  10    1.92    0.57
  -7   7 -10    1.81    0.69
   8  -7  10    1.82    0.68
  -8  -7 -10    1.67    0.66
  -8   7 -10    1.40    0.64
   9  -8 -10   -0.10    0.71
  -9  -8  10    0.41    0.63
  -8  -8  10    0.12    0.50
   8  -8 -10   -0.62    0.58
  -7  -8  10    3.90    0.64
  -6  -8  10   -0.28    0.47
   6  -8 -10    0.10    0.54
  -5  -8  10    0.37    0.49
   5  -8 -10    0.11    0.54
   4  -8 -10    2.11    0.59
  -4  -8  10    2.58    0.56
   3  -8 -10    0.69    0.51
  -3  -8  10    0.08    0.45
  -2  -8  10    1.28    0.45
   2  -8 -10    0.48    0.48
   2   8 -10    2.16    0.56
   1  -8 -10   -0.03    0.46
  -1  -8  10    0.50    0.44
   1   8 -10    0.30    0.46
   0  -8  10    1.74    0.52
   0  -8 -10    2.62    0.55
   0   8 -10    2.29    0.57
  -1  -8 -10   -0.04    0.47
   1  -8  10   -0.10    0.46
  -1   8 -10   -0.16    0.50
   2  -8  10   -0.01    0.49
  -2   8 -10    0.28    0.48
   3  -8  10   -0.52    0.51
  -3   8 -10    0.29    0.54
   4  -8  10    4.80    0.74
  -4   8 -10    3.11    0.72
   5  -8  10    1.76    0.64
  -5   8 -10    1.59    0.65
   6  -8  10    0.33    0.62
  -6   8 -10   -0.16    0.62
   7  -8  10    1.47    0.71
  -7   8 -10    1.54    0.74
  -7  -9  10   -0.12    0.62
   7  -9 -10   -0.11    0.74
   6  -9 -10    1.60    0.72
  -6  -9  10    0.99    0.55
   5  -9 -10    2.55    0.74
  -5  -9  10    1.85    0.61
  -4  -9  10    5.53    0.81
   3  -9 -10   -0.23    0.58
   3   9 -10   -0.47    0.54
   2  -9 -10    0.98    0.63
   2   9 -10    1.81    0.68
  -1  -9  10    2.03    0.77
   1  -9 -10    5.15    0.76
   1   9 -10    4.89    0.79
   0  -9  10    0.52    0.56
   0  -9 -10   -0.16    0.58
   0   9 -10   -0.07    0.62
   1  -9  10    0.29    0.55
  -1   9 -10    1.31    0.67
  -2   9 -10   -0.64    0.62
   3  -9  10    0.62    0.63
  -3   9 -10   -0.62    0.61
   4  -9  10    0.25    0.67
  -4   9 -10   -0.56    0.66
  15   0 -11    0.43    0.63
 -14   0  11    0.86    0.55
  14   0 -11    0.11    0.60
  13   0 -11    2.65    0.59
 -13   0  11    2.93    0.54
 -12   0  11    0.51    0.39
  11   0 -11    5.68    0.63
 -11   0  11    5.49    0.63
  10   0 -11    0.05    0.31
 -10   0  11   -0.34    0.28
  -9   0  11   17.45    1.57
   9   0 -11   18.44    1.58
  -8   0  11   -0.10    0.21
   8   0 -11   -0.04    0.24
  -7   0  11   11.04    0.93
   7   0 -11    9.68    0.96
   6   0 -11   -0.20    0.19
   6   0 -11    0.06    0.21
   5   0 -11    2.10    0.28
  -5   0  11    1.73    0.23
   5   0 -11    1.98    0.26
   4   0 -11   -0.12    0.15
  -4   0  11   -0.02    0.12
   3   0 -11   23.06    1.97
   3   0 -11   23.15    1.96
   3   0 -11   23.93    1.98
   2   0 -11    0.09    0.12
   2   0 -11    0.00    0.20
  -2   0  11    0.30    0.15
   1   0 -11    4.02    0.38
  -1   0  11    3.61    0.40
   1   0 -11    4.06    0.40
   0   0  11    0.10    0.18
   0   0  11   -0.06    0.15
   1   0  11   15.80    1.31
  -1   0 -11   14.35    1.30
  -2   0 -11    0.07    0.18
   2   0  11   -0.04    0.18
   3   0  11   62.93    5.17
  -3   0 -11   60.76    5.17
  -4   0 -11    0.41    0.23
   4   0  11    0.03    0.19
   5   0  11   48.77    4.23
  -5   0 -11   52.00    4.24
  -6   0 -11   -0.38    0.28
   6   0  11   -0.02    0.25
  -7   0 -11   16.04    1.39
   7   0  11   13.95    1.34
   8   0  11   -0.20    0.30
  -8   0 -11    0.01    0.40
  -9   0 -11    8.46    1.01
   9   0  11   10.34    0.96
  10   0  11    0.28    0.41
 -10   0 -11   -0.19    0.51
 -11   0 -11   27.39    2.49
 -12   0 -11   -0.07    0.63
 -15  -1  11    1.10    0.63
  15  -1 -11    0.84    0.69
  15   1 -11    1.79    0.74
 -14  -1  11   -0.17    0.49
  14  -1 -11   -0.10    0.53
  14   1 -11   -0.18    0.58
 -13  -1  11    0.43    0.45
  13   1 -11   -0.43    0.51
 -12  -1  11    0.05    0.39
  12  -1 -11   -0.16    0.41
 -12   1  11    0.28    0.54
  12   1 -11    0.46    0.48
  11  -1 -11   -0.15    0.35
 -11  -1  11   -0.02    0.39
 -11   1  11   -0.01    0.32
  11   1 -11   -0.12    0.41
  10  -1 -11    1.76    0.37
 -10  -1  11    1.29    0.34
 -10   1  11    0.84    0.30
  10   1 -11    1.67    0.33
  -9  -1  11  132.37   10.99
   9  -1 -11  136.17   11.00
  -9   1  11  133.55   10.98
   9   1 -11  126.89   10.98
   8  -1 -11   10.82    1.08
  -8  -1  11   12.55    1.07
   8   1 -11   12.36    1.06
  -8   1  11   11.32    1.04
   7  -1 -11   46.87    4.15
  -7  -1  11   49.40    4.14
  -7   1  11   49.95    4.12
   7   1 -11   51.26    4.14
  -6  -1  11   -0.03    0.17
   6  -1 -11   -0.13    0.23
   6   1 -11    0.20    0.19
  -6   1  11    0.23    0.13
  -5  -1  11   62.70    5.19
   5  -1 -11   62.04    5.17
   5  -1 -11   63.45    5.21
  -5   1  11   61.37    5.17
   5   1 -11   62.16    5.20
   4  -1 -11   65.70    5.61
   4  -1 -11   67.89    5.61
  -4  -1  11   67.69    5.64
  -4  -1  11   67.76    5.63
   4  -1 -11   69.86    5.65
   3  -1 -11   10.46    0.94
   3  -1 -11   10.72    0.98
  -3  -1  11   10.16    0.96
  -3  -1  11   11.94    0.98
   3  -1 -11   11.62    0.93
   3   1 -11   11.51    1.00
   2  -1 -11    4.48    0.41
   2  -1 -11    4.72    0.45
  -2  -1  11    4.21    0.45
   2  -1 -11    4.18    0.40
   2   1 -11    4.32    0.43
   1  -1 -11    5.54    0.47
  -1  -1  11    5.27    0.52
   1  -1 -11    4.81    0.47
  -1   1  11    4.77    0.51
   1   1 -11    5.20    0.50
   0  -1  11   10.16    0.95
   0  -1 -11   11.17    0.93
   0   1  11   10.42    0.94
   0   1 -11   11.87    0.95
   0   1  11    9.72    0.93
   1  -1  11    1.27    0.25
  -1  -1 -11    1.10    0.22
  -1   1 -11    1.32    0.23
   1   1  11    1.35    0.24
   1   1  11    1.05    0.24
  -2  -1 -11   14.42    1.21
   2  -1  11   13.10    1.22
  -2   1 -11   14.29    1.22
   2   1  11   13.46    1.22
  -3  -1 -11   12.27    1.14
   3  -1  11   12.53    1.15
  -3   1 -11   12.58    1.15
   3   1  11   14.07    1.15
   4  -1  11    1.08    0.24
  -4  -1 -11    0.62    0.25
  -4   1 -11    0.62    0.26
   4   1  11    0.94    0.25
  -5  -1 -11    9.51    0.95
   5  -1  11    9.27    0.94
  -5   1 -11   11.45    0.97
   5   1  11   10.06    0.94
  -6  -1 -11   21.56    2.10
   6  -1  11   25.26    2.11
  -6   1 -11   26.36    2.27
   6   1  11   25.33    2.10
  -7  -1 -11    0.61    0.33
   7  -1  11    0.28    0.33
  -7   1 -11    0.74    0.36
   7   1  11    0.47    0.30
  -8  -1 -11    1.18    0.43
   8  -1  11    1.32    0.37
   8   1  11    1.77    0.37
  -8   1 -11    1.49    0.40
  -9  -1 -11    0.24    0.45
   9  -1  11    0.18    0.37
  -9   1 -11    0.38    0.44
   9   1  11    0.41    0.36
 -10  -1 -11   -0.10    0.49
  10  -1  11    0.46    0.42
 -10   1 -11   -0.02    0.52
 -11  -1 -11    0.44    0.52
  11  -1  11   -0.36    0.48
 -11   1 -11   -0.05    0.56
 -12  -1 -11    0.13    0.60
 -12   1 -11   -0.51    0.63
  15  -2 -11    0.15    0.69
 -15  -2  11    0.49    0.83
  15   2 -11   -0.08    0.74
 -14  -2  11    0.31    0.55
  14   2 -11    0.18    0.72
 -13  -2  11    0.42    0.47
  13  -2 -11    0.04    0.51
  13   2 -11    1.00    0.57
 -12  -2  11    3.57    0.57
  12  -2 -11    3.60    0.58
  12   2 -11    3.36    0.63
  11  -2 -11    0.19    0.40
 -11  -2  11    1.01    0.37
  11   2 -11    0.66    0.42
  10  -2 -11    0.35    0.38
 -10  -2  11   -0.34    0.37
  10   2 -11    0.50    0.35
  -9  -2  11    2.16    0.38
   9  -2 -11    2.77    0.43
   9   2 -11    2.30    0.35
   9   2 -11    1.18    0.42
  -8  -2  11    5.74    0.59
   8  -2 -11    4.65    0.58
   8   2 -11    5.98    0.55
  -8   2  11    5.30    0.52
  -7  -2  11    0.13    0.24
   7  -2 -11    1.28    0.30
  -7   2  11    0.83    0.16
   7   2 -11    0.38    0.22
  -6  -2  11    5.89    0.63
   6  -2 -11    6.86    0.66
   6   2 -11    7.30    0.62
  -6   2  11    6.26    0.56
  -5  -2  11    2.30    0.30
  -5  -2  11    1.85    0.27
   5  -2 -11    1.96    0.31
  -4  -2  11   -0.15    0.17
  -4  -2  11    0.06    0.17
   4  -2 -11    0.08    0.22
   3  -2 -11   12.15    1.04
  -3  -2  11   11.47    1.03
  -3  -2  11   11.56    1.04
   2  -2 -11   28.32    2.39
  -2  -2  11   27.54    2.38
   2   2 -11   28.48    2.38
   1  -2 -11    0.37    0.11
  -1  -2  11    0.09    0.17
   1  -2 -11    0.44    0.20
  -1   2  11    0.31    0.12
   1   2 -11    0.53    0.19
   0  -2  11   48.68    4.03
   0  -2 -11   47.14    4.02
   0  -2 -11   48.24    4.00
   0   2  11   46.91    4.00
   0   2 -11   49.31    4.02
  -1  -2 -11    6.73    0.68
   1  -2  11    8.67    0.73
  -1  -2 -11    7.53    0.69
   1   2  11    6.86    0.68
  -1   2 -11    7.88    0.71
   2  -2  11  133.18   11.57
  -2  -2 -11  142.48   11.55
  -2   2 -11  139.73   11.57
   2   2  11  140.94   11.56
   3  -2  11   11.80    1.03
  -3  -2 -11   12.29    1.01
   3   2  11   10.17    1.01
  -3   2 -11   10.62    1.02
   4  -2  11   29.69    2.47
  -4  -2 -11   28.34    2.46
   4   2  11   28.73    2.45
  -4   2 -11   28.57    2.47
   5  -2  11   -0.21    0.23
  -5  -2 -11   -0.04    0.27
   5   2  11    0.14    0.23
  -5   2 -11    0.79    0.32
  -6  -2 -11    7.49    0.79
   6  -2  11    7.65    0.96
   6   2  11    8.45    0.76
  -6   2 -11    6.90    0.78
   7  -2  11    6.98    0.70
  -7  -2 -11    6.17    0.70
  -7   2 -11    5.71    0.70
   7   2  11    5.75    0.65
  -8  -2 -11    1.59    0.43
   8  -2  11    0.88    0.39
   8   2  11    1.24    0.35
  -8   2 -11    1.47    0.43
   9  -2  11   -0.22    0.35
  -9  -2 -11   -0.22    0.42
  -9   2 -11    0.10    0.44
  10  -2  11   -0.19    0.43
 -10  -2 -11    0.08    0.48
 -10   2 -11    0.16    0.52
  11  -2  11    0.00    0.47
 -11  -2 -11    0.05    0.53
 -11   2 -11   -0.01    0.69
 -12  -2 -11   -0.27    0.59
 -12   2 -11   -0.54    0.65
 -15  -3  11    0.68    0.68
  15   3 -11    0.09    0.67
  14  -3 -11    0.81    0.63
 -14  -3  11    1.44    0.62
  14   3 -11    1.58    0.71
  13  -3 -11    1.63    0.60
 -13  -3  11    2.25    0.59
  13   3 -11    1.90    0.68
  12  -3 -11    4.93    0.69
 -12  -3  11    3.95    0.66
  12   3 -11    5.39    0.78
 -11  -3  11   -0.26    0.38
  11  -3 -11   -0.64    0.42
  11   3 -11   -0.02    0.47
 -10  -3  11    1.35    0.39
  10  -3 -11    1.06    0.40
  10   3 -11    1.13    0.42
   9  -3 -11   19.58    1.87
  -9  -3  11   21.05    1.86
   9   3 -11   22.76    1.91
   8  -3 -11   20.00    1.80
  -8  -3  11   20.42    1.78
   7  -3 -11    5.96    0.65
  -7  -3  11    6.83    0.66
   7   3 -11    6.41    0.69
   7   3 -11    5.70    0.59
  -6  -3  11    1.01    0.23
  -6  -3  11    0.95    0.28
   6  -3 -11    0.26    0.27
   6   3 -11    1.39    0.34
   5  -3 -11   18.75    1.57
  -5  -3  11   17.63    1.54
  -5  -3  11   17.35    1.56
   5   3 -11   18.04    1.58
  -4  -3  11   -0.03    0.18
  -4  -3  11    0.12    0.22
   4  -3 -11    0.07    0.25
   4   3 -11   -0.03    0.22
   3  -3 -11    6.19    0.58
  -3  -3  11    4.78    0.55
  -3  -3  11    5.42    0.54
   3   3 -11    5.38    0.55
   2  -3 -11    0.96    0.25
  -2  -3  11    0.29    0.22
  -2  -3  11    0.23    0.20
   2   3 -11    0.36    0.20
   1  -3 -11   22.38    1.88
  -1  -3  11   22.48    1.93
   1  -3 -11   22.59    1.94
   1   3 -11   22.49    1.91
   1   3 -11   21.50    1.93
  -1   3  11   23.32    1.89
   0  -3 -11    4.67    0.44
   0  -3 -11    3.61    0.35
   0  -3  11    3.09    0.40
   0   3  11    3.07    0.36
   0   3 -11    3.81    0.43
   0   3 -11    3.52    0.36
  -1  -3 -11   22.43    1.83
   1  -3  11   22.50    1.87
  -1  -3 -11   22.00    1.86
  -1   3 -11   20.86    1.81
  -1   3 -11   21.12    1.87
  -2  -3 -11    2.44    0.32
   2  -3  11    1.85    0.31
  -2  -3 -11    1.84    0.28
  -2   3 -11    1.59    0.33
  -3  -3 -11   34.87    2.83
   3  -3  11   34.39    2.85
  -3  -3 -11   34.08    2.83
  -3   3 -11   30.27    2.84
  -4  -3 -11    2.03    0.39
  -4  -3 -11    3.64    0.39
   4  -3  11    2.49    0.43
  -4   3 -11    4.35    0.46
   5  -3  11    5.92    0.68
  -5  -3 -11    7.09    0.66
  -5  -3 -11    6.47    0.62
  -5   3 -11    4.93    0.65
   6  -3  11   41.06    3.66
  -6  -3 -11   45.27    3.63
  -6  -3 -11   43.12    3.66
  -6   3 -11   42.21    3.67
  -7  -3 -11    0.02    0.26
  -7  -3 -11    0.18    0.35
   7  -3  11    0.23    0.38
  -7   3 -11   -0.05    0.36
   8  -3  11    5.16    0.67
  -8  -3 -11    5.76    0.67
  -8   3 -11    4.55    0.69
   9  -3  11    1.97    0.49
  -9  -3 -11    1.03    0.49
  -9   3 -11    1.14    0.51
 -10  -3 -11    1.79    0.58
  10  -3  11    3.10    0.57
 -10   3 -11    3.84    0.68
  11  -3  11    1.07    0.56
 -11  -3 -11    0.60    0.64
 -11   3 -11    0.21    0.61
  12  -3  11    0.37    0.60
 -12  -3 -11    1.11    0.69
 -12   3 -11   -0.03    0.70
  14  -4 -11    0.09    0.72
 -14  -4  11   -0.13    0.62
  14   4 -11    0.50    0.67
 -13  -4  11    0.10    0.56
  13  -4 -11    0.61    0.61
  13   4 -11    0.19    0.65
 -12  -4  11    2.27    0.57
  12  -4 -11    1.65    0.59
  12   4 -11    1.38    0.63
  11  -4 -11    0.45    0.46
 -11  -4  11    0.24    0.46
  11   4 -11    1.39    0.55
  10  -4 -11    0.25    0.44
 -10  -4  11   -0.01    0.39
  10   4 -11    0.08    0.45
  -9  -4  11    0.97    0.38
   9  -4 -11    0.77    0.42
   9   4 -11    0.30    0.44
   8  -4 -11    0.56    0.38
  -8  -4  11    0.99    0.35
   8   4 -11    0.49    0.41
   7  -4 -11    7.24    0.76
  -7  -4  11    6.93    0.78
   7   4 -11    7.62    0.80
  -6  -4  11    1.43    0.34
  -6  -4  11    1.15    0.25
   6   4 -11    1.12    0.37
  -5  -4  11   28.54    2.45
   5  -4 -11   28.35    2.45
  -5  -4  11   28.10    2.42
   5   4 -11   29.29    2.46
   4  -4 -11   13.21    1.06
  -4  -4  11   13.20    1.04
  -4  -4  11   10.00    1.00
   4   4 -11    9.22    1.02
   3  -4 -11  136.27   11.88
  -3  -4  11  146.16   11.86
  -3  -4  11  145.92   11.87
   3   4 -11  142.39   11.86
  -2  -4  11   17.83    1.47
  -2  -4  11   15.99    1.46
   2  -4 -11   16.96    1.49
   2   4 -11   16.21    1.45
   1  -4 -11    0.18    0.24
   1  -4 -11    0.15    0.12
  -1  -4  11    0.54    0.23
   1   4 -11    0.01    0.26
   1   4 -11    0.03    0.19
   0  -4 -11    0.05    0.16
   0  -4  11    0.40    0.25
   0  -4 -11    0.39    0.22
   0   4 -11    0.44    0.27
  -1  -4 -11    8.01    0.77
  -1  -4 -11    7.52    0.73
   1  -4  11    8.74    0.80
  -1   4 -11    7.56    0.78
  -2  -4 -11   12.51    1.17
  -2  -4 -11   12.73    1.16
   2  -4  11   13.57    1.21
  -2   4 -11   13.73    1.21
  -3  -4 -11    1.93    0.32
  -3  -4 -11    1.98    0.34
  -4  -4 -11    0.33    0.28
  -4  -4 -11    0.17    0.28
   4  -4  11    0.97    0.34
  -4   4 -11   -0.20    0.31
   5  -4  11    0.85    0.38
  -5  -4 -11    1.16    0.32
  -5  -4 -11    1.03    0.34
  -5   4 -11    0.92    0.37
  -6  -4 -11    2.25    0.48
  -6  -4 -11    3.19    0.45
   6  -4  11    3.92    0.54
  -6   4 -11    3.38    0.52
  -7  -4 -11   -0.21    0.40
   7  -4  11    0.71    0.38
  -7   4 -11    0.40    0.39
   8  -4  11    6.10    0.73
  -8  -4 -11    4.97    0.70
  -8   4 -11    4.41    0.67
   9  -4  11    1.08    0.51
  -9  -4 -11    0.58    0.51
  -9   4 -11    0.95    0.56
  10  -4  11    8.08    0.96
 -10  -4 -11    8.52    0.97
 -10   4 -11    6.51    0.97
 -11  -4 -11    0.14    0.63
  11  -4  11   -0.38    0.57
 -11   4 -11   -0.07    0.61
 -13  -5  11   -0.04    0.62
  13  -5 -11    0.44    0.63
  13   5 -11    0.85    0.73
 -12  -5  11    0.18    0.56
  12  -5 -11   -0.22    0.59
  11  -5 -11    1.62    0.58
 -11  -5  11    0.68    0.51
  11   5 -11    0.08    0.57
  10  -5 -11    0.32    0.49
 -10  -5  11    0.69    0.45
  10   5 -11   -0.05    0.52
   9  -5 -11    6.71    0.78
  -9  -5  11    7.18    0.78
   9   5 -11    5.89    0.84
  -8  -5  11   21.96    2.00
   8  -5 -11   23.11    2.02
   8   5 -11   22.30    2.05
   7  -5 -11    0.10    0.39
  -7  -5  11   -0.24    0.32
   7   5 -11    0.06    0.40
  -6  -5  11    0.87    0.36
   6  -5 -11    0.30    0.37
   6   5 -11    1.01    0.40
  -5  -5  11    0.94    0.27
  -5  -5  11    1.50    0.35
   5  -5 -11    0.38    0.33
   5   5 -11    0.93    0.35
  -4  -5  11    9.27    0.84
   4  -5 -11    8.57    0.87
  -4  -5  11    7.62    0.85
   4   5 -11   10.08    0.88
  -3  -5  11   24.29    2.04
   3  -5 -11   23.18    2.10
  -3  -5  11   22.51    2.14
   3   5 -11   24.20    2.06
  -2  -5  11    0.78    0.28
   2  -5 -11    0.62    0.32
   1  -5 -11    0.45    0.30
  -1  -5  11    0.43    0.28
   0  -5  11    3.23    0.49
   0  -5 -11    4.06    0.50
   0   5 -11    4.75    0.56
   1  -5  11    4.16    0.55
  -1  -5 -11    3.56    0.41
  -1  -5 -11    3.61    0.47
  -1   5 -11    3.51    0.50
  -2  -5 -11   21.46    1.71
   2  -5  11   20.11    1.75
  -2  -5 -11   19.14    1.73
  -2   5 -11   17.84    1.74
   3  -5  11    2.99    0.44
  -3  -5 -11    2.08    0.38
  -3  -5 -11    1.97    0.37
  -3   5 -11    2.27    0.41
   4  -5  11    0.39    0.37
  -4  -5 -11    0.43    0.31
  -4  -5 -11    0.49    0.33
  -4   5 -11    0.41    0.37
  -5  -5 -11    6.62    0.68
   5  -5  11    5.92    0.69
  -5  -5 -11    6.47    0.69
  -5   5 -11    4.82    0.67
  -6  -5 -11    0.84    0.43
   6  -5  11    0.52    0.39
  -6   5 -11    0.93    0.45
   7  -5  11    2.25    0.56
  -7  -5 -11    3.66    0.58
  -7   5 -11    3.68    0.59
  -8  -5 -11   -0.09    0.49
   8  -5  11   -0.43    0.48
  -8   5 -11   -0.53    0.49
  -9  -5 -11    2.59    0.63
   9  -5  11    2.40    0.62
 -10  -5 -11    0.86    0.71
  10  -5  11    1.16    0.64
 -10   5 -11    0.21    0.62
 -12  -6  11    0.32    0.65
  12  -6 -11    0.10    0.66
 -11  -6  11    0.42    0.62
  11  -6 -11   -0.08    1.00
 -10  -6  11   -0.11    0.51
  10  -6 -11    0.93    0.58
  10   6 -11   -0.05    0.57
  -9  -6  11    1.70    0.53
   9  -6 -11    2.42    0.61
   9   6 -11    1.76    0.61
  -8  -6  11    0.06    0.41
   8  -6 -11    0.30    0.48
   8   6 -11   -0.18    0.48
   7  -6 -11    0.12    0.39
  -7  -6  11    0.24    0.40
   6  -6 -11    4.76    0.67
  -6  -6  11    5.93    0.68
  -5  -6  11    1.47    0.38
   5  -6 -11    1.44    0.45
  -4  -6  11   -0.12    0.35
   4  -6 -11   -0.26    0.37
  -4  -6  11    0.03    0.26
  -3  -6  11    3.77    0.46
  -3  -6  11    2.87    0.48
   3  -6 -11    3.16    0.51
  -2  -6  11   17.20    1.58
   2  -6 -11   17.53    1.61
  -2  -6  11   18.18    1.58
   1  -6 -11    0.69    0.35
  -1  -6  11    0.12    0.36
   1   6 -11   -0.05    0.35
   0  -6  11   32.08    2.89
   0   6 -11   35.63    2.91
   1  -6  11    1.93    0.43
  -1  -6 -11    1.88    0.40
  -1   6 -11    1.36    0.45
   2  -6  11   16.17    1.44
  -2  -6 -11   13.91    1.41
  -2   6 -11   16.06    1.43
   3  -6  11   -0.09    0.37
  -3  -6 -11   -0.09    0.34
  -3   6 -11    0.27    0.40
   4  -6  11    0.71    0.43
  -4  -6 -11    0.41    0.38
  -4   6 -11    0.43    0.45
   5  -6  11    1.75    0.51
  -5  -6 -11    2.27    0.49
  -5   6 -11    1.94    0.54
  -6  -6 -11    1.32    0.49
   6  -6  11    1.33    0.51
  -6   6 -11    0.79    0.52
   7  -6  11    0.87    0.54
  -7  -6 -11    0.26    0.52
  -7   6 -11   -0.09    0.50
  -8  -6 -11    0.93    0.60
   8  -6  11    2.01    0.62
  -8   6 -11    0.89    0.61
   9  -6  11    1.53    0.68
  -9  -6 -11    1.11    0.74
  -9   6 -11    2.55    0.74
 -11  -7  11    2.56    0.72
  11  -7 -11    3.66    0.82
 -10  -7  11    3.97    0.76
  10  -7 -11    3.89    0.80
   9  -7 -11    0.35    1.06
  -8  -7  11    5.68    0.79
   8  -7 -11    6.40    0.81
   7  -7 -11    1.59    0.56
  -7  -7  11    1.30    0.48
  -6  -7  11   -0.05    0.39
   6  -7 -11   -0.41    0.48
   5  -7 -11    0.15    0.45
  -5  -7  11    0.41    0.40
   4  -7 -11    2.33    0.52
  -4  -7  11    3.71    0.56
  -3  -7  11    8.30    0.94
  -3  -7  11    9.79    0.98
   3  -7 -11   10.14    1.00
  -2  -7  11    5.49    0.64
   2  -7 -11    5.82    0.67
   2   7 -11    4.39    0.67
   1  -7 -11    1.75    0.47
  -1  -7  11    2.41    0.46
   1   7 -11    1.48    0.47
   0  -7 -11    0.93    0.43
   0  -7  11    1.05    0.41
   0   7 -11    1.11    0.48
  -1  -7 -11   -0.01    0.39
   1  -7  11    0.09    0.41
  -1   7 -11    0.36    0.44
  -2  -7 -11    4.05    0.59
   2  -7  11    3.32    0.60
  -2   7 -11    4.19    0.66
   3  -7  11    2.62    0.56
  -3   7 -11    2.65    0.57
   4  -7  11    0.12    0.48
  -4   7 -11   -0.03    0.48
   5  -7  11    0.91    0.54
  -5   7 -11    0.82    0.53
   6  -7  11    2.21    0.91
   7  -7  11    0.46    0.60
  -7   7 -11    1.24    0.64
   8  -7  11    2.24    0.71
  -8   7 -11    2.50    0.77
  -9  -8  11    0.71    0.62
   9  -8 -11    0.64    0.68
   8  -8 -11   -0.22    0.67
  -8  -8  11    0.20    0.57
  -7  -8  11    9.79    1.01
   7  -8 -11    7.06    1.03
   6  -8 -11    1.90    0.64
  -5  -8  11    1.39    0.51
   5  -8 -11    2.41    0.62
  -4  -8  11    5.57    0.74
   4  -8 -11    4.88    0.77
   3  -8 -11   31.89    2.78
  -3  -8  11   30.81    2.77
   2  -8 -11    3.80    0.64
  -2  -8  11    2.68    0.55
   2   8 -11    3.29    0.64
   1  -8 -11    2.98    0.59
  -1  -8  11    2.26    0.52
   1   8 -11    2.59    0.61
   0  -8  11    0.92    0.49
   0  -8 -11    1.03    0.50
   0   8 -11    0.84    0.56
   1  -8  11    1.26    0.52
  -1  -8 -11    1.18    0.52
  -1   8 -11    1.29    0.58
   2  -8  11    0.51    0.53
  -2   8 -11    0.16    0.56
   3  -8  11    0.09    0.50
  -3   8 -11    0.37    0.57
   4  -8  11    0.13    0.62
  -4   8 -11   -0.09    0.60
   5  -8  11    0.90    0.63
  -5   8 -11    0.60    0.68
   6  -8  11    1.20    0.66
  -6   8 -11    1.93    0.74
   6  -9 -11    2.83    0.73
  -6  -9  11    1.43    0.68
   5  -9 -11    0.10    0.62
  -5  -9  11   -0.29    0.57
   4  -9 -11    1.56    0.68
  -4  -9  11    0.74    0.61
   3  -9 -11    0.72    0.72
   3   9 -11    1.46    0.65
   2  -9 -11    1.48    0.63
   2   9 -11    0.74    0.66
   1  -9 -11   -0.14    0.61
  -1  -9  11   -0.16    0.88
   1   9 -11   -0.07    0.60
   0  -9 -11    0.30    0.70
   0  -9  11   -0.13    0.56
   0   9 -11    0.48    0.58
   1  -9  11    6.99    0.96
  -1   9 -11    8.45    1.03
   2  -9  11    5.04    0.84
  -2   9 -11    6.37    0.93
   3  -9  11    4.42    0.77
  -3   9 -11    1.24    0.73
  15   0 -12   -0.30    0.70
  14   0 -12    0.64    0.55
 -13   0  12   -0.12    0.63
  13   0 -12    0.81    0.56
 -11   0  12   -0.06    0.33
  11   0 -12   -0.23    0.35
 -10   0  12   10.63    0.99
  10   0 -12   10.48    1.01
   9   0 -12    0.21    0.28
  -9   0  12    0.28    0.25
  -8   0  12   40.51    3.42
   8   0 -12   41.00    3.44
   7   0 -12   -0.03    0.24
  -7   0  12   -0.08    0.19
  -6   0  12   29.62    2.45
   6   0 -12   28.32    2.46
   5   0 -12    0.03    0.20
  -5   0  12    0.11    0.15
   5   0 -12   -0.09    0.19
   4   0 -12  129.43   10.58
  -4   0  12  129.61   10.56
   4   0 -12  122.89   10.56
   3   0 -12    0.00    0.18
   3   0 -12    0.02    0.13
   3   0 -12    0.13    0.18
   2   0 -12   36.00    2.98
   2   0 -12   33.90    2.98
  -2   0  12   37.20    3.00
  -1   0  12   -0.11    0.15
   1   0 -12   -0.16    0.19
   1   0 -12    0.06    0.14
   0   0 -12    1.17    0.20
   0   0  12    0.92    0.23
   1   0  12   -0.10    0.19
  -1   0 -12    0.20    0.18
   2   0  12    0.99    0.25
  -2   0 -12    0.83    0.23
  -3   0 -12   -0.01    0.21
   3   0  12    0.07    0.23
  -4   0 -12   10.44    0.95
   4   0  12    9.70    0.94
   5   0  12   -0.19    0.25
  -5   0 -12   -0.27    0.25
  -6   0 -12    0.12    0.49
   6   0  12    0.55    0.27
  -7   0 -12    0.01    0.37
   7   0  12   -0.19    0.31
  -8   0 -12    0.17    0.43
   8   0  12    0.90    0.37
  -9   0 -12    0.38    0.49
   9   0  12   -0.21    0.37
  10   0  12    3.01    0.57
 -10   0 -12    2.86    0.63
 -11   0 -12    0.15    0.72
 -12   0 -12    0.13    0.65
  15  -1 -12   -0.05    0.69
  15   1 -12    0.71    0.68
 -14  -1  12    5.02    0.75
 -13  -1  12    2.50    0.56
  13   1 -12    3.38    0.69
 -12  -1  12    5.35    0.69
  12  -1 -12    6.33    0.72
  12   1 -12    5.07    0.75
  11  -1 -12    9.24    0.97
 -11  -1  12   10.38    0.97
  10  -1 -12    1.15    0.37
 -10  -1  12    0.98    0.34
  10   1 -12    0.74    0.32
 -10   1  12    0.83    0.29
  -9  -1  12  187.94   15.58
   9  -1 -12  186.24   15.59
  -9   1  12  188.37   15.56
   9   1 -12  187.67   15.57
   8  -1 -12    4.32    0.56
  -8  -1  12    6.50    0.57
  -8   1  12    5.16    0.51
   8   1 -12    5.11    0.55
  -7  -1  12   51.92    4.35
   7  -1 -12   52.59    4.37
   7   1 -12   53.14    4.36
  -7   1  12   50.77    4.33
  -6  -1  12    5.10    0.54
   6  -1 -12    5.98    0.58
  -6   1  12    5.22    0.50
   6   1 -12    5.61    0.55
   5  -1 -12   16.06    1.22
  -5  -1  12   13.90    1.19
   5  -1 -12   12.22    1.16
  -5   1  12   13.18    1.15
   5   1 -12   14.53    1.20
   4  -1 -12   12.54    1.20
   4  -1 -12   13.25    1.14
  -4  -1  12   13.34    1.19
  -4  -1  12   13.97    1.17
   4  -1 -12   14.02    1.14
  -3  -1  12    1.24    0.23
   3  -1 -12    0.85    0.16
   3  -1 -12    0.89    0.22
   3  -1 -12    1.06    0.15
   3   1 -12    1.28    0.21
   2  -1 -12    0.19    0.20
   2  -1 -12    0.29    0.14
   2  -1 -12    0.44    0.12
  -2  -1  12    0.09    0.18
   2   1 -12    0.22    0.17
   1  -1 -12    3.02    0.31
  -1  -1  12    3.57    0.37
   1  -1 -12    3.11    0.32
  -1   1  12    3.40    0.36
   1   1 -12    2.24    0.33
   0  -1  12   11.58    1.04
   0  -1 -12   13.29    1.01
   0   1  12   11.42    1.02
   0   1 -12   10.24    1.02
   0   1  12   11.28    1.04
   1  -1  12   43.03    3.76
  -1  -1 -12   46.08    3.74
  -1   1 -12   44.55    3.75
   1   1  12   45.21    3.76
   2  -1  12    3.00    0.41
  -2  -1 -12    4.46    0.42
  -2   1 -12    3.75    0.42
   2   1  12    3.33    0.41
   3  -1  12   17.41    1.54
  -3  -1 -12   18.62    1.54
   3   1  12   17.55    1.53
  -3   1 -12   16.69    1.53
  -4  -1 -12    9.64    0.91
   4  -1  12   10.03    0.93
  -4   1 -12    8.41    0.91
   4   1  12   11.24    0.94
   5  -1  12    3.16    0.45
  -5  -1 -12    3.51    0.47
   5   1  12    3.48    0.43
  -5   1 -12    3.12    0.45
   6  -1  12    2.66    0.45
  -6  -1 -12    4.29    0.55
   6   1  12    2.91    0.43
  -6   1 -12    3.51    0.49
  -7  -1 -12   -0.43    0.36
   7  -1  12   -0.04    0.32
   7   1  12    0.21    0.30
  -7   1 -12    0.02    0.34
  -8  -1 -12   20.44    1.89
   8  -1  12   22.21    1.87
   8   1  12   19.13    1.85
  -8   1 -12   21.94    1.90
   9  -1  12    1.04    0.42
  -9  -1 -12    0.72    0.48
  -9   1 -12   -0.06    0.41
   9   1  12    0.48    0.39
  10  -1  12    3.01    0.54
 -10  -1 -12    1.96    0.57
 -10   1 -12    2.04    0.63
 -11  -1 -12    1.52    0.74
 -11   1 -12    0.69    0.62
 -12  -1 -12    0.00    0.65
 -12   1 -12    0.33    0.69
 -15  -2  12    5.35    0.97
  15   2 -12    5.38    0.91
 -14  -2  12   37.49    3.23
  14   2 -12   36.04    3.27
 -13  -2  12    6.87    0.80
  13  -2 -12    5.86    0.78
  13   2 -12    5.26    0.82
  12  -2 -12   51.76    4.47
 -12  -2  12   55.94    4.47
  12   2 -12   49.76    4.50
 -11  -2  12    2.26    0.46
  11  -2 -12    2.49    0.49
  11   2 -12    2.05    0.52
  10  -2 -12    0.14    0.38
  10   2 -12    0.86    0.42
   9  -2 -12    9.75    1.05
  -9  -2  12   11.17    1.05
   9   2 -12   12.69    1.13
   9   2 -12   11.29    1.02
  -8  -2  12    5.92    0.56
   8  -2 -12    4.07    0.57
   8   2 -12    4.68    0.52
   7  -2 -12    3.62    0.48
  -7  -2  12    3.88    0.45
   7   2 -12    3.69    0.42
   6  -2 -12    0.07    0.24
  -6  -2  12    0.10    0.21
   6   2 -12    0.19    0.21
  -5  -2  12    0.02    0.20
   5  -2 -12    0.13    0.25
  -5  -2  12    0.29    0.19
  -4  -2  12    0.01    0.19
   4  -2 -12    0.20    0.24
  -4  -2  12   -0.06    0.19
   3  -2 -12    1.11    0.25
  -3  -2  12    0.89    0.22
  -3  -2  12    1.32    0.24
   2  -2 -12   -0.12    0.09
   2  -2 -12   -0.01    0.21
   2  -2 -12    0.15    0.08
  -2  -2  12    0.15    0.17
   2   2 -12   -0.35    0.19
   1  -2 -12    8.83    0.78
   1  -2 -12    9.28    0.84
  -1  -2  12    9.35    0.84
  -1   2  12    8.81    0.78
   1   2 -12    9.26    0.83
   0  -2 -12    1.11    0.24
   0  -2  12    0.31    0.23
   0  -2 -12    0.66    0.17
   0   2 -12    0.83    0.23
   0   2  12    0.96    0.33
   1  -2  12    0.04    0.20
  -1  -2 -12    0.30    0.21
  -1  -2 -12    0.24    0.18
   1   2  12    0.28    0.24
  -1   2 -12    0.00    0.22
   2  -2  12    0.73    0.24
  -2  -2 -12    0.12    0.21
   2   2  12    0.65    0.24
  -2   2 -12    0.66    0.25
  -3  -2 -12    9.66    0.91
   3  -2  12    9.05    0.92
  -3   2 -12   10.90    0.94
   3   2  12    9.64    0.92
  -4  -2 -12   -0.02    0.26
   4  -2  12   -0.16    0.26
   4   2  12    0.03    0.24
  -4   2 -12    0.11    0.25
  -5  -2 -12    1.97    0.39
  -5   2 -12    1.56    0.42
   5   2  12    2.71    0.37
   6  -2  12    2.13    0.37
  -6  -2 -12    2.90    0.46
   6   2  12    2.35    0.38
  -6   2 -12    1.40    0.39
   7  -2  12   38.22    3.28
  -7  -2 -12   36.61    3.28
  -7   2 -12   38.12    3.30
   7   2  12   39.97    3.26
   8  -2  12    0.69    0.36
  -8  -2 -12    0.79    0.44
   8   2  12   -0.11    0.38
  -8   2 -12    0.59    0.46
   9  -2  12    5.65    0.64
  -9  -2 -12    3.50    0.62
  -9   2 -12    3.70    0.66
 -10  -2 -12    0.13    0.50
  10  -2  12    0.29    0.46
 -10   2 -12    0.26    0.48
 -11  -2 -12   -0.19    0.57
  11  -2  12   -0.17    0.53
 -11   2 -12    0.14    0.63
 -12  -2 -12    0.65    0.69
 -12   2 -12    0.50    0.74
 -14  -3  12    0.22    0.58
  14  -3 -12   -0.24    0.63
  14   3 -12    0.24    0.65
  13  -3 -12    3.01    0.67
 -13  -3  12    2.84    0.62
  13   3 -12    3.03    0.68
 -12  -3  12    0.17    0.45
  12  -3 -12   -0.06    0.50
  12   3 -12    0.19    0.49
 -11  -3  12    0.12    0.41
  11  -3 -12    0.40    0.46
  11   3 -12    0.12    0.43
 -10  -3  12    5.30    0.66
  10  -3 -12    5.90    0.69
  10   3 -12    5.37    0.73
   9  -3 -12   19.41    1.85
  -9  -3  12   22.81    1.86
   9   3 -12   20.68    1.90
  -8  -3  12   31.15    2.68
   8  -3 -12   31.73    2.69
   8   3 -12   30.85    2.72
   7  -3 -12    0.97    0.34
  -7  -3  12    0.86    0.31
   7   3 -12    1.09    0.33
  -6  -3  12    0.54    0.27
  -6  -3  12    0.25    0.23
   6  -3 -12    0.55    0.31
   6   3 -12    0.67    0.30
  -5  -3  12    1.94    0.34
   5  -3 -12    1.98    0.38
  -5  -3  12    2.82    0.33
   5   3 -12    2.64    0.39
  -4  -3  12    0.52    0.22
   4  -3 -12    0.79    0.26
  -4  -3  12    0.41    0.23
   4   3 -12    0.68    0.26
   3  -3 -12    9.14    0.91
  -3  -3  12   10.53    0.90
  -3  -3  12    9.11    0.89
   3   3 -12   10.02    0.90
   2  -3 -12    0.28    0.24
  -2  -3  12    0.36    0.22
   2   3 -12    0.75    0.26
   2   3 -12    0.76    0.22
  -1  -3  12    2.74    0.40
   1  -3 -12    4.04    0.45
   1  -3 -12    3.70    0.34
   1   3 -12    4.10    0.40
   1   3 -12    3.76    0.45
   0  -3 -12    0.16    0.15
   0  -3  12    0.06    0.22
   0  -3 -12   -0.12    0.23
   0   3 -12    0.08    0.16
   0   3 -12   -0.07    0.21
   1  -3  12   96.26    7.88
  -1  -3 -12   93.87    7.87
  -1   3 -12   92.39    7.84
  -1   3 -12   95.63    7.87
  -2  -3 -12   33.41    2.82
   2  -3  12   33.55    2.84
  -2  -3 -12   32.91    2.84
  -2   3 -12   33.84    2.85
  -3  -3 -12   26.02    2.28
  -3  -3 -12   26.27    2.27
  -3   3 -12   27.87    2.30
   4  -3  12    0.47    0.30
  -4  -3 -12    0.18    0.27
  -4  -3 -12    0.30    0.25
  -4   3 -12   -0.01    0.35
  -5  -3 -12    3.25    0.42
   5  -3  12    4.35    0.50
  -5  -3 -12    2.56    0.45
  -5   3 -12    3.08    0.49
  -6  -3 -12   19.74    1.81
  -6  -3 -12   21.39    1.75
   6  -3  12   19.66    1.77
  -6   3 -12   18.50    1.78
  -7  -3 -12    2.64    0.50
   7  -3  12    3.57    0.53
  -7  -3 -12    3.57    0.44
  -7   3 -12    3.13    0.55
   8  -3  12    7.53    0.80
  -8  -3 -12    6.44    0.79
  -8   3 -12    6.10    0.81
  -9  -3 -12   -0.47    0.47
   9  -3  12    0.15    0.43
  -9   3 -12    0.11    0.51
 -10  -3 -12    4.53    0.71
  10  -3  12    3.89    0.67
 -11  -3 -12    1.44    0.64
 -11   3 -12    0.20    0.62
 -14  -4  12    0.61    0.66
  14   4 -12    0.15    0.75
  13  -4 -12    0.17    0.62
 -13  -4  12    0.77    0.60
  13   4 -12    0.16    0.63
  12  -4 -12    1.97    0.62
 -12  -4  12    2.70    0.60
  12   4 -12    1.35    0.60
 -11  -4  12    1.98    0.52
  11  -4 -12    1.78    0.56
  11   4 -12    1.53    0.54
  10  -4 -12   -0.32    0.44
 -10  -4  12    0.70    0.43
  10   4 -12    0.26    0.48
  -9  -4  12    0.30    0.37
   9  -4 -12   -0.87    0.38
   9   4 -12   -0.13    0.42
   8  -4 -12    6.96    0.81
  -8  -4  12    7.12    0.80
   8   4 -12    9.09    0.87
   7  -4 -12    0.15    0.37
  -7  -4  12    1.07    0.34
   7   4 -12    1.11    0.44
  -6  -4  12   -0.02    0.23
   6  -4 -12   -0.12    0.30
  -6  -4  12    0.16    0.31
   6   4 -12   -0.30    0.34
  -5  -4  12   36.90    3.04
  -5  -4  12   34.42    3.05
   5   4 -12   36.57    3.07
  -4  -4  12    2.25    0.34
   4  -4 -12    3.09    0.43
  -4  -4  12    1.88    0.38
   4   4 -12    2.80    0.39
  -3  -4  12   61.07    5.11
  -3  -4  12   62.39    5.10
   3  -4 -12   59.58    5.12
   3   4 -12   60.63    5.10
   2  -4 -12    4.55    0.54
  -2  -4  12    4.64    0.52
   2   4 -12    5.16    0.51
   2   4 -12    4.56    0.55
  -1  -4  12    1.73    0.31
   1  -4 -12    1.60    0.32
   1   4 -12    0.81    0.32
   1   4 -12    1.25    0.25
   0  -4 -12    1.98    0.27
   0  -4  12    2.78    0.39
   0  -4 -12    2.68    0.38
   0   4 -12    2.17    0.39
  -1  -4 -12    1.61    0.34
   1  -4  12    2.12    0.37
  -1  -4 -12    2.08    0.27
  -1   4 -12    1.06    0.33
  -2  -4 -12    3.88    0.44
  -2  -4 -12    3.55    0.47
   3  -4  12    3.32    0.43
  -3  -4 -12    2.43    0.38
  -3  -4 -12    2.01    0.40
  -3   4 -12    3.07    0.45
  -4  -4 -12    3.06    0.45
  -4  -4 -12    3.53    0.47
   4  -4  12    3.88    0.53
  -4   4 -12    3.74    0.54
   5  -4  12    1.52    0.42
  -5  -4 -12    1.07    0.35
  -5  -4 -12    1.36    0.39
  -5   4 -12    1.41    0.44
  -6  -4 -12    3.78    0.54
  -6  -4 -12    3.52    0.50
   6  -4  12    3.58    0.56
  -6   4 -12    3.41    0.57
  -7  -4 -12    2.24    0.50
   7  -4  12    2.92    0.53
  -7   4 -12    2.04    0.52
  -8  -4 -12    3.32    0.61
   8  -4  12    3.33    0.58
  -8   4 -12    2.90    0.61
  -9  -4 -12   -0.10    0.54
   9  -4  12   -0.43    0.49
  -9   4 -12    0.42    0.56
 -10  -4 -12    4.78    0.80
  10  -4  12    4.34    0.81
 -10   4 -12    2.91    0.70
 -11  -4 -12    5.49    0.89
  11  -4  12    6.46    0.87
 -11   4 -12    4.49    0.90
 -13  -5  12    0.00    0.60
  13  -5 -12    0.59    0.66
  13   5 -12   -0.54    0.75
  12  -5 -12    4.26    0.75
 -12  -5  12    2.25    0.70
  12   5 -12    2.35    0.77
  11  -5 -12   11.30    1.08
 -11  -5  12    7.79    0.99
  11   5 -12    8.49    1.07
 -10  -5  12    1.26    0.50
  10  -5 -12    0.85    0.55
  10   5 -12    2.36    0.61
   9  -5 -12    6.24    0.77
  -9  -5  12    5.52    0.73
   9   5 -12    5.97    0.79
  -8  -5  12    5.08    0.63
   8  -5 -12    4.75    0.63
   8   5 -12    4.70    0.66
   7  -5 -12   -0.13    0.39
  -7  -5  12    0.32    0.36
   7   5 -12    0.23    0.40
   6  -5 -12   -0.06    0.33
  -6  -5  12    0.30    0.43
  -6  -5  12    0.56    0.34
   6   5 -12    0.44    0.37
  -5  -5  12    3.22    0.39
   5  -5 -12    1.45    0.42
  -5  -5  12    2.40    0.41
   5   5 -12    2.83    0.48
   4  -5 -12    0.39    0.36
  -4  -5  12    0.85    0.35
  -4  -5  12    1.28    0.29
   4   5 -12    1.29    0.37
   3  -5 -12   -0.34    0.29
  -3  -5  12    0.08    0.25
  -3  -5  12   -0.04    0.26
   3   5 -12    0.05    0.28
  -2  -5  12    3.01    0.47
   2   5 -12    5.46    0.56
  -1  -5  12    1.31    0.34
   1  -5 -12    0.81    0.34
   1   5 -12    0.84    0.36
   0  -5 -12    6.94    0.71
   0  -5  12    6.28    0.74
   0   5 -12    7.04    0.74
  -1  -5 -12   -0.01    0.30
   1  -5  12   -0.12    0.32
  -1   5 -12    0.27    0.32
  -2  -5 -12    3.67    0.48
   2  -5  12    4.20    0.51
  -2  -5 -12    3.62    0.45
  -2   5 -12    3.53    0.52
  -3  -5 -12    0.76    0.31
   3  -5  12    0.59    0.37
  -3  -5 -12    0.34    0.31
  -3   5 -12    0.17    0.34
   4  -5  12    0.29    0.39
  -4  -5 -12    0.58    0.32
  -4  -5 -12    0.60    0.36
  -4   5 -12    0.57    0.38
   5  -5  12    1.77    0.48
  -5   5 -12    2.11    0.47
   6  -5  12    0.40    0.44
  -6  -5 -12    0.79    0.43
  -6   5 -12    0.06    0.45
   7  -5  12    2.25    0.59
  -7  -5 -12    2.72    0.56
  -7   5 -12    3.46    0.64
   8  -5  12    0.83    0.57
  -8  -5 -12    1.10    0.54
  -8   5 -12    0.23    0.56
   9  -5  12    0.38    0.59
  -9  -5 -12    0.27    0.58
  -9   5 -12    0.18    0.63
 -10  -5 -12    0.26    0.65
  10  -5  12    0.53    0.68
 -10   5 -12    0.68    0.70
 -12  -6  12   13.43    1.28
  12  -6 -12   11.31    1.25
  12   6 -12    8.73    1.30
  11  -6 -12    5.55    0.85
 -11  -6  12    4.68    0.80
 -10  -6  12   -0.20    0.51
  10  -6 -12    0.31    0.58
  10   6 -12    0.14    0.60
   9  -6 -12    0.33    0.54
  -9  -6  12    0.39    0.49
   9   6 -12    0.24    0.57
   8  -6 -12    4.63    0.68
  -8  -6  12    4.73    0.66
   8   6 -12    3.26    0.68
   7  -6 -12    0.75    0.43
  -7  -6  12    1.22    0.45
   7   6 -12    1.37    0.51
  -6  -6  12    0.24    0.39
   6  -6 -12    0.48    0.44
  -5  -6  12    0.15    0.37
   5  -6 -12   -0.07    0.41
  -4  -6  12    1.46    0.40
  -4  -6  12    1.83    0.35
   4  -6 -12    2.34    0.48
  -3  -6  12    0.78    0.32
   3  -6 -12    0.23    0.38
  -3  -6  12    0.43    0.35
  -2  -6  12    1.02    0.34
   2  -6 -12    0.44    0.38
   2   6 -12    0.60    0.35
   1  -6 -12    0.75    0.39
  -1  -6  12    0.35    0.33
   1   6 -12    1.05    0.41
   0  -6 -12   -0.10    0.34
   0  -6  12   -0.22    0.34
   0   6 -12    0.05    0.38
   1  -6  12    0.11    0.38
  -1  -6 -12   -0.03    0.34
  -1   6 -12    0.05    0.38
   2  -6  12    0.77    0.41
  -2   6 -12    0.15    0.37
  -3  -6 -12    4.73    0.59
   3  -6  12    6.09    0.67
  -3   6 -12    3.44    0.62
   4  -6  12   -0.45    0.43
  -4   6 -12    0.08    0.46
   5  -6  12    0.27    0.44
  -5   6 -12   -0.01    0.48
   6  -6  12    0.48    0.46
  -6  -6 -12    1.12    0.52
  -6   6 -12    0.73    0.55
  -7  -6 -12   16.25    1.53
  -7   6 -12   15.07    1.68
   8  -6  12    0.07    0.55
  -8  -6 -12   -0.01    0.60
  -8   6 -12   -0.63    0.57
  -9  -6 -12    0.72    0.79
   9  -6  12    0.92    0.68
  -9   6 -12    0.72    0.72
 -11  -7  12   -0.35    0.63
  11  -7 -12    0.11    0.71
 -10  -7  12    2.02    0.67
  10  -7 -12    1.14    0.70
  -9  -7  12    0.65    0.57
   9  -7 -12    0.43    0.62
  -8  -7  12    6.38    0.83
   8  -7 -12    6.15    0.87
   7  -7 -12   -0.42    0.56
  -7  -7  12    0.04    0.45
   6  -7 -12    1.67    0.54
  -6  -7  12    1.82    0.51
  -5  -7  12    0.32    0.38
   5  -7 -12   -0.54    0.46
   4  -7 -12    6.68    0.78
  -4  -7  12    5.22    0.72
  -3  -7  12    0.62    0.39
   3  -7 -12    0.06    0.46
  -3  -7  12    1.07    0.43
  -2  -7  12    1.54    0.43
   2  -7 -12    0.84    0.44
   2   7 -12    1.29    0.49
  -1  -7  12    1.87    0.44
   1  -7 -12    1.33    0.45
   1   7 -12    0.95    0.50
   0  -7  12    1.04    0.44
   0  -7 -12    0.90    0.45
   0   7 -12    1.69    0.51
  -1  -7 -12    0.98    0.44
   1  -7  12    0.28    0.44
  -1   7 -12    0.59    0.47
  -2  -7 -12   15.64    1.52
   2  -7  12   17.45    1.56
  -2   7 -12   16.21    1.56
   3  -7  12    1.56    0.51
  -3   7 -12    1.75    0.55
   4  -7  12    0.49    0.46
  -4   7 -12    0.19    0.54
   5  -7  12    1.58    0.62
  -5   7 -12    0.82    0.54
   6  -7  12    1.69    0.62
  -6   7 -12    1.26    0.62
   7  -7  12   -0.08    0.62
  -7   7 -12    0.37    0.65
   9  -8 -12    0.87    0.76
  -9  -8  12    0.06    0.58
   8  -8 -12    0.69    0.61
  -8  -8  12    0.42    0.62
   7  -8 -12    0.46    0.63
  -7  -8  12    0.30    0.57
  -6  -8  12    1.84    0.61
  -5  -8  12    0.90    0.96
   5  -8 -12   -0.30    0.55
  -4  -8  12    4.03    0.71
   4  -8 -12    5.00    0.74
   3  -8 -12    6.37    0.85
   3   8 -12    6.83    0.90
  -2  -8  12    6.27    0.79
   2  -8 -12    6.51    0.83
   2   8 -12    6.31    0.86
   1  -8 -12    0.39    0.50
  -1  -8  12    0.15    0.49
   1   8 -12   -0.11    0.55
   0  -8  12    0.39    0.48
   0  -8 -12   -0.35    0.50
   0   8 -12    0.37    0.57
  -1  -8 -12    0.54    0.54
   1  -8  12    0.78    0.55
  -1   8 -12    0.34    0.56
   2  -8  12    0.92    0.53
  -2   8 -12    1.03    0.86
   3  -8  12    0.50    0.68
  -3   8 -12    0.06    0.57
   4  -8  12    0.57    0.59
  -4   8 -12    0.51    0.68
   5  -8  12    2.53    0.72
  -5   8 -12    1.91    0.75
   6  -9 -12    0.77    0.76
   5  -9 -12   -0.13    0.70
  -5  -9  12   -0.20    0.59
   4  -9 -12    0.33    0.64
   4   9 -12    0.92    0.72
   3  -9 -12   -0.04    0.64
   3   9 -12   -0.18    0.66
   2  -9 -12   -0.45    0.62
   2   9 -12    0.20    0.68
   1  -9 -12    0.33    0.63
   1   9 -12    1.52    0.68
   0  -9  12    0.53    0.61
   0   9 -12    0.01    0.66
   1  -9  12   11.83    1.33
  -1   9 -12   13.50    1.41
   2  -9  12    6.63    0.92
  -2   9 -12    5.65    0.91
  15   0 -13    0.27    0.67
 -11   0  13    6.08    0.65
  11   0 -13    5.45    0.67
 -10   0  13   -0.04    0.30
  10   0 -13   -0.45    0.33
   9   0 -13   16.30    1.43
  -9   0  13   15.42    1.40
   8   0 -13    0.09    0.28
  -8   0  13    0.02    0.22
   7   0 -13    9.18    0.86
  -7   0  13    8.80    0.82
   6   0 -13    0.00    0.25
  -6   0  13   -0.05    0.17
  -5   0  13   89.63    7.36
   5   0 -13   87.29    7.38
   4   0 -13    0.33    0.21
   4   0 -13    0.45    0.23
   4   0 -13    0.03    0.15
   3   0 -13  124.01   10.23
   3   0 -13  121.85   10.22
   3   0 -13  123.45   10.21
  -2   0  13   -0.02    0.17
   2   0 -13   -0.05    0.15
   2   0 -13    0.00    0.21
   1   0 -13   14.64    1.31
  -1   0  13   15.99    1.34
   0   0 -13   -0.14    0.17
   0   0  13   -0.18    0.20
  -1   0 -13    0.27    0.19
   1   0  13    0.35    0.23
  -2   0 -13   -0.13    0.21
   2   0  13   -0.10    0.21
  -3   0 -13   -0.30    0.23
   3   0  13    0.19    0.24
   4   0  13    0.11    0.26
  -4   0 -13    0.11    0.26
   5   0  13   17.41    1.63
  -5   0 -13   19.94    1.66
  -6   0 -13   -0.11    0.35
  -7   0 -13    2.00    0.48
   7   0  13    2.79    0.44
  -8   0 -13    0.28    0.44
   8   0  13   -0.24    0.35
   9   0  13    0.47    0.42
  -9   0 -13    0.00    0.49
 -10   0 -13   -0.17    0.55
 -11   0 -13    1.74    0.65
 -12   0 -13    0.24    0.71
  15  -1 -13    0.43    0.66
  15   1 -13   -0.07    0.74
  14   1 -13    0.00    0.61
 -13  -1  13    0.21    0.48
  13   1 -13    0.48    0.50
 -12  -1  13    0.15    0.41
  12  -1 -13   -0.41    0.45
  12   1 -13    0.35    0.50
 -11  -1  13    0.21    0.36
  11  -1 -13    0.49    0.47
 -10  -1  13   -0.06    0.31
  10  -1 -13   -0.08    0.37
  10   1 -13    0.28    0.32
   9  -1 -13   72.59    5.92
  -9  -1  13   69.99    5.90
   9   1 -13   69.38    5.90
   8  -1 -13   21.18    1.79
  -8  -1  13   20.78    1.77
  -8   1  13   19.46    1.74
   8   1 -13   20.61    1.78
  -7  -1  13   71.53    6.20
   7  -1 -13   74.82    6.22
  -7   1  13   73.90    6.18
   7   1 -13   77.28    6.21
   6  -1 -13    0.78    0.26
  -6  -1  13    0.94    0.23
   6   1 -13    1.10    0.26
  -6   1  13    0.77    0.17
  -5  -1  13    1.24    0.22
   5  -1 -13    0.77    0.16
   5  -1 -13    1.19    0.29
   5   1 -13    0.62    0.24
  -4  -1  13   31.40    2.61
   4  -1 -13   30.06    2.64
   4  -1 -13   31.01    2.59
  -4  -1  13   31.68    2.63
   3  -1 -13    2.53    0.29
   3  -1 -13    2.89    0.29
  -3  -1  13    3.66    0.38
   3  -1 -13    2.40    0.37
   3   1 -13    3.24    0.35
   2  -1 -13    5.60    0.47
  -2  -1  13    4.52    0.52
   2  -1 -13    4.71    0.48
   2  -1 -13    5.52    0.54
   2   1 -13    5.05    0.51
  -1  -1  13   11.10    1.05
   1  -1 -13   12.18    1.01
   1  -1 -13   11.70    1.00
   1   1 -13   12.02    1.02
  -1   1  13   10.51    1.03
   0  -1  13    7.06    0.72
   0   1  13    6.50    0.68
   0   1 -13    8.37    0.71
   0   1  13    7.74    0.71
   1  -1  13   69.93    5.73
  -1  -1 -13   69.18    5.72
  -1   1 -13   68.03    5.73
   1   1  13   67.02    5.73
   2  -1  13   92.40    7.80
  -2  -1 -13   91.69    7.78
  -2   1 -13   94.51    7.79
   2   1  13   95.35    7.80
  -3  -1 -13    1.06    0.28
   3  -1  13    1.09    0.30
  -3   1 -13    0.87    0.29
   3   1  13    0.92    0.27
   4  -1  13   13.22    1.18
  -4  -1 -13   12.72    1.16
   4   1  13   12.35    1.16
  -4   1 -13   12.46    1.18
  -5  -1 -13    5.58    0.67
   5   1  13    6.89    0.68
  -6  -1 -13    4.85    0.63
   6  -1  13    4.53    0.58
  -6   1 -13    5.18    0.61
   6   1  13    5.42    0.59
  -7  -1 -13    5.34    0.64
   7  -1  13    4.51    0.59
  -7   1 -13    4.42    0.64
   8  -1  13    2.82    0.50
  -8  -1 -13    2.69    0.57
  -8   1 -13    2.12    0.55
   8   1  13    4.57    0.53
   9  -1  13    0.78    0.43
  -9  -1 -13    0.18    0.48
  -9   1 -13   -0.36    0.49
  10  -1  13    0.00    0.48
 -10  -1 -13    0.05    0.51
 -10   1 -13    0.29    0.58
 -11  -1 -13    0.17    0.60
 -11   1 -13   -0.14    0.56
 -15  -2  13    5.44    1.10
  15   2 -13    3.18    0.90
 -14  -2  13    0.15    0.58
  14   2 -13   -0.08    0.65
  13  -2 -13    0.13    0.55
 -13  -2  13    0.89    0.53
  13   2 -13    0.98    0.62
  12  -2 -13    8.86    0.99
 -12  -2  13   10.47    0.98
  12   2 -13    8.14    1.04
  11  -2 -13   -0.16    0.43
 -11  -2  13   -0.01    0.37
  11   2 -13    0.20    0.44
  10  -2 -13    0.69    0.41
  10   2 -13    0.58    0.40
   9  -2 -13   -0.02    0.38
  -9  -2  13   -0.02    0.30
   9   2 -13    0.05    0.28
  -8  -2  13    0.46    0.29
   8  -2 -13    0.79    0.32
   8   2 -13    0.79    0.28
   7  -2 -13    1.54    0.34
  -7  -2  13    1.58    0.32
   7   2 -13    1.68    0.31
   6  -2 -13    2.33    0.37
  -6  -2  13    2.16    0.35
   6   2 -13    2.94    0.35
   5  -2 -13    0.62    0.26
  -5  -2  13    0.58    0.23
  -5  -2  13    0.62    0.23
  -4  -2  13   20.78    1.78
   4  -2 -13   21.15    1.80
  -4  -2  13   20.27    1.78
  -3  -2  13    0.74    0.23
   3  -2 -13    0.92    0.27
   3   2 -13    0.73    0.23
   2  -2 -13   -0.19    0.22
   2  -2 -13    0.01    0.10
  -2  -2  13   -0.21    0.21
   2   2 -13    0.25    0.21
   1  -2 -13    5.38    0.47
  -1  -2  13    4.88    0.54
   1  -2 -13    5.15    0.55
   1   2 -13    4.61    0.52
   0  -2 -13    2.35    0.26
   0  -2  13    2.12    0.32
   0  -2 -13    1.37    0.29
   0   2 -13    2.20    0.30
  -1  -2 -13    2.82    0.37
   1  -2  13    2.19    0.36
  -1  -2 -13    3.23    0.34
  -1   2 -13    2.81    0.38
   2  -2  13    5.67    0.60
  -2  -2 -13    5.44    0.55
  -2   2 -13    6.09    0.59
   2   2  13    4.70    0.56
  -3  -2 -13   10.72    1.00
   3  -2  13   10.35    1.02
   3   2  13   11.10    1.01
  -3   2 -13   10.94    1.03
   4  -2  13    4.20    0.67
  -4  -2 -13    4.17    0.51
   4   2  13    4.37    0.51
  -4   2 -13    4.41    0.53
   5  -2  13    3.64    0.49
  -5  -2 -13    2.65    0.45
   5   2  13    3.24    0.45
  -5   2 -13    3.39    0.50
  -6  -2 -13   15.79    1.40
   6  -2  13   15.99    1.41
   6   2  13   14.84    1.39
  -6   2 -13   13.83    1.40
  -7  -2 -13   23.30    2.02
   7  -2  13   24.07    2.02
  -7   2 -13   22.19    2.04
   7   2  13   21.20    1.99
  -8  -2 -13   30.66    2.83
   8  -2  13   33.49    2.83
  -8   2 -13   33.07    2.84
  -9  -2 -13   10.29    1.19
   9  -2  13   12.31    1.20
  -9   2 -13   12.82    1.24
 -10  -2 -13    3.24    0.70
  10  -2  13    4.51    0.68
 -11  -2 -13    0.61    0.63
  11  -2  13    0.57    0.58
 -11   2 -13    1.27    0.70
 -14  -3  13    0.28    0.61
  14  -3 -13   -0.31    0.65
  14   3 -13   -0.25    0.68
  13  -3 -13   -0.44    0.56
 -13  -3  13    0.42    0.55
  12  -3 -13    1.88    0.56
 -12  -3  13    1.40    0.53
  12   3 -13    1.95    0.64
  11  -3 -13    3.67    0.65
 -11  -3  13    4.44    0.63
  11   3 -13    5.75    0.74
  10  -3 -13    2.79    0.56
 -10  -3  13    4.39    0.54
  10   3 -13    3.01    0.60
   9  -3 -13    2.50    0.50
  -9  -3  13    2.59    0.45
   9   3 -13    2.98    0.51
  -8  -3  13    9.03    0.94
   8  -3 -13    9.33    0.98
   8   3 -13   10.37    1.02
   8   3 -13   10.49    0.94
   7  -3 -13    0.08    0.30
  -7  -3  13    0.33    0.29
   7   3 -13    0.13    0.34
   7   3 -13   -0.15    0.25
  -6  -3  13    9.86    1.02
   6  -3 -13   13.07    1.08
  -6  -3  13   11.36    1.04
   6   3 -13   10.97    1.08
  -5  -3  13   -0.01    0.22
   5  -3 -13   -0.50    0.26
  -5  -3  13   -0.06    0.24
   5   3 -13   -0.22    0.27
  -4  -3  13    5.11    0.52
   4  -3 -13    4.98    0.57
  -4  -3  13    4.46    0.51
  -3  -3  13    1.70    0.30
  -3  -3  13    1.82    0.32
   3  -3 -13    1.46    0.35
  -2  -3  13    1.88    0.32
   2  -3 -13    1.96    0.33
   1  -3 -13    0.74    0.14
  -1  -3  13    0.01    0.22
   1  -3 -13    0.41    0.25
   1   3 -13    0.08    0.25
   0  -3 -13    0.33    0.17
   0  -3 -13    0.24    0.26
   0  -3  13    0.15    0.25
   0   3 -13   -0.29    0.25
   0   3 -13    0.19    0.18
  -1  -3 -13   60.23    5.16
   1  -3  13   62.29    5.17
  -1  -3 -13   63.23    5.13
  -1   3 -13   60.04    5.16
  -2  -3 -13    0.68    0.24
   2  -3  13    1.35    0.32
  -2  -3 -13    0.70    0.27
  -2   3 -13    1.23    0.33
   3  -3  13   85.08    7.02
  -3  -3 -13   81.63    6.99
  -3  -3 -13   84.44    7.00
  -3   3 -13   84.67    7.10
   4  -3  13    5.22    0.58
  -4  -3 -13    4.06    0.51
  -4  -3 -13    4.11    0.52
  -4   3 -13    5.24    0.60
  -5  -3 -13    7.81    0.78
  -5  -3 -13    8.16    0.81
   5  -3  13    8.48    0.83
  -5   3 -13    6.97    0.82
  -6  -3 -13    0.31    0.36
   6  -3  13    0.61    0.38
  -6  -3 -13    0.69    0.29
  -6   3 -13    0.18    0.39
  -7  -3 -13    5.51    0.67
   7  -3  13    5.34    0.64
  -7  -3 -13    4.55    0.57
  -7   3 -13    4.80    0.66
   8  -3  13    2.26    0.50
  -8  -3 -13    1.18    0.50
  -8   3 -13    2.09    0.56
   9  -3  13    3.75    0.63
  -9  -3 -13    3.01    0.63
  -9   3 -13    4.01    0.65
 -10  -3 -13    0.60    0.56
  10  -3  13    1.04    0.55
 -10   3 -13    1.20    0.61
  11  -3  13    0.22    0.59
 -11  -3 -13    0.70    0.64
 -11   3 -13   -0.21    0.67
 -14  -4  13    9.71    1.12
  14  -4 -13    8.77    1.13
  14   4 -13    8.86    1.22
  13  -4 -13    1.34    0.69
 -13  -4  13    2.82    0.65
  13   4 -13    1.15    0.67
 -12  -4  13    9.02    1.02
  12  -4 -13    9.85    1.06
  12   4 -13    8.92    1.14
 -11  -4  13    0.52    0.47
  11  -4 -13    0.28    0.52
  11   4 -13    1.39    0.59
  10  -4 -13    7.68    0.92
 -10  -4  13    8.05    0.90
  10   4 -13    9.42    1.00
  -9  -4  13    0.97    0.41
   9  -4 -13    1.60    0.49
   9   4 -13    1.10    0.49
  -8  -4  13    2.44    0.45
   8  -4 -13    2.35    0.45
   8   4 -13    1.47    0.48
   7  -4 -13    3.51    0.53
  -7  -4  13    3.27    0.49
   7   4 -13    3.46    0.60
  -6  -4  13    4.63    0.56
   6  -4 -13    4.40    0.55
  -6  -4  13    4.56    0.50
   6   4 -13    4.07    0.58
  -5  -4  13   48.02    4.14
  -5  -4  13   46.63    4.15
   5  -4 -13   50.62    4.18
   5   4 -13   52.17    4.17
  -4  -4  13   30.66    2.48
   4  -4 -13   23.34    2.55
  -4  -4  13   30.04    2.47
   4   4 -13   29.39    2.48
   3  -4 -13  171.91   14.04
  -3  -4  13  164.31   14.02
  -3  -4  13  169.57   14.03
   3   4 -13  169.40   14.02
   2  -4 -13   46.48    4.08
  -2  -4  13   48.85    4.07
   2   4 -13   50.36    4.08
   2   4 -13   47.68    4.05
  -1  -4  13    2.62    0.40
   1  -4 -13    3.05    0.44
   1   4 -13    2.71    0.43
   1   4 -13    2.84    0.35
   0  -4 -13    1.36    0.31
   0  -4  13    1.98    0.33
   0   4 -13    0.72    0.31
  -1  -4 -13    0.69    0.24
  -1  -4 -13    1.12    0.31
  -2  -4 -13   -0.46    0.29
   2  -4  13    0.26    0.32
  -2  -4 -13   -0.02    0.23
  -2   4 -13   -0.14    0.31
  -3  -4 -13   11.02    1.04
   3  -4  13   10.15    1.05
  -3  -4 -13   11.25    1.02
  -3   4 -13   11.51    1.08
  -4  -4 -13    1.67    0.38
  -4  -4 -13    1.98    0.39
   4  -4  13    1.57    0.38
  -4   4 -13    1.96    0.44
   5  -4  13    4.49    0.58
  -5  -4 -13    3.79    0.52
  -5  -4 -13    3.11    0.53
  -5   4 -13    4.99    0.61
   6  -4  13    1.71    0.44
  -6  -4 -13    1.70    0.45
  -6  -4 -13    1.85    0.48
  -6   4 -13    1.63    0.49
   7  -4  13    1.32    0.49
  -7  -4 -13    1.02    0.48
  -7   4 -13    1.09    0.51
   8  -4  13    2.92    0.58
  -8  -4 -13    1.65    0.56
  -8   4 -13    1.71    0.54
   9  -4  13    1.30    0.52
  -9  -4 -13    1.50    0.60
  -9   4 -13    0.42    0.56
  10  -4  13    0.83    0.60
 -10  -4 -13    1.40    0.65
 -10   4 -13    0.63    0.66
  13  -5 -13    1.97    0.73
 -13  -5  13   -0.57    0.65
  13   5 -13    0.31    0.77
  12   5 -13    0.32    0.65
  11  -5 -13    0.17    0.59
 -11  -5  13    0.72    0.51
  11   5 -13    1.02    0.65
  10  -5 -13    6.47    0.81
 -10  -5  13    5.61    0.75
  10   5 -13    4.87    0.80
   9  -5 -13   26.00    2.26
  -9  -5  13   25.47    2.24
   9   5 -13   23.47    2.28
   8  -5 -13    2.37    0.53
  -8  -5  13    4.36    0.55
   8   5 -13    2.92    0.59
   7  -5 -13    2.43    0.50
  -7  -5  13    1.55    0.42
   7   5 -13    2.40    0.51
  -6  -5  13    0.40    0.31
  -6  -5  13    0.21    0.36
   6  -5 -13   -0.21    0.37
   6   5 -13    0.56    0.39
  -5  -5  13    6.53    0.66
   5  -5 -13    4.49    0.67
  -5  -5  13    7.11    0.72
   5   5 -13    7.02    0.71
  -4  -5  13    2.13    0.38
   4  -5 -13    2.87    0.46
  -4  -5  13    2.19    0.44
   4   5 -13    2.33    0.44
  -3  -5  13    1.45    0.36
  -3  -5  13    0.66    0.29
   3  -5 -13    0.69    0.38
   3   5 -13    0.87    0.33
   2  -5 -13   13.33    1.35
  -2  -5  13   14.83    1.34
   2   5 -13   15.68    1.37
   1  -5 -13    8.25    0.85
   1   5 -13    8.55    0.88
   0  -5  13    0.58    0.35
   0   5 -13    1.17    0.38
  -1  -5 -13    2.63    0.45
   1  -5  13    2.18    0.43
  -1   5 -13    1.59    0.41
   2  -5  13   -0.05    0.34
  -2  -5 -13   -0.18    0.32
  -2   5 -13   -0.24    0.35
   3  -5  13   -0.53    0.37
  -3  -5 -13   -0.09    0.33
  -3   5 -13    0.06    0.38
  -4  -5 -13   19.00    1.75
  -4  -5 -13   19.85    1.75
   4  -5  13   21.81    1.78
  -4   5 -13   17.31    1.78
  -5  -5 -13    0.06    0.40
   5  -5  13    1.44    0.48
  -5   5 -13    1.15    0.47
   6  -5  13   -0.09    0.48
  -6  -5 -13    0.14    0.45
  -6   5 -13   -0.29    0.42
   7  -5  13    1.71    0.55
  -7  -5 -13    1.07    0.51
  -7   5 -13   -0.12    0.54
  -8  -5 -13    0.97    0.56
  -8   5 -13    0.43    0.62
  -9  -5 -13    1.65    0.66
   9  -5  13    0.42    0.64
  -9   5 -13    0.40    0.69
 -12  -6  13    4.93    0.87
  12  -6 -13    6.64    0.97
  12   6 -13    4.44    0.94
 -11  -6  13    0.92    0.62
  11  -6 -13    0.96    0.64
  11   6 -13    0.14    0.71
 -10  -6  13   -0.59    0.52
  10  -6 -13    0.37    0.90
  10   6 -13    0.58    0.63
   9  -6 -13    0.85    0.54
  -9  -6  13    0.33    0.48
   9   6 -13    0.93    0.60
  -8  -6  13   -0.35    0.45
   8  -6 -13   -0.11    0.45
   8   6 -13    0.49    0.54
   7  -6 -13    0.24    0.47
  -7  -6  13    0.97    0.45
   7   6 -13    0.25    0.49
   6  -6 -13    0.15    0.40
  -6  -6  13    0.03    0.36
   6   6 -13    0.15    0.46
   5  -6 -13   -0.08    0.42
  -5  -6  13    0.00    0.39
  -4  -6  13    2.19    0.45
   4  -6 -13    1.44    0.45
  -4  -6  13    1.51    0.38
   3  -6 -13    0.81    0.39
  -3  -6  13    0.74    0.40
  -3  -6  13    0.74    0.38
  -2  -6  13    0.15    0.34
   2  -6 -13    0.16    0.38
   2   6 -13    0.23    0.41
   1  -6 -13    0.22    0.37
  -1  -6  13    0.60    0.36
   1   6 -13    0.41    0.42
   0  -6 -13    2.05    0.45
   0  -6  13    1.53    0.44
   0   6 -13    2.53    0.50
  -1  -6 -13    0.40    0.39
   1  -6  13    0.11    0.40
  -1   6 -13    0.55    0.37
   2  -6  13    2.09    0.48
  -2  -6 -13    1.40    0.44
  -2   6 -13    2.21    0.47
   3  -6  13    0.09    0.43
  -3  -6 -13    0.12    0.38
  -3   6 -13   -0.61    0.43
   4  -6  13    0.68    0.45
  -4   6 -13    0.15    0.48
   5  -6  13    1.38    0.56
  -5   6 -13    1.38    0.52
   6  -6  13    2.69    0.66
  -6   6 -13    3.53    0.63
   7  -6  13    2.26    0.63
  -7   6 -13    2.23    0.67
   8  -6  13    7.52    0.97
  -8   6 -13    8.06    1.03
 -10  -7  13    5.84    0.92
  10  -7 -13    7.58    0.99
  -9  -7  13    4.34    0.72
   9  -7 -13    4.65    0.76
  -8  -7  13    4.92    1.18
   7  -7 -13    0.05    0.49
  -7  -7  13    0.30    0.49
   6  -7 -13    2.71    0.60
  -6  -7  13    2.08    0.57
  -5  -7  13    0.04    0.45
   5  -7 -13   -0.13    0.47
  -4  -7  13   -0.64    0.42
   4  -7 -13   -0.50    0.45
  -3  -7  13   -0.07    0.38
   3  -7 -13   -0.28    0.42
   3   7 -13   -0.08    0.45
  -2  -7  13   -0.29    0.38
   2  -7 -13    0.50    0.46
   2   7 -13   -0.06    0.50
   1  -7 -13    2.12    0.52
  -1  -7  13    1.66    0.46
   1   7 -13    1.64    0.48
   0  -7 -13    1.46    0.49
   0  -7  13    2.13    0.48
   0   7 -13    2.01    0.50
  -1  -7 -13    0.41    0.45
   1  -7  13    1.13    0.46
  -1   7 -13    0.17    0.43
   2  -7  13    0.72    0.50
  -2  -7 -13    0.90    0.46
  -2   7 -13    0.21    0.43
   3  -7  13    0.51    0.52
  -3   7 -13   -0.44    0.48
   4  -7  13    2.29    0.65
  -4   7 -13    2.92    0.64
   5  -7  13    3.00    0.65
  -5   7 -13    1.38    0.64
   6  -7  13    0.73    0.61
  -6   7 -13    1.07    0.68
   7  -7  13    0.20    0.69
  -7   7 -13   -0.54    0.67
  -8  -8  13   -0.29    0.63
   8  -8 -13    0.26    0.70
   7  -8 -13   -0.26    0.66
  -7  -8  13    0.41    0.60
   6  -8 -13    2.15    0.70
  -6  -8  13    1.71    0.61
  -5  -8  13   18.99    1.92
   5  -8 -13   25.76    2.32
   4  -8 -13    0.12    0.59
   3  -8 -13   66.64    5.53
   3   8 -13   62.85    5.57
   2  -8 -13    0.66    0.52
  -2  -8  13   -0.14    0.46
   2   8 -13    0.10    0.57
   1  -8 -13    7.30    0.91
  -1  -8  13    7.99    0.90
   1   8 -13    6.76    0.97
   0  -8 -13    0.36    0.55
   0  -8  13    1.14    0.53
   0   8 -13    1.06    0.96
  -1  -8 -13    0.11    0.54
   1  -8  13   -0.17    0.52
  -1   8 -13    0.00    0.62
   2  -8  13    1.22    0.58
  -2   8 -13    1.16    0.63
   3  -8  13    0.82    0.62
  -3   8 -13    1.13    0.63
   4  -8  13   -0.33    0.61
  -4   8 -13   -0.05    0.68
   5  -8  13    2.64    0.74
  -5   8 -13    0.79    0.76
   5  -9 -13    0.37    0.73
   4  -9 -13   -0.16    0.67
   4   9 -13    0.00    0.66
   3  -9 -13    0.42    0.68
   3   9 -13    1.13    0.75
   2  -9 -13    2.31    0.73
   2   9 -13    2.67    0.80
   1  -9 -13   -0.44    0.72
   1   9 -13   -0.30    0.67
   0  -9  13    1.11    0.93
   0   9 -13    1.64    0.77
   1  -9  13   12.04    1.30
  -1   9 -13   11.55    1.36
  15   0 -14    0.56    0.72
  14   0 -14    2.85    0.74
  11   0 -14   -0.37    0.40
  10   0 -14    5.99    0.71
 -10   0  14    6.89    0.68
  -9   0  14    0.07    0.27
   9   0 -14   -0.19    0.32
   8   0 -14    8.69    0.87
  -8   0  14    9.15    0.83
  -7   0  14    0.17    0.21
   7   0 -14   -0.19    0.27
   6   0 -14    9.56    0.83
  -6   0  14    7.69    0.77
   5   0 -14    0.30    0.25
   4   0 -14   77.00    6.32
   4   0 -14   74.79    6.35
   3   0 -14   -0.31    0.19
   3   0 -14    0.05    0.16
   2   0 -14   65.75    5.28
  -2   0  14   60.62    5.30
   1   0 -14   -0.10    0.18
  -1   0  14    0.06    0.22
   0   0  14    1.40    0.29
   0   0 -14    1.20    0.25
  -1   0 -14   -0.16    0.21
   1   0  14    0.17    0.24
   2   0  14    7.91    0.80
  -2   0 -14    8.80    0.80
  -3   0 -14    0.07    0.26
   3   0  14    0.18    0.26
   4   0  14   -0.33    0.28
  -4   0 -14   -0.01    0.29
   5   0  14   -0.09    0.33
  -6   0 -14    0.52    0.37
   6   0  14    0.79    0.35
  -7   0 -14    0.65    0.41
   7   0  14   -0.38    0.34
   8   0  14    0.24    0.41
  -8   0 -14    0.25    0.48
   9   0  14    0.21    0.45
  -9   0 -14    0.09    0.50
 -10   0 -14   -0.55    0.88
 -11   0 -14   -0.31    0.63
  15  -1 -14    2.36    0.80
  15   1 -14    1.54    0.81
  14   1 -14    2.69    0.75
  13   1 -14    0.27    0.52
 -12  -1  14    1.87    0.47
  12  -1 -14    1.53    0.52
  12   1 -14    0.84    0.50
  11  -1 -14    0.00    0.42
 -11  -1  14    0.84    0.43
  10  -1 -14    3.70    0.72
 -10  -1  14    5.23    0.60
  10   1 -14    5.40    0.59
   9  -1 -14   44.58    3.79
  -9  -1  14   44.49    3.78
   9   1 -14   45.06    3.78
  -8  -1  14    0.00    0.26
   8  -1 -14    0.26    0.32
   8   1 -14    0.30    0.29
  -7  -1  14   33.86    2.86
   7  -1 -14   34.10    2.89
   7   1 -14   33.52    2.88
  -6  -1  14    3.45    0.45
   6  -1 -14    4.24    0.51
   6   1 -14    4.12    0.49
  -6   1  14    4.61    0.40
  -5  -1  14    6.80    0.66
   5  -1 -14    7.36    0.71
   5  -1 -14    6.52    0.62
   5   1 -14    7.96    0.70
   4  -1 -14    4.44    0.41
   4  -1 -14    4.32    0.49
  -4  -1  14    4.43    0.50
   4   1 -14    4.42    0.46
   3  -1 -14    0.33    0.14
  -3  -1  14    0.16    0.23
   3  -1 -14    0.10    0.24
   3   1 -14   -0.07    0.20
  -2  -1  14    1.22    0.29
   2  -1 -14    2.21    0.24
   2  -1 -14    2.42    0.33
   2   1 -14    1.96    0.29
   1  -1 -14    0.36    0.17
  -1  -1  14    0.21    0.23
   1   1 -14   -0.14    0.20
  -1   1  14    0.46    0.23
   0  -1 -14   11.51    1.01
   0  -1  14   10.75    1.03
   0   1  14   11.89    1.04
   0   1 -14   11.39    1.03
   1  -1  14    0.53    0.24
  -1  -1 -14    0.73    0.23
   1   1  14    0.80    0.27
  -1   1 -14    0.59    0.25
   2  -1  14   26.11    2.20
  -2  -1 -14   25.46    2.19
   2   1  14   24.58    2.20
  -2   1 -14   26.36    2.20
   3  -1  14   10.54    0.99
  -3  -1 -14   11.08    1.00
   3   1  14    9.74    1.00
  -3   1 -14   11.28    1.01
  -4  -1 -14   19.83    1.80
   4  -1  14   19.99    1.83
   4   1  14   20.66    1.80
  -4   1 -14   21.28    1.81
  -5  -1 -14    3.52    0.51
   5  -1  14    3.13    0.47
  -5   1 -14    2.80    0.50
   5   1  14    4.61    0.50
  -6  -1 -14    0.88    0.40
   6  -1  14    0.54    0.32
  -6   1 -14    0.22    0.37
   6   1  14    0.02    0.31
   7  -1  14    2.76    0.48
  -7  -1 -14    2.18    0.51
   7   1  14    1.85    0.45
  -7   1 -14    3.44    0.56
  -8  -1 -14    1.78    0.54
   8  -1  14    1.79    0.47
   8   1  14    1.88    0.46
  -8   1 -14    2.31    0.55
  -9  -1 -14    4.56    0.73
   9  -1  14    4.97    0.67
  -9   1 -14    4.38    0.73
  10  -1  14    2.09    0.58
 -10  -1 -14    1.16    0.63
 -10   1 -14    0.65    0.71
 -11  -1 -14    1.46    0.67
 -11   1 -14    1.01    0.72
  15   2 -14    2.88    0.88
 -14  -2  14   -0.28    0.57
  14   2 -14   -0.31    0.68
 -13  -2  14    3.91    0.65
  13  -2 -14    3.02    0.65
  13   2 -14    2.53    0.72
 -12  -2  14    3.22    0.59
  12  -2 -14    2.95    0.63
  12   2 -14    4.15    0.72
 -11  -2  14    1.70    0.46
  11  -2 -14    0.98    0.48
  11   2 -14    1.73    0.53
  10  -2 -14    0.34    0.41
 -10  -2  14    0.38    0.36
  10   2 -14    0.87    0.46
  -9  -2  14    0.67    0.32
   9  -2 -14    0.09    0.36
   9   2 -14    0.83    0.33
   8  -2 -14    4.11    0.56
  -8  -2  14    4.61    0.54
   8   2 -14    5.19    0.54
  -7  -2  14    1.73    0.32
   7  -2 -14    1.36    0.36
   7   2 -14    1.24    0.32
   6  -2 -14   -0.33    0.30
  -6  -2  14    0.18    0.25
   6   2 -14   -0.06    0.24
  -5  -2  14    3.20    0.43
  -5  -2  14    4.24    0.46
   5  -2 -14    3.88    0.48
  -4  -2  14    3.59    0.40
  -4  -2  14    3.04    0.40
   4  -2 -14    3.09    0.42
  -3  -2  14    9.30    0.91
   3  -2 -14   10.53    0.94
   3   2 -14    9.51    0.90
   2  -2 -14    0.21    0.26
   2  -2 -14    0.25    0.12
  -2  -2  14    0.56    0.25
   2   2 -14    0.32    0.24
  -1  -2  14    1.67    0.30
   1  -2 -14    1.67    0.31
   1  -2 -14    1.14    0.20
   1   2 -14    0.94    0.26
   0  -2 -14   18.86    1.60
   0  -2  14   17.36    1.60
   0  -2 -14   18.77    1.55
   0   2 -14   17.32    1.59
  -1  -2 -14   29.61    2.49
   1  -2  14   28.77    2.52
  -1  -2 -14   28.81    2.51
  -1   2 -14   30.52    2.52
   2  -2  14    2.89    0.43
  -2  -2 -14    3.27    0.40
   2   2  14    3.42    0.43
  -2   2 -14    3.46    0.45
   3  -2  14    7.41    0.88
  -3  -2 -14   11.27    0.89
  -3   2 -14    8.49    0.88
   3   2  14    9.51    0.89
  -4  -2 -14    0.64    0.33
   4  -2  14    1.01    0.34
  -4   2 -14    0.69    0.33
   4   2  14    0.55    0.29
  -5  -2 -14   34.81    2.88
   5  -2  14   34.94    2.89
  -5   2 -14   31.34    2.88
   5   2  14   33.22    2.88
   6  -2  14   15.34    1.53
  -6  -2 -14   18.19    1.55
  -6   2 -14   16.45    1.55
   7  -2  14   81.77    6.79
  -7  -2 -14   81.89    6.79
  -7   2 -14   78.31    6.80
   7   2  14   80.90    6.77
  -8  -2 -14    0.71    0.49
   8  -2  14    1.71    0.49
  -8   2 -14    1.88    0.49
   9  -2  14   11.12    1.14
  -9  -2 -14   12.34    1.18
  -9   2 -14    9.67    1.15
  10  -2  14    2.34    0.64
 -10   2 -14    2.92    0.68
 -11  -2 -14    0.87    0.68
  11  -2  14    0.30    0.60
 -11   2 -14    1.10    0.73
  14  -3 -14    4.17    0.88
 -14  -3  14    4.74    0.79
  14   3 -14    3.22    0.87
  13  -3 -14    1.41    0.64
 -13  -3  14    0.90    0.58
  13   3 -14    1.11    0.69
  12  -3 -14   -0.04    0.54
 -12  -3  14    0.82    0.51
  12   3 -14    1.00    0.60
 -11  -3  14   -0.36    0.41
  11  -3 -14    0.17    0.48
  11   3 -14    0.44    0.53
  10  -3 -14    2.59    0.54
 -10  -3  14    2.86    0.52
  10   3 -14    4.00    0.63
   9  -3 -14   12.81    1.20
  -9  -3  14   12.02    1.16
   9   3 -14   11.84    1.21
   8  -3 -14    2.76    0.49
   8   3 -14    2.27    0.39
   8   3 -14    2.56    0.50
  -7  -3  14    5.91    0.55
   7  -3 -14    2.85    0.52
   7   3 -14    3.65    0.57
   7   3 -14    4.04    0.48
  -6  -3  14    3.37    0.45
  -6  -3  14    2.69    0.41
   6  -3 -14    3.91    0.50
   6   3 -14    3.38    0.49
  -5  -3  14    6.89    0.71
  -5  -3  14    7.53    0.73
  -4  -3  14    3.79    0.44
  -4  -3  14    3.40    0.44
   4  -3 -14    3.32    0.48
   3  -3 -14    2.08    0.35
  -3  -3  14    1.84    0.33
   3   3 -14    1.70    0.34
  -2  -3  14    0.11    0.25
   2  -3 -14   -0.05    0.25
   2   3 -14    0.36    0.28
   1  -3 -14    0.54    0.30
  -1  -3  14    1.07    0.30
   1   3 -14    0.53    0.28
   0  -3 -14    7.71    0.68
   0  -3  14    7.97    0.75
   0  -3 -14    7.19    0.73
   0   3 -14    6.38    0.72
  -1  -3 -14   53.64    4.43
  -1  -3 -14   52.79    4.40
   1  -3  14   51.63    4.44
  -1   3 -14   52.49    4.44
   2  -3  14   12.79    1.22
  -2  -3 -14   14.30    1.20
  -2  -3 -14   12.92    1.22
  -2   3 -14   13.06    1.23
  -3  -3 -14  105.44    8.77
   3  -3  14  101.78    8.78
  -3  -3 -14  109.36    8.76
  -3   3 -14  103.38    8.78
   4  -3  14   11.38    1.11
  -4  -3 -14   12.77    1.11
  -4  -3 -14   10.56    1.08
  -4   3 -14   12.55    1.15
   5  -3  14    0.36    0.36
  -5  -3 -14    0.13    0.33
  -5  -3 -14    0.34    0.30
  -5   3 -14    0.50    0.35
   6  -3  14    6.04    0.64
  -6  -3 -14    4.27    0.60
  -6   3 -14    4.25    0.62
  -7  -3 -14    0.95    0.45
  -7  -3 -14    1.68    0.41
   7  -3  14    1.17    0.45
  -7   3 -14    0.77    0.51
   8  -3  14    0.06    0.42
  -8  -3 -14    0.01    0.48
  -8   3 -14    0.56    0.53
  -9  -3 -14    7.19    0.94
   9  -3  14    8.79    0.96
  10  -3  14    0.54    0.59
 -10  -3 -14    0.10    0.59
 -10   3 -14   -0.01    0.60
  13  -4 -14    1.14    0.71
 -13  -4  14    0.01    0.65
  13   4 -14    0.22    0.67
 -12  -4  14    3.76    0.70
  12  -4 -14    3.71    0.72
  12   4 -14    4.50    0.83
  11  -4 -14    6.07    0.81
 -11  -4  14    5.10    0.75
  11   4 -14    6.32    0.88
 -10  -4  14    0.60    0.44
  10  -4 -14    0.15    0.49
  10   4 -14    0.81    0.55
  -9  -4  14    0.07    0.39
   9  -4 -14   -0.16    0.44
   9   4 -14    0.30    0.46
  -8  -4  14    1.85    0.42
   8  -4 -14    0.81    0.43
   8   4 -14    1.21    0.45
   7  -4 -14    7.86    0.95
  -7  -4  14    9.37    0.91
   7   4 -14   10.54    0.98
  -6  -4  14    2.24    0.40
   6  -4 -14    1.67    0.45
  -6  -4  14    2.49    0.36
   6   4 -14    1.43    0.43
   5  -4 -14   10.57    1.11
  -5  -4  14   11.79    1.12
  -5  -4  14   10.95    1.06
   5   4 -14   12.69    1.11
  -4  -4  14   14.80    1.36
  -4  -4  14   13.28    1.28
   4  -4 -14   14.66    1.33
   4   4 -14   14.59    1.31
  -3  -4  14   60.73    5.22
   3  -4 -14   62.60    5.24
   3   4 -14   63.59    5.24
   3   4 -14   62.33    5.22
   2  -4 -14   28.35    2.47
  -2  -4  14   28.33    2.43
   2   4 -14   28.39    2.41
   2   4 -14   27.78    2.44
  -1  -4  14   23.51    1.93
   1  -4 -14   20.44    1.96
   1   4 -14   21.65    1.96
   0  -4  14    5.71    0.63
   0  -4 -14    4.07    0.59
   0   4 -14    6.43    0.64
  -1  -4 -14    1.39    0.36
   1  -4  14    1.85    0.38
  -1   4 -14    2.01    0.40
   2  -4  14   11.58    1.01
  -2  -4 -14    8.80    0.98
  -2  -4 -14   10.89    1.01
  -2   4 -14    9.90    1.00
  -3  -4 -14    6.25    0.69
   3  -4  14    6.26    0.72
  -3  -4 -14    6.46    0.66
  -3   4 -14    5.98    0.72
   4  -4  14    0.95    0.38
  -4  -4 -14    0.78    0.36
  -4  -4 -14    0.54    0.36
  -4   4 -14    0.15    0.36
   5  -4  14    1.02    0.42
  -5   4 -14    0.92    0.44
   6  -4  14    6.54    0.77
  -6  -4 -14    5.20    0.71
  -6   4 -14    5.97    0.78
  -7  -4 -14    0.92    0.49
   7  -4  14    1.29    0.49
  -7   4 -14    1.09    0.50
   8  -4  14    0.66    0.53
  -8  -4 -14    1.71    0.56
  -8   4 -14    1.24    0.63
  -9  -4 -14    0.46    0.61
   9  -4  14    0.52    0.58
  -9   4 -14    1.25    0.62
  10  -4  14    0.43    0.62
 -10  -4 -14    0.05    0.68
 -10   4 -14    0.16    0.68
 -13  -5  14    0.18    0.65
  13  -5 -14   -0.03    0.73
  13   5 -14    0.05    0.81
 -12  -5  14    4.59    0.75
  12  -5 -14    2.40    0.73
  12   5 -14    2.63    0.77
 -11  -5  14    1.14    0.56
  11  -5 -14    0.45    0.60
  11   5 -14    1.71    0.67
 -10  -5  14    0.60    0.49
  10  -5 -14    0.62    0.52
  10   5 -14    0.56    0.57
   9  -5 -14    2.34    0.58
  -9  -5  14    3.14    0.56
   9   5 -14    3.27    0.67
   8  -5 -14    2.09    0.52
  -8  -5  14    1.80    0.47
   8   5 -14    1.38    0.56
   7  -5 -14    0.17    0.38
  -7  -5  14    0.18    0.38
   7   5 -14   -0.16    0.45
  -6  -5  14    1.02    0.40
  -6  -5  14    1.08    0.34
   6  -5 -14    1.49    0.44
  -5  -5  14    7.86    0.81
  -5  -5  14    8.30    0.79
   5  -5 -14    7.34    0.86
   5   5 -14    7.14    0.82
  -4  -5  14    0.01    0.33
  -4  -5  14    0.37    0.32
   4  -5 -14   -0.05    0.37
   4   5 -14    0.40    0.35
  -3  -5  14    4.46    0.52
   3  -5 -14    3.84    0.56
   3   5 -14    3.78    0.54
   3   5 -14    3.80    0.68
   2  -5 -14    1.15    0.38
   2   5 -14    1.66    0.40
  -1  -5  14   -0.06    0.32
   1  -5 -14   -0.24    0.35
   1   5 -14    0.21    0.33
   0  -5 -14    9.25    1.00
   0  -5  14   10.66    1.01
   0   5 -14   10.99    1.03
   1  -5  14   16.02    1.45
  -1  -5 -14   16.75    1.44
  -1   5 -14   13.77    1.43
  -2  -5 -14   11.37    1.14
   2  -5  14   12.28    1.18
  -2   5 -14   12.56    1.19
   3  -5  14    0.47    0.36
  -3  -5 -14    0.45    0.37
  -3   5 -14    0.09    0.43
  -4  -5 -14    2.33    0.46
   4  -5  14    2.18    0.49
  -4   5 -14    2.17    0.53
   5  -5  14    9.18    0.93
  -5   5 -14    7.16    0.89
  -6  -5 -14    1.28    0.52
   6  -5  14    2.65    0.57
  -6   5 -14    1.45    0.55
  -7  -5 -14    0.81    0.55
   7  -5  14    0.37    0.45
  -7   5 -14    0.40    0.64
  -8  -5 -14    0.48    0.60
   8  -5  14   -0.07    0.50
  -8   5 -14    0.07    0.64
   9  -5  14    1.88    0.68
  -9   5 -14    1.56    0.74
 -11  -6  14    5.54    0.81
  11  -6 -14    3.85    0.81
  11   6 -14    3.39    0.83
  10  -6 -14    0.84    0.65
  10   6 -14    1.76    0.67
  -9  -6  14    2.49    0.56
   9  -6 -14    2.40    0.65
   9   6 -14    1.92    0.68
   8  -6 -14    1.89    0.56
  -8  -6  14    0.69    0.48
   8   6 -14    0.49    0.56
  -7  -6  14    2.82    0.53
   7  -6 -14    1.78    0.52
   7   6 -14    2.32    0.58
  -6  -6  14    0.05    0.40
   6  -6 -14   -0.08    0.47
   6   6 -14   -0.15    0.47
   5  -6 -14    2.40    0.53
  -5  -6  14    2.09    0.48
   5   6 -14    1.45    0.51
  -4  -6  14    0.06    0.37
   4  -6 -14    0.05    0.43
  -3  -6  14    0.66    0.35
   3  -6 -14    0.44    0.40
   3   6 -14    1.26    0.46
   2  -6 -14    1.28    0.45
  -2  -6  14    1.05    0.38
   2   6 -14    0.86    0.45
  -1  -6  14    4.68    0.63
   1  -6 -14    4.84    0.65
   1   6 -14    5.58    0.71
   0  -6 -14    0.99    0.43
   0  -6  14    1.29    0.43
   0   6 -14    0.81    0.41
   1  -6  14    0.86    0.43
  -1  -6 -14    0.49    0.41
  -1   6 -14    0.40    0.44
  -2  -6 -14    0.38    0.40
   2  -6  14   -0.09    0.41
  -2   6 -14   -0.39    0.41
  -3  -6 -14   -0.16    0.40
   3  -6  14    0.04    0.46
  -3   6 -14   -0.23    0.45
   4  -6  14   -0.23    0.50
  -4   6 -14    0.70    0.53
   5  -6  14    1.62    0.60
  -5   6 -14    1.94    0.60
   6  -6  14   -0.01    0.57
  -6   6 -14   -0.47    0.55
   7  -6  14    3.56    0.71
  -7   6 -14    3.09    0.76
   8  -6  14    0.25    0.65
  -8   6 -14    0.09    0.71
  10  -7 -14   -0.22    0.69
 -10  -7  14   -0.21    0.57
  -9  -7  14    2.60    0.65
   9  -7 -14    1.55    0.69
  -8  -7  14    1.92    0.57
   8  -7 -14    0.73    0.62
  -7  -7  14    0.27    0.53
   7  -7 -14    0.52    0.56
   6  -7 -14    0.01    0.49
  -6  -7  14    0.13    0.49
   5  -7 -14    7.75    0.94
  -5  -7  14    7.79    0.91
   4  -7 -14    6.28    0.79
  -4  -7  14    5.27    0.77
   3  -7 -14    0.19    0.47
  -3  -7  14    0.67    0.41
   3   7 -14    0.54    0.53
   2  -7 -14    0.62    0.49
  -2  -7  14    0.66    0.44
   2   7 -14    0.60    0.52
   1  -7 -14   -0.21    0.46
  -1  -7  14    0.20    0.40
   1   7 -14   -0.28    0.50
   0  -7 -14   -0.17    0.45
   0  -7  14    0.35    0.46
   0   7 -14    0.25    0.51
  -1  -7 -14   10.11    1.03
   1  -7  14   10.91    1.06
  -1   7 -14    8.43    1.03
  -2  -7 -14    4.79    0.75
   2  -7  14    6.61    0.81
  -2   7 -14    6.42    0.80
   3  -7  14    3.22    0.64
  -3   7 -14    2.13    0.63
   4  -7  14    2.34    0.72
  -4   7 -14    2.77    0.70
   5  -7  14    1.44    0.63
  -5   7 -14    1.94    0.61
   6  -7  14    1.12    0.64
  -6   7 -14    0.31    0.72
  -8  -8  14    1.55    0.68
   8  -8 -14    1.42    0.75
  -7  -8  14    1.35    0.67
   7  -8 -14    1.53    0.73
   6  -8 -14    0.25    0.67
  -6  -8  14    0.09    0.55
   5  -8 -14    1.48    0.64
  -5  -8  14    0.81    0.56
   4  -8 -14   14.68    1.56
   4   8 -14   15.47    1.55
   3  -8 -14    2.46    0.66
   3   8 -14    4.48    0.80
  -2  -8  14    6.54    0.80
   2  -8 -14    5.39    0.83
   2   8 -14    6.01    0.84
   1  -8 -14    1.39    0.61
  -1  -8  14    0.98    0.54
   1   8 -14    0.93    0.62
   0  -8  14    0.68    0.56
   0  -8 -14    0.72    0.57
   0   8 -14   -0.18    0.59
   1  -8  14    1.29    0.57
  -1  -8 -14    0.49    0.60
  -1   8 -14    0.74    0.59
   2  -8  14    1.11    0.64
  -2   8 -14    2.35    0.70
   3  -8  14   -0.34    0.63
  -3   8 -14    0.04    0.67
   4  -8  14    1.04    0.68
  -4   8 -14    0.00    0.69
   3  -9 -14    0.86    0.72
   3   9 -14    1.63    0.76
   2  -9 -14   -0.31    0.68
   2   9 -14   -0.10    0.71
   1  -9 -14   -0.29    0.68
   1   9 -14    0.40    0.72
  15   0 -15    0.47    0.72
  14   0 -15    0.37    0.69
  10   0 -15   -0.01    0.36
   9   0 -15   -0.25    0.34
   8   0 -15   -0.36    0.31
  -8   0  15   -0.08    0.24
   7   0 -15   42.00    3.57
  -7   0  15   42.32    3.54
   6   0 -15   -0.19    0.28
  -6   0  15   -0.08    0.20
   5   0 -15   21.42    1.88
   5   0 -15   22.49    1.90
   4   0 -15    0.37    0.24
   3   0 -15  108.46    8.98
   3   0 -15  107.78    9.01
   2   0 -15   -0.07    0.19
  -2   0  15   -0.05    0.23
  -1   0  15    0.45    0.23
   1   0 -15   -0.17    0.20
   0   0 -15   -0.23    0.21
   0   0  15    0.06    0.22
  -1   0 -15    0.39    0.25
   1   0  15    0.16    0.23
  -2   0 -15   -0.19    0.25
   2   0  15    0.30    0.28
  -3   0 -15   20.46    1.79
   3   0  15   20.33    1.87
  -4   0 -15    0.03    0.31
   4   0  15    0.05    0.30
   5   0  15    6.25    0.65
  -5   0 -15    4.93    0.65
   6   0  15    0.24    0.36
  -6   0 -15   -0.33    0.38
   7   0  15    0.38    0.40
  -7   0 -15    0.85    0.45
   8   0  15   -0.04    0.43
  -8   0 -15    0.09    0.49
  -9   0 -15   -0.13    0.57
   9   0  15    0.01    0.49
 -10   0 -15   -0.20    0.61
 -11   0 -15    4.69    0.90
  15   1 -15    1.16    0.80
  14   1 -15    7.43    1.03
  13   1 -15    5.86    0.82
  12  -1 -15    1.52    0.55
  11  -1 -15    0.21    0.45
 -11  -1  15   -0.46    0.44
 -10  -1  15    3.07    0.46
  10  -1 -15    2.49    0.51
  10   1 -15    3.00    0.48
  -9  -1  15    1.86    0.36
   9  -1 -15    1.35    0.42
   9   1 -15    1.87    0.41
  -8  -1  15   17.72    1.48
   8  -1 -15   17.19    1.52
   8   1 -15   15.21    1.50
   7  -1 -15    6.25    0.72
  -7  -1  15    6.43    0.67
   7   1 -15    8.13    0.72
   6  -1 -15   14.65    1.38
  -6  -1  15   15.96    1.34
   6   1 -15   14.65    1.37
  -5  -1  15    6.89    0.59
   5  -1 -15    6.63    0.65
   5   1 -15    4.58    0.60
   4  -1 -15    3.37    0.44
  -4  -1  15    2.27    0.39
   4  -1 -15    3.12    0.32
   4   1 -15    4.04    0.40
  -3  -1  15   23.31    2.02
   3  -1 -15   23.90    2.03
   3  -1 -15   23.34    1.97
   3   1 -15   23.17    2.00
   2  -1 -15    2.63    0.31
  -2  -1  15    2.39    0.37
   2  -1 -15    3.06    0.39
   2   1 -15    3.45    0.37
  -1  -1  15    0.86    0.26
  -1   1  15    1.01    0.26
   1   1 -15    0.90    0.27
   0  -1  15    5.50    0.62
   0  -1 -15    6.01    0.57
   0   1 -15    5.46    0.58
   0   1  15    6.33    0.63
  -1  -1 -15    2.36    0.32
   1  -1  15    2.08    0.37
  -1   1 -15    2.01    0.34
   1   1  15    1.72    0.36
  -2  -1 -15    0.05    0.26
   2  -1  15   -0.21    0.24
   2   1  15   -0.20    0.27
  -2   1 -15    0.18    0.27
  -3  -1 -15    3.45    0.45
   3  -1  15    3.11    0.46
   3   1  15    4.09    0.47
  -3   1 -15    2.52    0.44
  -4  -1 -15   10.20    0.90
   4  -1  15    8.60    0.91
  -4   1 -15   10.44    0.99
   4   1  15    7.38    0.91
   5  -1  15    6.81    0.72
  -5  -1 -15    5.81    0.71
   5   1  15    6.66    0.70
  -5   1 -15    5.89    0.72
  -6  -1 -15    0.78    0.44
   6  -1  15    2.13    0.45
   6   1  15    2.16    0.43
  -6   1 -15    2.49    0.48
  -7  -1 -15   -0.14    0.43
   7  -1  15    0.25    0.40
  -7   1 -15    0.02    0.45
   7   1  15    0.50    0.39
   8  -1  15    1.07    0.47
  -8  -1 -15    0.36    0.50
  -8   1 -15    0.04    0.49
   8   1  15    0.11    0.43
  -9  -1 -15    0.22    0.55
   9  -1  15    0.34    0.49
  -9   1 -15   -0.26    0.58
  10  -1  15    1.02    0.57
 -10  -1 -15    0.62    0.63
 -10   1 -15    1.11    0.65
  14   2 -15   -0.02    0.71
  13  -2 -15    0.30    0.60
 -13  -2  15    0.77    0.55
  13   2 -15   -0.32    0.94
 -12  -2  15   14.36    1.42
  12  -2 -15   13.21    1.45
  12   2 -15   18.37    1.56
 -11  -2  15    4.07    0.59
  11  -2 -15    3.64    0.63
  11   2 -15    4.00    0.67
 -10  -2  15    3.49    0.52
  10  -2 -15    3.51    0.55
   9  -2 -15    6.57    0.77
  -9  -2  15    7.81    0.76
   9   2 -15    6.98    0.74
   8  -2 -15  133.31   11.30
  -8  -2  15  135.30   11.28
   8   2 -15  137.88   11.28
   7  -2 -15   17.88    1.74
  -7  -2  15   19.28    1.71
   7   2 -15   20.87    1.71
  -6  -2  15    1.05    0.31
   6   2 -15    1.73    0.33
   5  -2 -15   -0.12    0.31
  -5  -2  15    0.08    0.26
  -5  -2  15    0.01    0.25
   4  -2 -15    1.59    0.36
  -4  -2  15    2.42    0.36
   4   2 -15    2.21    0.35
  -3  -2  15   10.31    0.99
   3  -2 -15   10.79    1.00
   3   2 -15   10.79    1.00
  -2  -2  15    0.69    0.29
   2  -2 -15    0.87    0.31
   2   2 -15    0.80    0.28
   1  -2 -15    7.28    0.81
  -1  -2  15    8.71    0.82
   1  -2 -15    8.38    0.75
   1   2 -15    9.10    0.82
   0  -2  15    5.30    0.61
   0  -2 -15    6.32    0.54
   0  -2 -15    5.66    0.60
   0   2 -15    4.31    0.58
  -1  -2 -15    4.73    0.47
   1  -2  15    3.69    0.53
  -1  -2 -15    3.46    0.48
  -1   2 -15    5.10    0.52
   2  -2  15    3.45    0.47
  -2  -2 -15    3.75    0.44
  -2   2 -15    3.28    0.47
   2   2  15    3.28    0.45
  -3  -2 -15    9.99    0.86
   3  -2  15    7.76    0.88
   3   2  15    8.38    0.86
   4  -2  15    1.80    0.40
  -4  -2 -15    1.83    0.40
  -4   2 -15    2.49    0.43
   5  -2  15    5.46    0.73
  -5   2 -15    7.74    0.79
   5   2  15    6.88    0.72
  -6  -2 -15    0.20    0.40
   6  -2  15    0.16    0.38
   6   2  15    0.29    0.38
  -6   2 -15   -0.05    0.40
   7  -2  15   19.82    1.70
  -7  -2 -15   16.53    1.67
  -7   2 -15   18.06    1.70
   7   2  15   18.27    1.69
  -8  -2 -15    6.14    0.79
   8  -2  15    6.05    0.77
  -8   2 -15    5.69    0.81
   9  -2  15    6.35    0.84
  -9  -2 -15    6.80    0.85
 -10  -2 -15    0.80    0.62
 -10   2 -15    0.59    0.65
  14  -3 -15    2.58    0.89
  14   3 -15    2.12    0.80
  13  -3 -15    9.76    1.16
 -13  -3  15   11.50    1.14
  13   3 -15    9.33    1.24
  12  -3 -15    0.36    0.58
 -12  -3  15    1.41    0.53
  12   3 -15    0.68    0.64
  11  -3 -15    8.97    0.99
 -11  -3  15    8.50    0.95
  11   3 -15    9.48    1.07
 -10  -3  15    2.48    0.51
  10  -3 -15    2.91    0.57
  10   3 -15    2.50    0.60
   9  -3 -15    1.50    0.46
  -9  -3  15    1.33    0.40
   9   3 -15    1.26    0.47
  -8  -3  15    0.03    0.33
   8  -3 -15    0.08    0.39
   8   3 -15    0.38    0.31
   8   3 -15    0.11    0.40
   7  -3 -15    1.60    0.42
  -7  -3  15    1.59    0.36
   7   3 -15    1.67    0.35
   7   3 -15    0.75    0.40
  -6  -3  15   10.12    0.95
   6  -3 -15   10.59    1.01
  -6  -3  15    9.67    0.96
   5  -3 -15    0.92    0.38
  -5  -3  15    2.07    0.35
  -5  -3  15    1.35    0.32
  -4  -3  15   18.60    1.71
  -4  -3  15   19.75    1.71
   4  -3 -15   20.47    1.75
  -3  -3  15   -0.22    0.26
   3   3 -15    0.30    0.29
   2  -3 -15   50.91    4.41
  -2  -3  15   52.48    4.37
   2   3 -15   52.06    4.37
   1  -3 -15   22.43    2.03
  -1  -3  15   24.36    2.03
   1   3 -15   22.95    2.02
   0  -3 -15   14.44    1.35
   0   3 -15   15.57    1.36
  -1  -3 -15   33.10    2.77
   1  -3  15   32.23    2.80
  -1  -3 -15   33.85    2.81
  -1   3 -15   31.81    2.81
   2  -3  15    7.58    0.82
  -2  -3 -15   10.07    0.89
  -2  -3 -15    9.22    0.79
  -2   3 -15    6.17    0.82
   3  -3  15    2.60    0.46
  -3  -3 -15    3.18    0.44
  -3   3 -15    4.06    0.53
  -4  -3 -15    0.61    0.34
  -4  -3 -15    0.38    0.34
   4  -3  15    0.89    0.35
  -4   3 -15    0.53    0.34
  -5  -3 -15    4.00    0.51
  -5  -3 -15    4.29    0.57
   5  -3  15    3.63    0.55
  -5   3 -15    2.59    0.54
  -6  -3 -15    0.43    0.36
  -6  -3 -15    0.01    0.40
   6  -3  15   -0.31    0.43
  -6   3 -15   -0.06    0.46
   7  -3  15    0.11    0.46
  -7  -3 -15    0.36    0.46
  -7   3 -15   -0.01    0.50
   8  -3  15    0.08    0.45
  -8  -3 -15   -0.16    0.49
  -8   3 -15    0.26    0.56
  -9  -3 -15   -0.40    0.56
  -9   3 -15   -0.74    0.57
 -10  -3 -15    0.89    0.65
  10  -3  15    0.76    0.63
 -10   3 -15    1.14    0.69
  13  -4 -15   -0.25    0.66
  13   4 -15   -0.23    0.63
 -12  -4  15    0.82    0.56
  12  -4 -15    1.13    0.64
 -11  -4  15    1.18    0.53
  11  -4 -15    0.29    0.54
  11   4 -15    0.41    0.63
 -10  -4  15   -0.06    0.44
  10  -4 -15    0.48    0.50
  10   4 -15    0.14    0.55
   9  -4 -15    0.28    0.47
  -9  -4  15    0.66    0.42
   9   4 -15    0.43    0.49
   8  -4 -15   -0.33    0.40
  -8  -4  15   -0.32    0.35
   8   4 -15    0.15    0.41
   7  -4 -15    3.58    0.61
  -7  -4  15    4.34    0.56
   7   4 -15    4.58    0.61
   6  -4 -15    4.41    0.69
  -6  -4  15    5.40    0.62
  -6  -4  15    7.83    0.70
   6   4 -15    6.25    0.70
   5  -4 -15    1.19    0.44
  -5  -4  15    1.26    0.34
  -5  -4  15    2.93    0.43
   5   4 -15    2.32    0.43
   4  -4 -15    1.02    0.37
  -4  -4  15    1.41    0.34
  -4  -4  15    0.69    0.34
   4   4 -15    1.18    0.36
   3  -4 -15   24.98    2.19
  -3  -4  15   25.12    2.17
   3   4 -15   25.18    2.18
   3   4 -15   24.28    2.15
  -2  -4  15    7.85    0.77
   2  -4 -15    6.67    0.74
   2   4 -15    5.81    0.71
  -1  -4  15   19.50    1.78
   1  -4 -15   19.51    1.80
   1   4 -15   22.02    1.81
   0  -4 -15    6.47    0.80
   0  -4  15    8.23    0.84
   0   4 -15    9.74    0.86
   1  -4  15    4.34    0.56
  -1  -4 -15    5.76    0.60
  -1   4 -15    3.44    0.54
   2  -4  15   17.20    1.54
  -2  -4 -15   17.33    1.52
  -2   4 -15   15.07    1.52
  -3  -4 -15    5.26    0.58
   3  -4  15    3.74    0.56
  -3   4 -15    3.74    0.56
   4  -4  15    1.45    0.40
  -4  -4 -15    1.50    0.41
  -4  -4 -15    0.65    0.40
  -4   4 -15    1.70    0.48
   5  -4  15    0.23    0.38
  -5  -4 -15    0.55    0.41
  -5  -4 -15    0.94    0.42
  -5   4 -15    1.45    0.49
   6  -4  15    1.67    0.53
  -6  -4 -15    2.44    0.53
  -6   4 -15    3.13    0.60
   7  -4  15    3.71    0.59
  -7  -4 -15    2.34    0.60
  -7   4 -15    2.23    0.65
   8  -4  15    0.26    0.60
  -8  -4 -15   -0.12    0.56
  -8   4 -15   -0.20    0.59
  -9  -4 -15    0.29    1.07
   9  -4  15   -0.52    0.57
  -9   4 -15    0.34    0.66
  12  -5 -15   13.00    1.38
 -12  -5  15   13.64    1.35
  12   5 -15   11.21    1.39
 -11  -5  15    1.18    0.58
  11   5 -15    1.00    0.65
  10  -5 -15    0.34    0.56
 -10  -5  15    0.23    0.51
  10   5 -15    1.39    0.60
   9  -5 -15    1.90    0.59
  -9  -5  15    2.79    0.57
   9   5 -15    2.91    0.66
   8  -5 -15    0.39    0.47
  -8  -5  15   -0.14    0.41
   8   5 -15   -0.50    0.50
   7  -5 -15    3.85    0.61
  -7  -5  15    4.07    0.57
   7   5 -15    3.04    0.61
  -6  -5  15    3.69    0.53
  -6  -5  15    3.07    0.46
   6  -5 -15    2.09    0.52
   6   5 -15    2.36    0.54
  -5  -5  15    3.41    0.58
  -5  -5  15    5.42    0.58
   5  -5 -15    4.78    0.66
   5   5 -15    5.05    0.64
  -4  -5  15    1.42    0.39
   4  -5 -15    0.77    0.39
  -4  -5  15    2.02    0.38
   4   5 -15    0.94    0.41
  -3  -5  15    6.84    0.71
   3  -5 -15    6.32    0.75
   3   5 -15    5.91    0.72
  -2  -5  15    0.30    0.34
   2  -5 -15   -0.02    0.38
   2   5 -15   -0.06    0.39
   1  -5 -15    2.74    0.53
  -1  -5  15    5.11    0.56
   1   5 -15    4.20    0.58
   0  -5 -15    2.82    0.49
   0  -5  15    2.68    0.48
   0   5 -15    3.10    0.49
  -1  -5 -15   10.19    1.15
   1  -5  15   11.42    1.16
  -1   5 -15   16.61    1.23
   2  -5  15    3.88    0.56
  -2  -5 -15    3.92    0.56
  -2   5 -15    3.69    0.60
  -3  -5 -15    4.25    0.63
   3  -5  15    6.81    0.71
  -3   5 -15    3.93    0.63
  -4  -5 -15    0.64    0.41
   4  -5  15    0.64    0.42
  -4   5 -15   -0.16    0.45
   5  -5  15    0.29    0.42
  -5   5 -15   -0.16    0.49
   6  -5  15    0.22    0.48
  -6   5 -15   -0.20    0.52
   7  -5  15    0.32    0.57
  -7   5 -15   -0.54    0.57
   8  -5  15    0.96    0.62
  -8   5 -15   -0.62    0.66
 -11  -6  15    6.89    0.99
  11  -6 -15    8.73    1.08
  11   6 -15    7.14    1.08
  10  -6 -15    0.63    0.66
 -10  -6  15    2.09    0.63
  10   6 -15    1.59    0.73
  -9  -6  15    0.09    0.50
   9   6 -15    0.54    0.63
  -8  -6  15    4.72    0.69
   8  -6 -15    3.51    0.72
   8   6 -15    5.57    0.79
  -7  -6  15   -0.05    0.46
   7  -6 -15    0.14    0.45
   7   6 -15   -0.34    0.53
   6  -6 -15    2.29    0.62
  -6  -6  15    4.17    0.59
   6   6 -15    3.30    0.62
  -5  -6  15   -0.34    0.38
   5  -6 -15   -0.29    0.46
  -4  -6  15    0.78    0.40
   4  -6 -15   -0.60    0.44
  -4  -6  15    0.60    0.42
   3  -6 -15   -0.29    0.41
  -3  -6  15   -0.02    0.36
   3   6 -15    0.07    0.41
  -2  -6  15    8.04    0.84
   2  -6 -15    6.64    0.85
   2   6 -15    8.32    0.90
  -1  -6  15    1.08    0.42
   1  -6 -15    0.54    0.43
   1   6 -15    1.15    0.49
   0  -6 -15   -0.16    0.40
   0  -6  15    0.44    0.41
   0   6 -15    0.51    0.47
   1  -6  15    0.12    0.40
  -1  -6 -15    0.28    0.42
  -1   6 -15    0.12    0.44
  -2  -6 -15   11.10    1.06
   2  -6  15   10.00    1.07
  -2   6 -15    9.95    1.09
  -3  -6 -15    0.75    0.45
   3  -6  15    0.82    0.47
  -3   6 -15    0.76    0.54
   4  -6  15    0.80    0.53
  -4   6 -15    0.74    0.56
   5  -6  15    1.45    0.63
  -5   6 -15    2.29    1.07
   6  -6  15   12.72    1.27
  -6   6 -15   10.92    1.26
   7  -6  15    1.65    0.65
  -7   6 -15    1.41    0.71
  -9  -7  15    2.51    0.70
   9  -7 -15    2.61    0.75
   8  -7 -15   -0.45    0.59
  -8  -7  15    0.06    0.59
   7  -7 -15   -0.42    0.54
  -6  -7  15    0.39    0.48
   6  -7 -15   -0.57    0.52
   5  -7 -15    1.38    0.56
  -5  -7  15    1.20    0.53
   4  -7 -15    1.77    0.61
   4   7 -15    4.87    0.70
   3  -7 -15    0.30    0.50
  -3  -7  15    1.84    0.48
   3   7 -15    2.80    0.61
   2  -7 -15    1.35    0.55
  -2  -7  15    2.42    0.52
   2   7 -15    1.78    0.53
   1  -7 -15    0.10    0.49
  -1  -7  15    0.44    0.47
   1   7 -15    0.57    0.53
   0  -7  15    0.35    0.47
   0  -7 -15   -0.18    0.47
   0   7 -15    0.19    0.54
   1  -7  15    4.84    0.66
  -1  -7 -15    1.40    0.60
  -1   7 -15    3.30    0.65
  -2  -7 -15    0.47    0.54
   2  -7  15    0.89    0.52
  -2   7 -15    1.80    0.64
  -3   7 -15    0.50    0.64
   4  -7  15   -0.26    0.56
  -4   7 -15    0.14    0.62
   5  -7  15    0.56    0.61
  -5   7 -15   -0.23    0.66
   7  -8 -15    0.35    0.74
  -7  -8  15   -0.10    0.63
   6  -8 -15    0.12    0.68
  -6  -8  15    1.33    0.59
  -5  -8  15    3.78    0.68
   5  -8 -15    3.00    0.73
   4  -8 -15    5.78    0.89
   4   8 -15    6.60    0.94
   3   8 -15    4.43    0.80
  -2  -8  15    0.61    0.54
   2  -8 -15    1.10    0.60
   2   8 -15    0.77    0.65
   1  -8 -15   10.09    1.09
  -1  -8  15    9.56    1.06
   1   8 -15    8.01    1.09
   0  -8  15   -0.41    0.53
   0  -8 -15    0.05    0.60
   0   8 -15   -0.62    0.58
   1  -8  15    0.04    0.57
  -1   8 -15    0.72    0.61
   2  -8  15    0.92    0.64
  -2   8 -15    0.69    0.62
   3  -8  15    2.55    0.73
  -3   8 -15    1.87    0.77
  11   0 -16   -0.48    0.44
  10   0 -16    0.09    0.40
   8   0 -16    0.40    0.37
   7   0 -16    0.05    0.31
  -7   0  16   -0.37    0.26
   6   0 -16    0.08    0.22
   6   0 -16    0.21    0.29
   5   0 -16    0.14    0.31
   5   0 -16   -0.22    0.20
   4   0 -16   10.26    0.96
   4   0 -16   10.06    0.92
   3   0 -16    0.06    0.21
   3   0 -16    0.25    0.25
   2   0 -16   54.23    4.49
  -2   0  16   53.11    4.52
  -1   0  16    0.40    0.27
   1   0 -16    0.03    0.22
   0   0 -16   23.84    2.06
   0   0  16   24.29    2.09
  -1   0 -16   -0.11    0.27
  -2   0 -16   72.47    6.13
   2   0  16   74.22    6.15
   3   0  16    0.06    0.31
  -3   0 -16   -0.20    0.30
   4   0  16   12.04    1.15
   5   0  16    0.13    0.34
  -5   0 -16   -0.18    0.37
   6   0  16    1.25    0.43
  -6   0 -16    0.58    0.44
  -7   0 -16   -0.46    0.46
   7   0  16    0.01    0.40
   8   0  16    1.59    0.50
  -8   0 -16    0.07    0.55
  -9   0 -16    0.43    0.63
   9   0  16    0.32    0.52
 -10   0 -16    0.76    0.69
  14   1 -16    5.90    0.88
  13   1 -16    9.54    1.19
  12  -1 -16   -0.96    0.52
  11  -1 -16    2.99    0.58
 -10  -1  16    0.40    0.43
  10  -1 -16    0.43    0.41
  10   1 -16    0.74    0.40
  -9  -1  16    6.57    0.70
   9  -1 -16    7.12    0.75
   9   1 -16    6.36    0.72
   8  -1 -16    0.69    0.39
  -8  -1  16    0.44    0.29
   8   1 -16    1.14    0.34
   7  -1 -16    0.89    0.41
  -7  -1  16    0.57    0.28
   7   1 -16    0.18    0.32
   6  -1 -16    0.12    0.34
  -6  -1  16    0.34    0.24
   6   1 -16    0.00    0.31
   5  -1 -16    2.79    0.43
   5   1 -16    2.01    0.34
   5   1 -16    2.63    0.39
  -4  -1  16    2.75    0.39
   4  -1 -16    2.00    0.40
   4   1 -16    2.10    0.33
  -3  -1  16   26.40    2.25
   3  -1 -16   25.27    2.25
   3   1 -16   26.46    2.22
   2  -1 -16   -0.40    0.27
   2  -1 -16   -0.09    0.18
  -2  -1  16    0.47    0.25
   2   1 -16    0.13    0.24
   1  -1 -16    8.48    0.76
   1  -1 -16    9.79    0.83
  -1  -1  16    7.27    0.79
   1   1 -16    7.26    0.77
   0  -1  16    3.17    0.46
   0  -1 -16    3.59    0.39
   0   1 -16    3.06    0.42
   0   1  16    3.03    0.46
   1  -1  16    6.38    0.59
  -1  -1 -16    3.87    0.51
   1   1  16    5.18    0.58
  -1   1 -16    4.34    0.54
  -2  -1 -16    1.83    0.35
   2  -1  16    1.67    0.37
   2   1  16    1.88    0.39
  -2   1 -16    2.22    0.38
   3  -1  16    7.72    0.79
  -3  -1 -16    6.69    0.74
   3   1  16    6.94    0.77
  -3   1 -16    7.78    0.76
  -4  -1 -16    3.91    0.53
   4  -1  16    3.74    0.52
  -4   1 -16    4.09    0.55
   4   1  16    3.23    0.51
  -5  -1 -16    0.65    0.40
   5  -1  16    0.73    0.34
   5   1  16    0.32    0.37
  -5   1 -16    0.72    0.41
   6  -1  16    4.54    0.59
  -6  -1 -16    3.81    0.62
  -6   1 -16    4.12    0.64
   6   1  16    5.32    0.62
  -7  -1 -16    3.36    0.59
   7  -1  16    2.51    0.52
  -7   1 -16    1.56    0.56
   7   1  16    2.70    0.53
  -8  -1 -16    7.46    0.87
   8  -1  16    6.35    0.81
   8   1  16    6.92    0.80
  -8   1 -16    5.22    0.83
   9  -1  16    4.57    0.74
  -9  -1 -16    5.91    0.81
  -9   1 -16    4.40    1.23
  10  -1  16    0.36    0.80
 -10  -1 -16    1.05    0.66
 -10   1 -16   -0.17    0.69
  14   2 -16   -0.12    0.69
  13  -2 -16    1.43    0.65
  13   2 -16    0.48    0.62
 -12  -2  16    1.85    0.53
  12  -2 -16    2.05    0.62
  12   2 -16    0.38    0.55
  11  -2 -16   -0.36    0.49
 -11  -2  16    0.15    0.44
  11   2 -16   -0.13    0.46
  10  -2 -16    4.99    0.69
 -10  -2  16    5.45    0.65
  -9  -2  16   14.14    1.28
   9  -2 -16   12.95    1.31
   9   2 -16   14.37    1.30
   8  -2 -16   37.38    3.17
  -8  -2  16   35.21    3.14
   8   2 -16   38.33    3.15
  -7  -2  16   37.22    3.06
   7  -2 -16   35.18    3.10
   7   2 -16   35.68    3.07
  -6  -2  16   12.11    1.09
   6  -2 -16   11.47    1.13
   6   2 -16   11.75    1.10
   5  -2 -16    0.13    0.34
  -5  -2  16    0.71    0.29
  -5  -2  16    0.36    0.28
  -4  -2  16    8.24    0.78
   4  -2 -16    7.84    0.84
   4   2 -16    6.92    0.75
  -3  -2  16    1.72    0.34
   3   2 -16    1.59    0.33
   2  -2 -16    2.17    0.61
  -2  -2  16    1.97    0.37
   2   2 -16    1.70    0.34
  -1  -2  16    2.08    0.43
   1   2 -16    2.45    0.38
   0  -2 -16    0.12    0.22
   0  -2  16    0.61    0.31
   0   2 -16    0.27    0.30
  -1  -2 -16    0.26    0.28
  -1  -2 -16    0.21    0.25
   1  -2  16    0.17    0.31
  -1   2 -16    0.21    0.29
   2  -2  16    2.98    0.46
  -2  -2 -16    2.99    0.43
  -2  -2 -16    2.73    0.40
  -2   2 -16    2.59    0.47
   3  -2  16    1.67    0.40
  -3  -2 -16    1.40    0.36
  -3   2 -16    1.28    0.39
   3   2  16    2.31    0.41
   4  -2  16    2.09    0.46
  -4  -2 -16    3.99    0.50
  -4   2 -16    3.02    0.49
   4   2  16    2.68    0.48
  -5  -2 -16   -0.16    0.38
   5  -2  16   -0.09    0.38
   5   2  16    0.21    0.38
  -5   2 -16   -0.30    0.41
   6  -2  16    0.44    0.43
  -6  -2 -16    0.27    0.41
   6   2  16    0.33    0.40
  -6   2 -16    0.06    0.46
  -7  -2 -16   32.12    2.78
   7  -2  16   31.29    2.79
   7   2  16   32.77    2.78
  -7   2 -16   30.33    2.79
  -8  -2 -16    3.65    0.68
   8  -2  16    3.70    0.64
  -8   2 -16    3.00    0.70
   9  -2  16    4.34    0.76
  -9  -2 -16    5.67    0.79
  -9   2 -16    4.85    0.81
  10  -2  16   -0.70    0.61
 -10  -2 -16   -0.15    0.65
 -10   2 -16   -0.54    0.66
  14   3 -16    4.41    0.90
  13  -3 -16   18.37    1.84
 -13  -3  16   22.95    1.87
  13   3 -16   16.77    1.88
  12  -3 -16    0.19    0.58
 -12  -3  16    0.43    0.53
  12   3 -16    0.45    0.62
 -11  -3  16    6.12    0.80
  11  -3 -16    6.23    0.85
  11   3 -16    7.51    0.91
 -10  -3  16   -0.41    0.39
  10  -3 -16   -0.21    0.45
  10   3 -16    0.49    0.49
   9  -3 -16    0.15    0.46
  -9  -3  16    0.33    0.40
   9   3 -16    0.10    0.44
   8  -3 -16    0.14    0.39
  -8  -3  16    0.64    0.36
   8   3 -16    0.80    0.35
   8   3 -16    0.89    0.46
   7  -3 -16    2.38    0.51
   7   3 -16    5.02    0.53
   7   3 -16    4.00    0.59
  -6  -3  16    1.60    0.37
  -6  -3  16    1.21    0.35
   6  -3 -16    1.60    0.44
  -5  -3  16    0.56    0.31
  -5  -3  16    1.16    0.32
   5  -3 -16    1.25    0.41
   4  -3 -16   64.95    5.51
  -4  -3  16   66.06    5.49
   4   3 -16   65.05    5.49
  -3  -3  16   12.85    1.23
   3  -3 -16   14.04    1.26
   3   3 -16   13.05    1.23
   2  -3 -16   35.65    3.11
   2   3 -16   37.24    3.11
  -1  -3  16    4.89    0.60
   1  -3 -16    5.32    0.62
   1   3 -16    6.20    0.63
   0  -3  16    1.55    0.36
   0  -3 -16    1.05    0.38
   0   3 -16    1.05    0.39
  -1  -3 -16    7.17    0.85
   1  -3  16   10.02    0.90
  -1   3 -16    8.86    0.89
[truncated: 76,389 more chars]
